# Supplementary material for: Dissection of miRNA-miRNA Interaction in Esophageal Squamous Cell Carcinoma
Source: PLoS One. 2013 Sep 5;8(9):e73191. doi: 10.1371/journal.pone.0073191 (PMC3764179; doi:10.1371/journal.pone.0073191)
Supplement: File S1 — The miRNAs target genes retrieved from miRecords predicted by at least 4 of 11 programs. (XLS) [file pone.0073191.s006.xls]

## Sheet: upregulated miRNA targets
# "1" : interaction predicted; "0" : interaction not predicted.
miRNA ID	miRNA Acc	Refseq	Symbol	Description	diana	microinspector	miranda	mirtarget2	mitarget	nbmirtar	pictar	pita	rna22	rnahybrid	targetscan
hsa-miR-103	MIMAT0000101	NM_004984	KIF5A	kinesin family member 5A	0	0	1	1	0	0	1	1	0	1	1
hsa-miR-103	MIMAT0000101	NM_004440	EPHA7	EPH receptor A7	0	0	1	1	0	0	1	1	0	1	1
hsa-miR-103	MIMAT0000101	NM_014572	LATS2	LATS, large tumor suppressor, homolog 2 (Drosophila)	0	0	1	1	0	0	1	1	0	1	1
hsa-miR-103	MIMAT0000101	NM_178450	MARCH3	membrane-associated ring finger (C3HC4) 3	0	0	1	1	0	0	1	1	0	1	1
hsa-miR-103	MIMAT0000101	NM_004349	RUNX1T1	runt-related transcription factor 1; translocated to, 1 (cyclin D-related)	0	0	1	1	0	0	1	1	0	1	1
hsa-miR-103	MIMAT0000101	NM_015236	LPHN3	latrophilin 3	0	0	1	1	0	0	1	1	0	1	1
hsa-miR-103	MIMAT0000101	NM_012082	ZFPM2	zinc finger protein, multitype 2	0	0	1	1	0	0	1	1	0	1	1
hsa-miR-103	MIMAT0000101	NM_015216	HISPPD1	histidine acid phosphatase domain containing 1	0	0	1	1	0	0	1	1	0	1	1
hsa-miR-103	MIMAT0000101	NM_012199	EIF2C1	eukaryotic translation initiation factor 2C, 1	0	0	1	1	0	0	1	1	0	1	1
hsa-miR-103	MIMAT0000101	NM_015374	UNC84B	unc-84 homolog B (C. elegans)	0	0	1	1	0	0	1	1	0	1	1
hsa-miR-103	MIMAT0000101	NM_033645	FBXW11	F-box and WD repeat domain containing 11	1	1	0	0	0	1	0	1	1	1	0
hsa-miR-103	MIMAT0000101	NM_004856	KIF23	kinesin family member 23	0	0	1	1	0	0	1	1	0	1	1
hsa-miR-103	MIMAT0000101	NM_022893	BCL11A	B-cell CLL/lymphoma 11A (zinc finger protein)	0	0	1	1	0	0	1	1	0	1	1
hsa-miR-103	MIMAT0000101	NM_015640	SERBP1	SERPINE1 mRNA binding protein 1	0	1	0	0	0	1	1	1	1	1	0
hsa-miR-103	MIMAT0000101	NM_022781	RNF38	ring finger protein 38	0	0	1	1	0	0	1	1	0	1	1
hsa-miR-103	MIMAT0000101	NM_004667	HERC2	hect domain and RLD 2	0	0	1	1	0	0	1	1	0	1	1
hsa-miR-103	MIMAT0000101	NM_033224	PURB	purine-rich element binding protein B	0	0	1	1	0	0	1	1	0	1	1
hsa-miR-103	MIMAT0000101	NM_004504	HRB	HIV-1 Rev binding protein	0	0	1	1	0	0	1	1	0	1	1
hsa-miR-103	MIMAT0000101	NM_004475	FLOT2	flotillin 2	0	0	1	1	0	0	1	1	0	1	1
hsa-miR-103	MIMAT0000101	NM_015094	HIC2	hypermethylated in cancer 2	0	0	1	1	0	0	1	1	0	1	1
hsa-miR-103	MIMAT0000101	NM_012395	PFTK1	PFTAIRE protein kinase 1	0	0	1	1	0	0	1	1	0	1	1
hsa-miR-103	MIMAT0000101	NM_003453	ZMYM2	zinc finger, MYM-type 2	0	0	1	1	0	0	1	1	0	1	1
hsa-miR-103	MIMAT0000101	NM_014790	JAKMIP2	janus kinase and microtubule interacting protein 2	0	0	1	1	0	0	1	1	0	1	1
hsa-miR-103	MIMAT0000101	NM_153226	TMEM20	transmembrane protein 20	0	0	1	1	0	0	1	1	0	1	1
hsa-miR-103	MIMAT0000101	NM_001969	EIF5	eukaryotic translation initiation factor 5	0	0	1	1	0	0	1	1	0	1	1
hsa-miR-103	MIMAT0000101	NM_153029	N4BP1	NEDD4 binding protein 1	0	0	1	1	0	0	1	1	0	1	1
hsa-miR-103	MIMAT0000101	NM_002006	FGF2	fibroblast growth factor 2 (basic)	0	0	1	1	0	0	1	1	0	1	1
hsa-miR-103	MIMAT0000101	NM_002515	NOVA1	neuro-oncological ventral antigen 1	0	0	1	1	0	0	1	1	0	1	1
hsa-miR-103	MIMAT0000101	NM_014678	SAPS2	SAPS domain family, member 2	0	0	1	1	0	0	1	1	0	1	1
hsa-miR-103	MIMAT0000101	NM_020475	ANK1	ankyrin 1, erythrocytic	0	0	1	1	0	0	1	1	0	1	1
hsa-miR-103	MIMAT0000101	NM_147128	ZNRF2	zinc and ring finger 2	0	0	1	1	0	0	1	1	0	1	1
hsa-miR-103	MIMAT0000101	NM_001709	BDNF	brain-derived neurotrophic factor	0	0	1	1	0	0	1	1	0	1	1
hsa-miR-103	MIMAT0000101	NM_003405	YWHAH	tyrosine 3-monooxygenase/tryptophan 5-monooxygenase activation protein, eta polypeptide	0	0	1	1	0	0	1	1	0	1	1
hsa-miR-103	MIMAT0000101	NM_018413	CHST11	carbohydrate (chondroitin 4) sulfotransferase 11	0	0	1	1	0	0	1	1	0	1	1
hsa-miR-103	MIMAT0000101	NM_013449	BAZ2A	bromodomain adjacent to zinc finger domain, 2A	0	0	1	1	0	0	1	1	0	1	1
hsa-miR-103	MIMAT0000101	NM_001259	CDK6	cyclin-dependent kinase 6	0	0	1	1	0	0	1	1	0	1	1
hsa-miR-103	MIMAT0000101	NM_014912	CPEB3	cytoplasmic polyadenylation element binding protein 3	0	0	1	1	0	0	1	1	0	1	1
hsa-miR-103	MIMAT0000101	NM_001408	CELSR2	cadherin, EGF LAG seven-pass G-type receptor 2 (flamingo homolog, Drosophila)	0	0	1	1	0	0	1	1	0	1	1
hsa-miR-103	MIMAT0000101	NM_014904	RAB11FIP2	RAB11 family interacting protein 2 (class I)	0	0	1	1	0	0	1	1	0	1	1
hsa-miR-103	MIMAT0000101	NM_002687	PNN	pinin, desmosome associated protein	0	0	1	1	0	0	1	1	0	1	1
hsa-miR-103	MIMAT0000101	NM_152450	FAM81A	family with sequence similarity 81, member A	0	0	1	1	0	0	1	1	0	1	1
hsa-miR-103	MIMAT0000101	NM_199324	OTUD4	OTU domain containing 4	0	0	1	1	0	0	1	1	0	1	1
hsa-miR-103	MIMAT0000101	NM_032181	TMEM166	transmembrane protein 166	0	0	1	1	0	0	1	1	0	1	1
hsa-miR-103	MIMAT0000101	NM_005708	GPC6	glypican 6	0	0	1	1	0	0	1	1	0	1	1
hsa-miR-103	MIMAT0000101	NM_032440	LCOR	ligand dependent nuclear receptor corepressor	0	0	1	1	0	0	1	1	0	1	1
hsa-miR-103	MIMAT0000101	NM_032439	PHYHIPL	phytanoyl-CoA 2-hydroxylase interacting protein-like	0	0	1	1	0	0	1	1	0	1	1
hsa-miR-103	MIMAT0000101	NM_005271	GLUD1	glutamate dehydrogenase 1	0	0	1	1	0	0	1	1	0	1	1
hsa-miR-103	MIMAT0000101	NM_017719	SNRK	SNF related kinase	0	0	1	1	0	0	1	1	0	1	1
hsa-miR-103	MIMAT0000101	NM_000722	CACNA2D1	calcium channel, voltage-dependent, alpha 2/delta subunit 1	0	0	1	1	0	0	1	1	0	1	1
hsa-miR-103	MIMAT0000101	NM_001002909	GPATCH8	G patch domain containing 8	0	0	1	1	0	0	1	1	0	1	1
hsa-miR-103	MIMAT0000101	NM_017629	EIF2C4	eukaryotic translation initiation factor 2C, 4	0	0	1	1	0	0	1	1	0	1	1
hsa-miR-103	MIMAT0000101	NM_016436	PHF20	PHD finger protein 20	0	0	1	1	0	0	1	1	0	1	1
hsa-miR-103	MIMAT0000101	NM_016169	SUFU	suppressor of fused homolog (Drosophila)	0	0	1	1	0	0	1	1	0	1	1
hsa-miR-103	MIMAT0000101	NM_000267	NF1	neurofibromin 1 (neurofibromatosis, von Recklinghausen disease, Watson disease)	0	0	1	1	0	0	1	1	0	1	1
hsa-miR-103	MIMAT0000101	NM_006141	DYNC1LI2	dynein, cytoplasmic 1, light intermediate chain 2	0	0	1	1	0	0	1	1	0	1	1
hsa-miR-103	MIMAT0000101	NM_015879	ST8SIA3	ST8 alpha-N-acetyl-neuraminide alpha-2,8-sialyltransferase 3	0	0	1	1	0	0	1	1	0	1	1
hsa-miR-103	MIMAT0000101	NM_032784	RSPO3	R-spondin 3 homolog (Xenopus laevis)	0	0	1	1	0	0	1	1	0	1	1
hsa-miR-103	MIMAT0000101	NM_006136	CAPZA2	capping protein (actin filament) muscle Z-line, alpha 2	0	0	1	1	0	0	1	1	0	1	1
hsa-miR-103	MIMAT0000101	NM_018120	ARMC1	armadillo repeat containing 1	0	0	1	1	0	0	1	1	0	1	1
hsa-miR-103	MIMAT0000101	NM_006763	BTG2	BTG family, member 2	0	0	1	1	0	0	1	1	0	1	1
hsa-miR-103	MIMAT0000101	NM_016289	CAB39	calcium binding protein 39	0	0	1	1	0	0	1	1	0	1	1
hsa-miR-103	MIMAT0000101	NM_005618	DLL1	delta-like 1 (Drosophila)	0	0	1	0	0	0	1	1	0	1	1
hsa-miR-103	MIMAT0000101	NM_013411	AK2	adenylate kinase 2	0	0	1	0	0	0	1	1	0	1	1
hsa-miR-103	MIMAT0000101	NM_133334	WHSC1	Wolf-Hirschhorn syndrome candidate 1	0	0	1	1	0	0	0	1	0	1	1
hsa-miR-103	MIMAT0000101	NM_014423	AFF4	AF4/FMR2 family, member 4	0	0	1	1	0	0	0	1	0	1	1
hsa-miR-103	MIMAT0000101	NM_005613	RGS4	regulator of G-protein signaling 4	0	0	1	0	0	0	1	1	0	1	1
hsa-miR-103	MIMAT0000101	NM_020975	RET	ret proto-oncogene	0	0	0	1	0	0	1	1	0	1	1
hsa-miR-103	MIMAT0000101	NM_014117	C16orf72	chromosome 16 open reading frame 72	0	0	1	0	0	0	1	1	0	1	1
hsa-miR-103	MIMAT0000101	NM_003243	TGFBR3	transforming growth factor, beta receptor III	0	0	0	1	0	0	1	1	0	1	1
hsa-miR-103	MIMAT0000101	NM_138555	KIF23	kinesin family member 23	0	0	1	1	0	0	1	1	0	1	0
hsa-miR-103	MIMAT0000101	NM_014001	GGA3	golgi associated, gamma adaptin ear containing, ARF binding protein 3	0	0	1	0	0	0	1	1	0	1	1
hsa-miR-103	MIMAT0000101	NM_003079	SMARCE1	SWI/SNF related, matrix associated, actin dependent regulator of chromatin, subfamily e, member 1	0	0	1	1	0	0	0	1	0	1	1
hsa-miR-103	MIMAT0000101	NM_002721	PPP6C	protein phosphatase 6, catalytic subunit	0	0	0	1	0	0	1	1	0	1	1
hsa-miR-103	MIMAT0000101	NM_020808	SIPA1L2	signal-induced proliferation-associated 1 like 2	0	0	1	0	0	0	1	1	0	1	1
hsa-miR-103	MIMAT0000101	NM_152594	SPRED1	sprouty-related, EVH1 domain containing 1	0	0	1	1	0	0	1	1	0	1	0
hsa-miR-103	MIMAT0000101	NM_133370	YTHDC1	YTH domain containing 1	0	0	1	1	0	0	1	1	0	1	0
hsa-miR-103	MIMAT0000101	NM_006403	NEDD9	neural precursor cell expressed, developmentally down-regulated 9	0	0	0	1	0	0	1	1	0	1	1
hsa-miR-103	MIMAT0000101	NM_002473	MYH9	myosin, heavy chain 9, non-muscle	0	0	1	1	0	0	0	1	0	1	1
hsa-miR-103	MIMAT0000101	NM_030621	DICER1	dicer 1, ribonuclease type III	0	0	0	1	0	0	1	1	0	1	1
hsa-miR-103	MIMAT0000101	NM_006489	NOVA1	neuro-oncological ventral antigen 1	0	0	1	1	0	0	1	1	0	1	0
hsa-miR-103	MIMAT0000101	NM_030796	ECOP	EGFR-coamplified and overexpressed protein	0	0	1	0	0	0	1	1	0	1	1
hsa-miR-103	MIMAT0000101	NM_030808	NDEL1	nudE nuclear distribution gene E homolog (A. nidulans)-like 1	0	0	1	1	0	0	1	1	0	1	0
hsa-miR-103	MIMAT0000101	NM_030981	RAB1B	RAB1B, member RAS oncogene family	0	0	1	0	0	0	1	1	0	1	1
hsa-miR-103	MIMAT0000101	NM_014613	UBXD8	UBX domain containing 8	0	0	1	0	0	0	1	1	0	1	1
hsa-miR-103	MIMAT0000101	NM_006224	PITPNA	phosphatidylinositol transfer protein, alpha	0	0	1	0	0	0	1	1	0	1	1
hsa-miR-103	MIMAT0000101	NM_002651	PI4KB	phosphatidylinositol 4-kinase, catalytic, beta	0	0	1	0	0	0	1	1	0	1	1
hsa-miR-103	MIMAT0000101	NM_006599	NFAT5	nuclear factor of activated T-cells 5, tonicity-responsive	0	0	1	0	0	0	1	1	0	1	1
hsa-miR-103	MIMAT0000101	NM_020804	PACSIN1	protein kinase C and casein kinase substrate in neurons 1	0	0	1	0	0	0	1	1	0	1	1
hsa-miR-103	MIMAT0000101	NM_014751	MTSS1	metastasis suppressor 1	0	0	1	0	0	0	1	1	0	1	1
hsa-miR-103	MIMAT0000101	NM_003373	VCL	vinculin	0	0	1	1	0	0	0	1	0	1	1
hsa-miR-103	MIMAT0000101	NM_021183	RAP2C	RAP2C, member of RAS oncogene family	0	0	1	0	0	0	1	1	0	1	1
hsa-miR-103	MIMAT0000101	NM_004411	DYNC1I1	dynein, cytoplasmic 1, intermediate chain 1	0	0	1	0	0	0	1	1	0	1	1
hsa-miR-103	MIMAT0000101	NM_006832	FERMT2	fermitin family homolog 2 (Drosophila)	0	0	1	1	0	0	1	1	0	1	0
hsa-miR-103	MIMAT0000101	NM_006951	TAF5	TAF5 RNA polymerase II, TATA box binding protein (TBP)-associated factor, 100kDa	0	0	1	0	0	0	1	1	0	1	1
hsa-miR-103	MIMAT0000101	NM_032373	PCGF5	polycomb group ring finger 5	0	0	1	1	0	0	0	1	0	1	1
hsa-miR-103	MIMAT0000101	NM_033449	FCHSD1	FCH and double SH3 domains 1	0	0	1	0	0	0	1	1	0	1	1
hsa-miR-103	MIMAT0000101	NM_007144	PCGF2	polycomb group ring finger 2	0	0	1	1	0	0	1	1	0	1	0
hsa-miR-103	MIMAT0000101	NM_032449	CC2D1B	coiled-coil and C2 domain containing 1B	0	0	1	1	0	0	0	1	0	1	1
hsa-miR-103	MIMAT0000101	NM_004655	AXIN2	axin 2 (conductin, axil)	0	0	0	1	0	0	1	1	0	1	1
hsa-miR-103	MIMAT0000101	NM_024046	CAMKV	CaM kinase-like vesicle-associated	0	0	1	0	0	0	1	1	0	1	1
hsa-miR-103	MIMAT0000101	NM_004687	MTMR4	myotubularin related protein 4	0	0	1	0	0	0	1	1	0	1	1
hsa-miR-103	MIMAT0000101	NM_007056	SFRS16	splicing factor, arginine/serine-rich 16	0	0	1	0	0	0	1	1	0	1	1
hsa-miR-103	MIMAT0000101	NM_004734	DCLK1	doublecortin-like kinase 1	0	0	1	1	0	0	1	1	0	1	0
hsa-miR-103	MIMAT0000101	NM_033131	WNT3A	wingless-type MMTV integration site family, member 3A	0	0	1	0	0	0	1	1	0	1	1
hsa-miR-103	MIMAT0000101	NM_004798	KIF3B	kinesin family member 3B	0	0	1	0	0	0	1	1	0	1	1
hsa-miR-103	MIMAT0000101	NM_023929	ZBTB10	zinc finger and BTB domain containing 10	0	0	1	0	0	0	1	1	0	1	1
hsa-miR-103	MIMAT0000101	NM_004898	CLOCK	clock homolog (mouse)	0	0	1	1	0	0	1	1	0	1	0
hsa-miR-103	MIMAT0000101	NM_022374	ARL6IP2	ADP-ribosylation factor-like 6 interacting protein 2	0	0	1	0	0	0	1	1	0	1	1
hsa-miR-103	MIMAT0000101	NM_007203	PALM2-AKAP2	PALM2-AKAP2	0	0	1	0	0	0	1	1	0	1	1
hsa-miR-103	MIMAT0000101	NM_031418	TMEM16C	transmembrane protein 16C	0	0	0	1	0	0	1	1	0	1	1
hsa-miR-103	MIMAT0000101	NM_005595	NFIA	nuclear factor I/A	0	0	0	1	0	0	1	1	0	1	1
hsa-miR-103	MIMAT0000101	NM_031890	CECR6	cat eye syndrome chromosome region, candidate 6	0	0	1	0	0	0	1	1	0	1	1
hsa-miR-103	MIMAT0000101	NM_032160	DSEL	dermatan sulfate epimerase-like	0	0	1	0	0	0	1	1	0	1	1
hsa-miR-103	MIMAT0000101	NM_012320	LYPLA3	lysophospholipase 3 (lysosomal phospholipase A2)	0	0	1	1	0	0	1	1	0	1	0
hsa-miR-103	MIMAT0000101	NM_080927	DCBLD2	discoidin, CUB and LCCL domain containing 2	0	0	1	0	0	0	1	1	0	1	1
hsa-miR-103	MIMAT0000101	NM_003632	CNTNAP1	contactin associated protein 1	0	0	1	0	0	0	1	1	0	1	1
hsa-miR-103	MIMAT0000101	NM_021813	BACH2	BTB and CNC homology 1, basic leucine zipper transcription factor 2	0	0	1	0	0	0	1	1	0	1	1
hsa-miR-103	MIMAT0000101	NM_012234	RYBP	RING1 and YY1 binding protein	0	0	0	1	0	0	1	1	0	1	1
hsa-miR-103	MIMAT0000101	NM_012166	FBXO10	F-box protein 10	0	0	1	1	0	0	0	1	0	1	1
hsa-miR-103	MIMAT0000101	NM_003885	CDK5R1	cyclin-dependent kinase 5, regulatory subunit 1 (p35)	0	0	1	0	0	0	1	1	0	1	1
hsa-miR-103	MIMAT0000101	NM_003895	SYNJ1	synaptojanin 1	0	0	0	1	0	0	1	1	0	1	1
hsa-miR-103	MIMAT0000101	NM_003939	BTRC	beta-transducin repeat containing	0	0	1	0	0	0	1	1	0	1	1
hsa-miR-103	MIMAT0000101	NM_005385	NKTR	natural killer-tumor recognition sequence	0	0	1	0	0	0	1	1	0	1	1
hsa-miR-103	MIMAT0000101	NM_007217	PDCD10	programmed cell death 10	0	0	0	1	0	0	1	1	0	1	1
hsa-miR-103	MIMAT0000101	NM_032205	PHF20L1	PHD finger protein 20-like 1	0	0	1	1	0	0	1	1	0	1	0
hsa-miR-103	MIMAT0000101	NM_023016	ANKRD57	ankyrin repeat domain 57	0	0	1	0	0	0	1	1	0	1	1
hsa-miR-103	MIMAT0000101	NM_002264	KPNA1	karyopherin alpha 1 (importin alpha 5)	0	0	1	0	0	0	1	1	0	1	1
hsa-miR-103	MIMAT0000101	NM_194329	RNF38	ring finger protein 38	0	0	1	1	0	0	1	1	0	1	0
hsa-miR-103	MIMAT0000101	NM_017831	RNF125	ring finger protein 125	0	0	1	0	0	0	1	1	0	1	1
hsa-miR-103	MIMAT0000101	NM_016131	RAB10	RAB10, member RAS oncogene family	0	0	0	1	0	0	1	1	0	1	1
hsa-miR-103	MIMAT0000101	NM_001039840	CHIC1	cysteine-rich hydrophobic domain 1	0	0	1	1	0	0	0	1	0	1	1
hsa-miR-103	MIMAT0000101	NM_017742	ZCCHC2	zinc finger, CCHC domain containing 2	0	0	1	0	0	0	1	1	0	1	1
hsa-miR-103	MIMAT0000101	NM_001040101	D4S234E	DNA segment on chromosome 4 (unique) 234 expressed sequence	0	0	1	1	0	0	0	1	0	1	1
hsa-miR-103	MIMAT0000101	NM_205848	SYT6	synaptotagmin VI	0	0	0	1	0	0	1	1	0	1	1
hsa-miR-103	MIMAT0000101	NM_015191	SNF1LK2	SNF1-like kinase 2	0	0	1	0	0	0	1	1	0	1	1
hsa-miR-103	MIMAT0000101	NM_175635	RUNX1T1	runt-related transcription factor 1; translocated to, 1 (cyclin D-related)	0	0	1	1	0	0	1	1	0	1	0
hsa-miR-103	MIMAT0000101	NM_175634	RUNX1T1	runt-related transcription factor 1; translocated to, 1 (cyclin D-related)	0	0	1	1	0	0	1	1	0	1	0
hsa-miR-103	MIMAT0000101	NM_018364	RSBN1	round spermatid basic protein 1	0	0	1	0	0	0	1	1	0	1	1
hsa-miR-103	MIMAT0000101	NM_206854	QKI	quaking homolog, KH domain RNA binding (mouse)	0	0	1	0	0	0	1	1	0	1	1
hsa-miR-103	MIMAT0000101	NM_173511	ALS2CR13	amyotrophic lateral sclerosis 2 (juvenile) chromosome region, candidate 13	0	0	1	0	0	0	1	1	0	1	1
hsa-miR-103	MIMAT0000101	NM_001080416	MYBL1	v-myb myeloblastosis viral oncogene homolog (avian)-like 1	0	0	1	1	0	0	0	1	0	1	1
hsa-miR-103	MIMAT0000101	NM_015115	DCUN1D4	DCN1, defective in cullin neddylation 1, domain containing 4 (S. cerevisiae)	0	0	1	1	0	0	1	1	0	1	0
hsa-miR-103	MIMAT0000101	NM_015535	LOC26010	viral DNA polymerase-transactivated protein 6	0	0	0	1	0	0	1	1	0	1	1
hsa-miR-103	MIMAT0000101	NM_153607	C5orf41	chromosome 5 open reading frame 41	0	0	1	1	0	0	1	1	0	1	0
hsa-miR-103	MIMAT0000101	NM_000870	HTR4	5-hydroxytryptamine (serotonin) receptor 4	0	0	1	0	0	0	1	1	0	1	1
hsa-miR-103	MIMAT0000101	NM_001039479	KIAA0317	KIAA0317	0	0	1	1	0	0	0	1	0	1	1
hsa-miR-103	MIMAT0000101	NM_015265	SATB2	SATB homeobox 2	0	0	1	0	0	0	1	1	0	1	1
hsa-miR-103	MIMAT0000101	NM_194328	RNF38	ring finger protein 38	0	0	1	1	0	0	1	1	0	1	0
hsa-miR-103	MIMAT0000101	NM_183004	EIF5	eukaryotic translation initiation factor 5	0	0	1	1	0	0	1	1	0	1	0
hsa-miR-103	MIMAT0000101	NM_182976	ZNF326	zinc finger protein 326	0	0	1	1	0	0	1	1	0	1	0
hsa-miR-103	MIMAT0000101	NM_015576	ERC2	ELKS/RAB6-interacting/CAST family member 2	0	0	1	0	0	0	1	1	0	1	1
hsa-miR-103	MIMAT0000101	NM_194332	RNF38	ring finger protein 38	0	0	1	1	0	0	1	1	0	1	0
hsa-miR-103	MIMAT0000101	NM_001017926	ZHX1	zinc fingers and homeoboxes 1	0	0	1	1	0	0	0	1	0	1	1
hsa-miR-103	MIMAT0000101	NM_001018009	SH3BP5	SH3-domain binding protein 5 (BTK-associated)	0	0	1	1	0	0	0	1	0	1	1
hsa-miR-103	MIMAT0000101	NM_197968	ZMYM2	zinc finger, MYM-type 2	0	0	1	1	0	0	1	1	0	1	0
hsa-miR-103	MIMAT0000101	NM_018045	BSDC1	BSD domain containing 1	0	0	1	0	0	0	1	1	0	1	1
hsa-miR-103	MIMAT0000101	NM_198402	PTPLB	protein tyrosine phosphatase-like (proline instead of catalytic arginine), member b	0	0	0	1	0	0	1	1	0	1	1
hsa-miR-103	MIMAT0000101	NM_198904	GABRG2	gamma-aminobutyric acid (GABA) A receptor, gamma 2	0	0	1	0	0	0	1	1	0	1	1
hsa-miR-103	MIMAT0000101	NM_001025252	TPD52	tumor protein D52	0	0	1	1	0	0	0	1	0	1	1
hsa-miR-103	MIMAT0000101	NM_001005609	EDA	ectodysplasin A	0	0	1	1	0	0	1	1	0	1	0
hsa-miR-103	MIMAT0000101	NM_018293	ZNF654	zinc finger protein 654	0	0	1	1	0	0	0	1	0	1	1
hsa-miR-103	MIMAT0000101	NM_015275	KIAA1033	KIAA1033	0	0	0	1	0	0	1	1	0	1	1
hsa-miR-103	MIMAT0000101	NM_018027	FRMD4A	FERM domain containing 4A	0	0	1	0	0	0	1	1	0	1	1
hsa-miR-103	MIMAT0000101	NM_181672	OGT	O-linked N-acetylglucosamine (GlcNAc) transferase (UDP-N-acetylglucosamine:polypeptide-N-acetylglucosaminyl transferase)	0	0	1	0	0	0	1	1	0	1	1
hsa-miR-103	MIMAT0000101	NM_172070	UBR3	ubiquitin protein ligase E3 component n-recognin 3	0	0	1	0	0	0	1	1	0	1	1
hsa-miR-103	MIMAT0000101	NM_002222	ITPR1	inositol 1,4,5-triphosphate receptor, type 1	0	0	1	1	0	0	1	1	0	1	0
hsa-miR-103	MIMAT0000101	NM_001668	ARNT	aryl hydrocarbon receptor nuclear translocator	0	0	1	1	0	0	0	1	0	1	1
hsa-miR-103	MIMAT0000101	NM_001399	EDA	ectodysplasin A	0	0	1	1	0	0	1	1	0	1	0
hsa-miR-103	MIMAT0000101	NM_001417	EIF4B	eukaryotic translation initiation factor 4B	0	0	1	0	0	0	1	1	0	1	1
hsa-miR-103	MIMAT0000101	NM_153020	RBM24	RNA binding motif protein 24	0	0	0	1	0	0	1	1	0	1	1
hsa-miR-103	MIMAT0000101	NM_001702	BAI1	brain-specific angiogenesis inhibitor 1	0	0	1	0	0	0	1	1	0	1	1
hsa-miR-103	MIMAT0000101	NM_016630	SPG21	spastic paraplegia 21 (autosomal recessive, Mast syndrome)	0	0	1	1	0	0	0	1	0	1	1
hsa-miR-103	MIMAT0000101	NM_015577	RAI14	retinoic acid induced 14	0	0	0	1	0	0	1	1	0	1	1
hsa-miR-103	MIMAT0000101	NM_000037	ANK1	ankyrin 1, erythrocytic	0	0	1	1	0	0	1	1	0	1	0
hsa-miR-103	MIMAT0000101	NM_002025	AFF2	AF4/FMR2 family, member 2	0	0	1	0	0	0	1	1	0	1	1
hsa-miR-103	MIMAT0000101	NM_019096	GTPBP2	GTP binding protein 2	0	0	1	0	0	0	1	1	0	1	1
hsa-miR-103	MIMAT0000101	NM_002063	GLRA2	glycine receptor, alpha 2	0	0	1	1	0	0	0	1	0	1	1
hsa-miR-103	MIMAT0000101	NM_002076	GNS	glucosamine (N-acetyl)-6-sulfatase (Sanfilippo disease IIID)	0	0	1	0	0	0	1	1	0	1	1
hsa-miR-103	MIMAT0000101	NM_001365	DLG4	discs, large homolog 4 (Drosophila)	0	0	1	0	0	0	1	1	0	1	1
hsa-miR-103	MIMAT0000101	NM_019854	PRMT8	protein arginine methyltransferase 8	0	0	1	0	0	0	1	1	0	1	1
hsa-miR-103	MIMAT0000101	NM_016563	RASL12	RAS-like, family 12	0	0	1	0	0	0	1	1	0	1	1
hsa-miR-103	MIMAT0000101	NM_017641	KIF21A	kinesin family member 21A	0	0	0	1	0	0	1	1	0	1	1
hsa-miR-103	MIMAT0000101	NM_170731	BDNF	brain-derived neurotrophic factor	0	0	1	1	0	0	1	1	0	1	0
hsa-miR-103	MIMAT0000101	NM_018557	LRP1B	low density lipoprotein-related protein 1B (deleted in tumors)	0	0	1	0	0	0	1	1	0	1	1
hsa-miR-103	MIMAT0000101	NM_153685	C12orf53	chromosome 12 open reading frame 53	0	0	1	0	0	0	1	1	0	1	1
hsa-miR-103	MIMAT0000101	NM_000386	BLMH	bleomycin hydrolase	0	0	1	0	0	0	1	1	0	1	1
hsa-miR-103	MIMAT0000101	NM_000794	DRD1	dopamine receptor D1	0	0	1	1	0	0	1	1	0	1	0
hsa-miR-103	MIMAT0000101	NM_207297	MBNL1	muscleblind-like (Drosophila)	0	0	1	0	0	0	1	1	0	1	1
hsa-miR-103	MIMAT0000101	NM_018638	ETNK1	ethanolamine kinase 1	0	0	1	1	0	0	0	1	0	1	1
hsa-miR-103	MIMAT0000101	NM_177438	DICER1	dicer 1, ribonuclease type III	0	0	1	1	0	0	1	1	0	1	0
hsa-miR-103	MIMAT0000101	NM_017590	ZC3H7B	zinc finger CCCH-type containing 7B	0	0	1	0	0	0	1	1	0	1	1
hsa-miR-103	MIMAT0000101	NM_001319	CSNK1G2	casein kinase 1, gamma 2	0	0	1	0	0	0	1	1	0	1	1
hsa-miR-103	MIMAT0000101	NM_170734	BDNF	brain-derived neurotrophic factor	0	0	1	1	0	0	1	1	0	1	0
hsa-miR-103	MIMAT0000101	NM_018126	TMEM33	transmembrane protein 33	0	0	1	0	0	0	1	1	0	1	0
hsa-miR-103	MIMAT0000101	NM_024333	FSD1	fibronectin type III and SPRY domain containing 1	0	0	1	0	0	0	1	1	0	1	0
hsa-miR-103	MIMAT0000101	NM_017699	SIDT1	SID1 transmembrane family, member 1	0	0	1	0	0	0	1	1	0	1	0
hsa-miR-103	MIMAT0000101	NM_024496	C14orf4	chromosome 14 open reading frame 4	0	0	1	0	0	0	1	1	0	1	0
hsa-miR-103	MIMAT0000101	NM_024524	ATP13A3	ATPase type 13A3	0	0	1	0	0	0	1	1	0	1	0
hsa-miR-103	MIMAT0000101	NM_018150	RNF220	ring finger protein 220	0	0	1	0	0	0	1	1	0	1	0
hsa-miR-103	MIMAT0000101	NM_024665	TBL1XR1	transducin (beta)-like 1 X-linked receptor 1	0	0	1	0	0	0	0	1	0	1	1
hsa-miR-103	MIMAT0000101	NM_022442	UBE2V1	ubiquitin-conjugating enzyme E2 variant 1	0	0	1	0	0	0	1	1	0	1	0
hsa-miR-103	MIMAT0000101	NM_024293	FAM134A	family with sequence similarity 134, member A	0	0	1	0	0	0	1	1	0	1	0
hsa-miR-103	MIMAT0000101	NM_017548	CDV3	CDV3 homolog (mouse)	0	0	1	0	0	0	1	1	0	1	0
hsa-miR-103	MIMAT0000101	NM_017633	FAM46A	family with sequence similarity 46, member A	0	0	1	0	0	0	0	1	0	1	1
hsa-miR-103	MIMAT0000101	NM_017776	ZNF673	zinc finger family member 673	0	0	1	1	0	0	0	1	0	1	0
hsa-miR-103	MIMAT0000101	NM_017799	C14orf101	chromosome 14 open reading frame 101	0	0	1	0	0	0	0	1	0	1	1
hsa-miR-103	MIMAT0000101	NM_024408	NOTCH2	Notch homolog 2 (Drosophila)	0	0	1	1	0	0	0	1	0	1	0
hsa-miR-103	MIMAT0000101	NM_024563	C5orf23	chromosome 5 open reading frame 23	0	0	1	1	0	0	0	1	0	1	0
hsa-miR-103	MIMAT0000101	NM_017913	CDC37L1	cell division cycle 37 homolog (S. cerevisiae)-like 1	0	0	0	0	0	0	1	1	0	1	1
hsa-miR-103	MIMAT0000101	NM_017582	UBE2Q1	ubiquitin-conjugating enzyme E2Q family member 1	0	0	1	0	0	0	1	1	0	1	0
hsa-miR-103	MIMAT0000101	NM_017580	ZRANB1	zinc finger, RAN-binding domain containing 1	0	0	1	1	0	0	0	1	0	1	0
hsa-miR-103	MIMAT0000101	NM_024577	SH3TC2	SH3 domain and tetratricopeptide repeats 2	0	0	1	1	0	0	0	1	0	1	0
hsa-miR-103	MIMAT0000101	NM_024111	CHAC1	ChaC, cation transport regulator homolog 1 (E. coli)	0	0	1	0	0	0	1	1	0	1	0
hsa-miR-103	MIMAT0000101	NM_024613	PLEKHF2	pleckstrin homology domain containing, family F (with FYVE domain) member 2	0	0	1	1	0	0	0	1	0	1	0
hsa-miR-103	MIMAT0000101	NM_020205	OTUD7B	OTU domain containing 7B	0	0	1	1	0	0	0	1	0	1	0
hsa-miR-103	MIMAT0000101	NM_020858	SEMA6D	sema domain, transmembrane domain (TM), and cytoplasmic domain, (semaphorin) 6D	0	0	1	0	0	0	1	1	0	1	0
hsa-miR-103	MIMAT0000101	NM_020872	CNTN3	contactin 3 (plasmacytoma associated)	0	0	1	1	0	0	0	1	0	1	0
hsa-miR-103	MIMAT0000101	NM_021133	RNASEL	ribonuclease L (2",5"-oligoisoadenylate synthetase-dependent)	0	0	1	1	0	0	0	1	0	1	0
hsa-miR-103	MIMAT0000101	NM_018534	NRP2	neuropilin 2	0	0	0	1	0	0	1	1	0	1	0
hsa-miR-103	MIMAT0000101	NM_018489	ASH1L	ash1 (absent, small, or homeotic)-like (Drosophila)	0	0	0	1	0	0	0	1	0	1	1
hsa-miR-103	MIMAT0000101	NM_020319	ANKMY2	ankyrin repeat and MYND domain containing 2	0	0	1	1	0	0	0	1	0	1	0
hsa-miR-103	MIMAT0000101	NM_018440	PAG1	phosphoprotein associated with glycosphingolipid microdomains 1	0	0	1	1	0	0	0	1	0	1	0
hsa-miR-103	MIMAT0000101	NM_018424	EPB41L4B	erythrocyte membrane protein band 4.1 like 4B	0	0	1	0	0	0	1	1	0	1	0
hsa-miR-103	MIMAT0000101	NM_018416	FOXJ2	forkhead box J2	0	0	0	0	0	0	1	1	0	1	1
hsa-miR-103	MIMAT0000101	NM_020839	WDR48	WD repeat domain 48	0	0	1	0	0	0	1	1	0	1	0
hsa-miR-103	MIMAT0000101	NM_018710	TMEM55A	transmembrane protein 55A	0	0	1	0	0	0	1	1	0	1	0
hsa-miR-103	MIMAT0000101	NM_020443	NAV1	neuron navigator 1	0	0	0	0	0	0	1	1	0	1	1
hsa-miR-103	MIMAT0000101	NM_020476	ANK1	ankyrin 1, erythrocytic	0	0	0	1	0	0	1	1	0	1	0
hsa-miR-103	MIMAT0000101	NM_020477	ANK1	ankyrin 1, erythrocytic	0	0	0	1	0	0	1	1	0	1	0
hsa-miR-103	MIMAT0000101	NM_019593	RP5-1022P6.2	hypothetical protein KIAA1434	0	0	0	0	0	0	1	1	0	1	1
hsa-miR-103	MIMAT0000101	NM_020645	NRIP3	nuclear receptor interacting protein 3	0	0	0	0	0	0	1	1	0	1	1
hsa-miR-103	MIMAT0000101	NM_019557	FAM54B	family with sequence similarity 54, member B	0	0	1	0	0	0	1	1	0	1	0
hsa-miR-103	MIMAT0000101	NM_019116	UBFD1	ubiquitin family domain containing 1	0	0	1	0	0	0	0	1	0	1	1
hsa-miR-103	MIMAT0000101	NM_020762	SRGAP1	SLIT-ROBO Rho GTPase activating protein 1	0	0	0	0	0	0	1	1	0	1	1
hsa-miR-103	MIMAT0000101	NM_020774	MIB1	mindbomb homolog 1 (Drosophila)	0	0	1	0	0	0	0	1	0	1	1
hsa-miR-103	MIMAT0000101	NM_021238	FAM60A	family with sequence similarity 60, member A	0	0	1	0	0	0	1	1	0	1	0
hsa-miR-103	MIMAT0000101	NM_018367	PHCA	phytoceramidase, alkaline	0	0	1	1	0	0	0	1	0	1	0
hsa-miR-103	MIMAT0000101	NM_021622	PLEKHA1	pleckstrin homology domain containing, family A (phosphoinositide binding specific) member 1	0	0	1	0	0	0	1	1	0	1	0
hsa-miR-103	MIMAT0000101	NM_018254	RCOR3	REST corepressor 3	0	0	1	0	0	0	1	1	0	1	0
hsa-miR-103	MIMAT0000101	NM_018244	UQCC	ubiquinol-cytochrome c reductase complex chaperone, CBP3 homolog (yeast)	0	0	1	0	0	0	1	1	0	1	0
hsa-miR-103	MIMAT0000101	NM_022459	XPO4	exportin 4	0	0	1	1	0	0	0	1	0	1	0
hsa-miR-103	MIMAT0000101	NM_022568	ALDH8A1	aldehyde dehydrogenase 8 family, member A1	0	0	1	1	0	0	0	1	0	1	0
hsa-miR-103	MIMAT0000101	NM_018225	SMU1	smu-1 suppressor of mec-8 and unc-52 homolog (C. elegans)	0	0	1	1	0	0	0	1	0	1	0
hsa-miR-103	MIMAT0000101	NM_018212	ENAH	enabled homolog (Drosophila)	0	0	1	0	0	0	1	1	0	1	0
hsa-miR-103	MIMAT0000101	NM_018184	ARL8B	ADP-ribosylation factor-like 8B	0	0	0	0	0	0	1	1	0	1	1
hsa-miR-103	MIMAT0000101	NM_018168	C14orf105	chromosome 14 open reading frame 105	0	0	1	1	0	0	0	1	0	1	0
hsa-miR-103	MIMAT0000101	NM_017990	PDPR	pyruvate dehydrogenase phosphatase regulatory subunit	0	0	1	0	0	0	1	1	0	1	0
hsa-miR-103	MIMAT0000101	NM_020240	CDC42SE2	CDC42 small effector 2	0	0	1	1	0	0	0	1	0	1	0
hsa-miR-103	MIMAT0000101	NM_018315	FBXW7	F-box and WD repeat domain containing 7	0	0	1	0	0	0	0	1	0	1	1
hsa-miR-103	MIMAT0000101	NM_021809	TGIF2	TGFB-induced factor homeobox 2	0	0	0	0	0	0	1	1	0	1	1
hsa-miR-103	MIMAT0000101	NM_018363	C10orf59	chromosome 10 open reading frame 59	0	0	1	1	0	0	0	1	0	1	0
hsa-miR-103	MIMAT0000101	NM_021923	FGFRL1	fibroblast growth factor receptor-like 1	0	0	1	1	0	0	0	1	0	1	0
hsa-miR-103	MIMAT0000101	NM_021998	ZNF711	zinc finger protein 711	0	0	1	0	0	0	0	1	0	1	1
hsa-miR-103	MIMAT0000101	NM_022048	CSNK1G1	casein kinase 1, gamma 1	0	0	1	0	0	0	1	1	0	1	0
hsa-miR-103	MIMAT0000101	NM_022066	UBE2O	ubiquitin-conjugating enzyme E2O	0	0	1	0	0	0	0	1	0	1	1
hsa-miR-103	MIMAT0000101	NM_022117	TSPYL2	TSPY-like 2	0	0	1	0	0	0	1	1	0	1	0
hsa-miR-103	MIMAT0000101	NM_022133	SNX16	sorting nexin 16	0	0	1	0	0	0	1	1	0	1	0
hsa-miR-103	MIMAT0000101	NM_018334	LRRN3	leucine rich repeat neuronal 3	0	0	0	0	0	0	1	1	0	1	1
hsa-miR-103	MIMAT0000101	NM_022918	TMEM135	transmembrane protein 135	0	0	1	0	0	0	1	1	0	1	0
hsa-miR-103	MIMAT0000101	NM_024761	MOBKL2B	MOB1, Mps One Binder kinase activator-like 2B (yeast)	0	0	1	0	0	0	1	1	0	1	0
hsa-miR-103	MIMAT0000101	NM_152837	SNX16	sorting nexin 16	0	0	1	0	0	0	1	1	0	1	0
hsa-miR-103	MIMAT0000101	NM_173039	AQP11	aquaporin 11	0	0	1	1	0	0	0	1	0	1	0
hsa-miR-103	MIMAT0000101	NM_173199	NR4A3	nuclear receptor subfamily 4, group A, member 3	0	0	1	0	0	0	1	1	0	1	0
hsa-miR-103	MIMAT0000101	NM_173214	NFAT5	nuclear factor of activated T-cells 5, tonicity-responsive	0	0	1	0	0	0	1	1	0	1	0
hsa-miR-103	MIMAT0000101	NM_174908	CCDC50	coiled-coil domain containing 50	0	0	1	1	0	0	0	1	0	1	0
hsa-miR-103	MIMAT0000101	NM_175636	RUNX1T1	runt-related transcription factor 1; translocated to, 1 (cyclin D-related)	0	0	0	1	0	0	1	1	0	1	0
hsa-miR-103	MIMAT0000101	NM_175858	KRTAP11-1	keratin associated protein 11-1	0	0	1	0	0	0	1	1	0	1	0
hsa-miR-103	MIMAT0000101	NM_178136	POLDIP3	polymerase (DNA-directed), delta interacting protein 3	0	0	1	1	0	0	0	1	0	1	0
hsa-miR-103	MIMAT0000101	NM_178335	CCDC50	coiled-coil domain containing 50	0	0	1	1	0	0	0	1	0	1	0
hsa-miR-103	MIMAT0000101	NM_178426	ARNT	aryl hydrocarbon receptor nuclear translocator	0	0	1	1	0	0	0	1	0	1	0
hsa-miR-103	MIMAT0000101	NM_178427	ARNT	aryl hydrocarbon receptor nuclear translocator	0	0	1	1	0	0	0	1	0	1	0
hsa-miR-103	MIMAT0000101	NM_181578	RFC5	replication factor C (activator 1) 5, 36.5kDa	0	0	1	1	0	0	0	1	0	1	0
hsa-miR-103	MIMAT0000101	NM_181673	OGT	O-linked N-acetylglucosamine (GlcNAc) transferase (UDP-N-acetylglucosamine:polypeptide-N-acetylglucosaminyl transferase)	0	0	1	0	0	0	1	1	0	1	0
hsa-miR-103	MIMAT0000101	NM_181704	BAGE4	B melanoma antigen family, member 4	0	0	1	1	0	0	0	1	0	1	0
hsa-miR-103	MIMAT0000101	NM_182481	BAGE3	B melanoma antigen family, member 3	0	0	1	1	0	0	0	1	0	1	0
hsa-miR-103	MIMAT0000101	NM_182508	C13orf30	chromosome 13 open reading frame 30	0	0	1	1	0	0	0	1	0	1	0
hsa-miR-103	MIMAT0000101	NM_172020	POM121	POM121 membrane glycoprotein (rat)	0	0	1	0	0	0	1	1	0	1	0
hsa-miR-103	MIMAT0000101	NM_171982	TRIM35	tripartite motif-containing 35	0	0	1	1	0	0	0	1	0	1	0
hsa-miR-103	MIMAT0000101	NM_170771	ALDH8A1	aldehyde dehydrogenase 8 family, member A1	0	0	1	1	0	0	0	1	0	1	0
hsa-miR-103	MIMAT0000101	NM_152838	RBM12	RNA binding motif protein 12	0	0	1	0	0	0	1	1	0	1	0
hsa-miR-103	MIMAT0000101	NM_152924	ABHD2	abhydrolase domain containing 2	0	0	1	1	0	0	0	1	0	1	0
hsa-miR-103	MIMAT0000101	NM_153271	SNX33	sorting nexin 33	0	0	1	0	0	0	1	1	0	1	0
hsa-miR-103	MIMAT0000101	NM_153449	SLC2A14	solute carrier family 2 (facilitated glucose transporter), member 14	0	0	1	1	0	0	0	1	0	1	0
hsa-miR-103	MIMAT0000101	NM_153487	MDGA1	MAM domain containing glycosylphosphatidylinositol anchor 1	0	0	1	0	0	0	0	1	0	1	1
hsa-miR-103	MIMAT0000101	NM_001080541	MGA	MAX gene associated	0	0	1	0	0	0	0	1	0	1	1
hsa-miR-103	MIMAT0000101	NM_153616	SEMA6D	sema domain, transmembrane domain (TM), and cytoplasmic domain, (semaphorin) 6D	0	0	1	0	0	0	1	1	0	1	0
hsa-miR-103	MIMAT0000101	NM_153617	SEMA6D	sema domain, transmembrane domain (TM), and cytoplasmic domain, (semaphorin) 6D	0	0	1	0	0	0	1	1	0	1	0
hsa-miR-103	MIMAT0000101	NM_153618	SEMA6D	sema domain, transmembrane domain (TM), and cytoplasmic domain, (semaphorin) 6D	0	0	1	0	0	0	1	1	0	1	0
hsa-miR-103	MIMAT0000101	NM_212558	TMEM215	transmembrane protein 215	0	0	1	1	0	0	0	1	0	1	0
hsa-miR-103	MIMAT0000101	NM_153619	SEMA6D	sema domain, transmembrane domain (TM), and cytoplasmic domain, (semaphorin) 6D	0	0	1	0	0	0	1	1	0	1	0
hsa-miR-103	MIMAT0000101	NM_153810	C10orf46	chromosome 10 open reading frame 46	0	0	1	0	0	0	1	1	0	1	0
hsa-miR-103	MIMAT0000101	NM_170732	BDNF	brain-derived neurotrophic factor	0	0	0	1	0	0	1	1	0	1	0
hsa-miR-103	MIMAT0000101	NM_170733	BDNF	brain-derived neurotrophic factor	0	0	0	1	0	0	1	1	0	1	0
hsa-miR-103	MIMAT0000101	NM_170735	BDNF	brain-derived neurotrophic factor	0	0	0	1	0	0	1	1	0	1	0
hsa-miR-103	MIMAT0000101	NM_182509	THSD3	thrombospondin, type I, domain containing 3	0	0	1	0	0	0	1	1	0	1	0
hsa-miR-103	MIMAT0000101	NM_182557	BCL9L	B-cell CLL/lymphoma 9-like	0	0	1	0	0	0	1	1	0	1	0
hsa-miR-103	MIMAT0000101	NM_201267	NRP2	neuropilin 2	0	0	0	1	0	0	1	1	0	1	0
hsa-miR-103	MIMAT0000101	NM_201279	NRP2	neuropilin 2	0	0	1	0	0	0	1	1	0	1	0
hsa-miR-103	MIMAT0000101	NM_203281	BMX	BMX non-receptor tyrosine kinase	0	0	1	0	0	0	1	1	0	1	0
hsa-miR-103	MIMAT0000101	NM_203446	SYNJ1	synaptojanin 1	0	0	1	1	0	0	0	1	0	1	0
hsa-miR-103	MIMAT0000101	NM_206855	QKI	quaking homolog, KH domain RNA binding (mouse)	0	0	1	0	0	0	1	1	0	1	0
hsa-miR-103	MIMAT0000101	NM_207047	ENSA	endosulfine alpha	0	0	1	1	0	0	0	1	0	1	0
hsa-miR-103	MIMAT0000101	NM_207292	MBNL1	muscleblind-like (Drosophila)	0	0	1	0	0	0	1	1	0	1	0
hsa-miR-103	MIMAT0000101	NM_207293	MBNL1	muscleblind-like (Drosophila)	0	0	1	0	0	0	1	1	0	1	0
hsa-miR-103	MIMAT0000101	NM_207294	MBNL1	muscleblind-like (Drosophila)	0	0	1	0	0	0	1	1	0	1	0
hsa-miR-103	MIMAT0000101	NM_207295	MBNL1	muscleblind-like (Drosophila)	0	0	1	0	0	0	1	1	0	1	0
hsa-miR-103	MIMAT0000101	NM_207304	MBNL2	muscleblind-like 2 (Drosophila)	0	0	1	1	0	0	0	1	0	1	0
hsa-miR-103	MIMAT0000101	NM_207372	SH2D4B	SH2 domain containing 4B	0	0	1	1	0	0	0	1	0	1	0
hsa-miR-103	MIMAT0000101	NM_207404	ZNF662	zinc finger protein 662	0	0	1	1	0	0	0	1	0	1	0
hsa-miR-103	MIMAT0000101	NM_207435	FLJ40142	FLJ40142 protein	0	0	0	1	0	0	1	1	0	1	0
hsa-miR-103	MIMAT0000101	NM_207445	C15orf54	chromosome 15 open reading frame 54	0	0	1	1	0	0	0	1	0	1	0
hsa-miR-103	MIMAT0000101	NM_201266	NRP2	neuropilin 2	0	0	1	0	0	0	1	1	0	1	0
hsa-miR-103	MIMAT0000101	NM_199487	UQCC	ubiquinol-cytochrome c reductase complex chaperone, CBP3 homolog (yeast)	0	0	1	0	0	0	1	1	0	1	0
hsa-miR-103	MIMAT0000101	NM_199421	SOCS4	suppressor of cytokine signaling 4	0	0	1	1	0	0	0	1	0	1	0
hsa-miR-103	MIMAT0000101	NM_182664	RASSF5	Ras association (RalGDS/AF-6) domain family member 5	0	0	1	0	0	0	0	1	0	1	1
hsa-miR-103	MIMAT0000101	NM_182665	RASSF5	Ras association (RalGDS/AF-6) domain family member 5	0	0	1	0	0	0	1	1	0	1	0
hsa-miR-103	MIMAT0000101	NM_182715	SYPL1	synaptophysin-like 1	0	0	1	0	0	0	1	1	0	1	0
hsa-miR-103	MIMAT0000101	NM_182734	PLCB1	phospholipase C, beta 1 (phosphoinositide-specific)	0	0	1	1	0	0	0	1	0	1	0
hsa-miR-103	MIMAT0000101	NM_182779	DVL1	dishevelled, dsh homolog 1 (Drosophila)	0	0	1	1	0	0	0	1	0	1	0
hsa-miR-103	MIMAT0000101	NM_182961	SYNE1	spectrin repeat containing, nuclear envelope 1	0	0	1	0	0	0	1	1	0	1	0
hsa-miR-103	MIMAT0000101	NM_183397	PXMP4	peroxisomal membrane protein 4, 24kDa	0	0	1	1	0	0	0	1	0	1	0
hsa-miR-103	MIMAT0000101	NM_194330	RNF38	ring finger protein 38	0	0	0	1	0	0	1	1	0	1	0
hsa-miR-103	MIMAT0000101	NM_198086	JUB	jub, ajuba homolog (Xenopus laevis)	0	0	1	1	0	0	0	1	0	1	0
hsa-miR-103	MIMAT0000101	NM_198128	RNF138	ring finger protein 138	0	0	1	0	0	0	1	1	0	1	0
hsa-miR-103	MIMAT0000101	NM_198279	CXorf23	chromosome X open reading frame 23	0	0	0	0	0	0	1	1	0	1	1
hsa-miR-103	MIMAT0000101	NM_198679	RAPGEF1	Rap guanine nucleotide exchange factor (GEF) 1	0	0	1	0	0	0	1	1	0	1	0
hsa-miR-103	MIMAT0000101	NM_198992	SYT10	synaptotagmin X	0	0	1	1	0	0	0	1	0	1	0
hsa-miR-103	MIMAT0000101	NM_199141	CARM1	coactivator-associated arginine methyltransferase 1	0	0	1	0	0	0	0	1	0	1	1
hsa-miR-103	MIMAT0000101	NM_199144	UBE2V1	ubiquitin-conjugating enzyme E2 variant 1	0	0	1	0	0	0	1	1	0	1	0
hsa-miR-103	MIMAT0000101	NM_207517	ADAMTSL3	ADAMTS-like 3	0	0	0	0	0	0	1	1	0	1	1
hsa-miR-103	MIMAT0000101	NM_152629	GLIS3	GLIS family zinc finger 3	0	0	1	1	0	0	0	1	0	1	0
hsa-miR-103	MIMAT0000101	NM_024778	LONRF3	LON peptidase N-terminal domain and ring finger 3	0	0	1	1	0	0	0	1	0	1	0
hsa-miR-103	MIMAT0000101	NM_032947	MST150	MSTP150	0	0	1	1	0	0	0	1	0	1	0
hsa-miR-103	MIMAT0000101	NM_033071	SYNE1	spectrin repeat containing, nuclear envelope 1	0	0	1	0	0	0	1	1	0	1	0
hsa-miR-103	MIMAT0000101	NM_033089	ZCCHC3	zinc finger, CCHC domain containing 3	0	0	1	0	0	0	1	1	0	1	0
hsa-miR-103	MIMAT0000101	NM_033220	TRIM14	tripartite motif-containing 14	0	0	1	1	0	0	0	1	0	1	0
hsa-miR-103	MIMAT0000101	NM_033337	CAV3	caveolin 3	0	0	1	1	0	0	0	1	0	1	0
hsa-miR-103	MIMAT0000101	NM_033631	LUZP1	leucine zipper protein 1	0	0	1	0	0	0	1	1	0	1	0
hsa-miR-103	MIMAT0000101	NM_033637	BTRC	beta-transducin repeat containing	0	0	1	0	0	0	1	1	0	1	0
hsa-miR-103	MIMAT0000101	NM_044472	CDC42	cell division cycle 42 (GTP binding protein, 25kDa)	0	0	1	0	0	0	1	1	0	1	0
hsa-miR-103	MIMAT0000101	NM_052832	SLC26A7	solute carrier family 26, member 7	0	0	1	1	0	0	0	1	0	1	0
hsa-miR-103	MIMAT0000101	NM_052910	SLITRK1	SLIT and NTRK-like family, member 1	0	0	1	0	0	0	0	1	0	1	1
hsa-miR-103	MIMAT0000101	NM_057168	WNT16	wingless-type MMTV integration site family, member 16	0	0	1	1	0	0	0	1	0	1	0
hsa-miR-103	MIMAT0000101	NM_057169	GIT2	G protein-coupled receptor kinase interactor 2	0	0	1	1	0	0	0	1	0	1	0
hsa-miR-103	MIMAT0000101	NM_057170	GIT2	G protein-coupled receptor kinase interactor 2	0	0	1	1	0	0	0	1	0	1	0
hsa-miR-103	MIMAT0000101	NM_057175	NARG1	NMDA receptor regulated 1	0	0	1	0	0	0	0	1	0	1	1
hsa-miR-103	MIMAT0000101	NM_057182	CCNE1	cyclin E1	0	0	1	0	0	0	1	1	0	1	0
hsa-miR-103	MIMAT0000101	NM_032859	ABHD13	abhydrolase domain containing 13	0	0	1	0	0	0	1	1	0	1	0
hsa-miR-103	MIMAT0000101	NM_032824	TMEM87B	transmembrane protein 87B	0	0	1	0	0	0	1	1	0	1	0
hsa-miR-103	MIMAT0000101	NM_032682	FOXP1	forkhead box P1	0	0	1	1	0	0	0	1	0	1	0
hsa-miR-103	MIMAT0000101	NM_024893	C20orf39	chromosome 20 open reading frame 39	0	0	0	0	0	0	1	1	0	1	1
hsa-miR-103	MIMAT0000101	NM_024997	ATF7IP2	activating transcription factor 7 interacting protein 2	0	0	1	0	0	0	1	1	0	1	0
hsa-miR-103	MIMAT0000101	NM_025191	EDEM3	ER degradation enhancer, mannosidase alpha-like 3	0	0	1	1	0	0	0	1	0	1	0
hsa-miR-103	MIMAT0000101	NM_030784	GPR63	G protein-coupled receptor 63	0	0	1	0	0	0	1	1	0	1	0
hsa-miR-103	MIMAT0000101	NM_030805	LMAN2L	lectin, mannose-binding 2-like	0	0	1	0	0	0	1	1	0	1	0
hsa-miR-103	MIMAT0000101	NM_030806	C1orf21	chromosome 1 open reading frame 21	0	0	1	0	0	0	1	1	0	1	0
hsa-miR-103	MIMAT0000101	NM_031362	COL4A3	collagen, type IV, alpha 3 (Goodpasture antigen)	0	0	1	1	0	0	0	1	0	1	0
hsa-miR-103	MIMAT0000101	NM_031366	COL4A3	collagen, type IV, alpha 3 (Goodpasture antigen)	0	0	1	1	0	0	0	1	0	1	0
hsa-miR-103	MIMAT0000101	NM_031849	PCDHA6	protocadherin alpha 6	0	0	1	0	0	0	1	1	0	1	0
hsa-miR-103	MIMAT0000101	NM_032105	PPP1R12B	protein phosphatase 1, regulatory (inhibitor) subunit 12B	0	0	1	0	0	0	1	1	0	1	0
hsa-miR-103	MIMAT0000101	NM_032153	ZIC4	Zic family member 4	0	0	1	0	0	0	0	1	0	1	1
hsa-miR-103	MIMAT0000101	NM_032172	USP42	ubiquitin specific peptidase 42	0	0	0	1	0	0	0	1	0	1	1
hsa-miR-103	MIMAT0000101	NM_032311	POLDIP3	polymerase (DNA-directed), delta interacting protein 3	0	0	1	1	0	0	0	1	0	1	0
hsa-miR-103	MIMAT0000101	NM_032466	ASPH	aspartate beta-hydroxylase	0	0	1	0	0	0	1	1	0	1	0
hsa-miR-103	MIMAT0000101	NM_032503	MCHR2	melanin-concentrating hormone receptor 2	0	0	1	1	0	0	0	1	0	1	0
hsa-miR-103	MIMAT0000101	NM_058191	C21orf66	chromosome 21 open reading frame 66	0	0	1	1	0	0	0	1	0	1	0
hsa-miR-103	MIMAT0000101	NM_078483	SLC36A1	solute carrier family 36 (proton/amino acid symporter), member 1	0	0	1	0	0	0	1	1	0	1	0
hsa-miR-103	MIMAT0000101	NM_139157	ST5	suppression of tumorigenicity 5	0	0	1	0	0	0	1	1	0	1	0
hsa-miR-103	MIMAT0000101	NM_144571	CNOT6L	CCR4-NOT transcription complex, subunit 6-like	0	0	1	0	0	0	0	1	0	1	1
hsa-miR-103	MIMAT0000101	NM_144649	TMEM71	transmembrane protein 71	0	0	1	1	0	0	0	1	0	1	0
hsa-miR-103	MIMAT0000101	NM_144778	MBNL2	muscleblind-like 2 (Drosophila)	0	0	1	1	0	0	0	1	0	1	0
hsa-miR-103	MIMAT0000101	NM_145266	NUDCD2	NudC domain containing 2	0	0	1	1	0	0	0	1	0	1	0
hsa-miR-103	MIMAT0000101	NM_145307	RTKN2	rhotekin 2	0	0	1	0	0	0	1	1	0	1	0
hsa-miR-103	MIMAT0000101	NM_145349	SCARF1	scavenger receptor class F, member 1	0	0	1	0	0	0	1	1	0	1	0
hsa-miR-103	MIMAT0000101	NM_145351	SCARF1	scavenger receptor class F, member 1	0	0	1	0	0	0	1	1	0	1	0
hsa-miR-103	MIMAT0000101	NM_145859	PDCD10	programmed cell death 10	0	0	0	1	0	0	1	1	0	1	0
hsa-miR-103	MIMAT0000101	NM_145860	PDCD10	programmed cell death 10	0	0	0	1	0	0	1	1	0	1	0
hsa-miR-103	MIMAT0000101	NM_152271	LONRF1	LON peptidase N-terminal domain and ring finger 1	0	0	1	1	0	0	0	1	0	1	0
hsa-miR-103	MIMAT0000101	NM_152305	KTELC1	KTEL (Lys-Tyr-Glu-Leu) containing 1	0	0	1	1	0	0	0	1	0	1	0
hsa-miR-103	MIMAT0000101	NM_152345	ANKRD13B	ankyrin repeat domain 13B	0	0	1	0	0	0	1	1	0	1	0
hsa-miR-103	MIMAT0000101	NM_152356	ZNF491	zinc finger protein 491	0	0	1	1	0	0	0	1	0	1	0
hsa-miR-103	MIMAT0000101	NM_152493	ZNF362	zinc finger protein 362	0	0	1	0	0	0	1	1	0	1	0
hsa-miR-103	MIMAT0000101	NM_138973	BACE1	beta-site APP-cleaving enzyme 1	0	0	1	0	0	0	1	1	0	1	0
hsa-miR-103	MIMAT0000101	NM_138971	BACE1	beta-site APP-cleaving enzyme 1	0	0	1	0	0	0	1	1	0	1	0
hsa-miR-103	MIMAT0000101	NM_138714	NFAT5	nuclear factor of activated T-cells 5, tonicity-responsive	0	0	1	0	0	0	1	1	0	1	0
hsa-miR-103	MIMAT0000101	NM_080599	UPF2	UPF2 regulator of nonsense transcripts homolog (yeast)	0	0	1	0	0	0	1	1	0	1	0
hsa-miR-103	MIMAT0000101	NM_080731	IFFO	intermediate filament family orphan	0	0	1	1	0	0	0	1	0	1	0
hsa-miR-103	MIMAT0000101	NM_080759	DACH1	dachshund homolog 1 (Drosophila)	0	0	1	0	0	0	1	1	0	1	0
hsa-miR-103	MIMAT0000101	NM_080760	DACH1	dachshund homolog 1 (Drosophila)	0	0	1	0	0	0	1	1	0	1	0
hsa-miR-103	MIMAT0000101	NM_080862	SPSB4	splA/ryanodine receptor domain and SOCS box containing 4	0	0	1	0	0	0	1	1	0	1	0
hsa-miR-103	MIMAT0000101	NM_080867	SOCS4	suppressor of cytokine signaling 4	0	0	1	1	0	0	0	1	0	1	0
hsa-miR-103	MIMAT0000101	NM_130391	PTPRD	protein tyrosine phosphatase, receptor type, D	0	0	1	1	0	0	0	1	0	1	0
hsa-miR-103	MIMAT0000101	NM_130392	PTPRD	protein tyrosine phosphatase, receptor type, D	0	0	1	1	0	0	0	1	0	1	0
hsa-miR-103	MIMAT0000101	NM_130393	PTPRD	protein tyrosine phosphatase, receptor type, D	0	0	1	1	0	0	0	1	0	1	0
hsa-miR-103	MIMAT0000101	NM_130830	LRRC15	leucine rich repeat containing 15	0	0	1	1	0	0	0	1	0	1	0
hsa-miR-103	MIMAT0000101	NM_133265	AMOT	angiomotin	0	0	1	1	0	0	0	1	0	1	0
hsa-miR-103	MIMAT0000101	NM_133369	UNC5A	unc-5 homolog A (C. elegans)	0	0	1	0	0	0	0	1	0	1	1
hsa-miR-103	MIMAT0000101	NM_133650	SYNE1	spectrin repeat containing, nuclear envelope 1	0	0	1	0	0	0	1	1	0	1	0
hsa-miR-103	MIMAT0000101	NM_138619	GGA3	golgi associated, gamma adaptin ear containing, ARF binding protein 3	0	0	1	0	0	0	1	1	0	1	0
hsa-miR-103	MIMAT0000101	NM_138713	NFAT5	nuclear factor of activated T-cells 5, tonicity-responsive	0	0	1	0	0	0	1	1	0	1	0
hsa-miR-103	MIMAT0000101	NM_152495	CNIH3	cornichon homolog 3 (Drosophila)	0	0	1	1	0	0	0	1	0	1	0
hsa-miR-103	MIMAT0000101	NM_001080956	PLAGL1	pleiomorphic adenoma gene-like 1	0	0	1	1	0	0	0	1	0	1	0
hsa-miR-103	MIMAT0000101	NM_002077	GOLGA1	golgi autoantigen, golgin subfamily a, 1	0	0	1	0	0	0	1	1	0	1	0
hsa-miR-103	MIMAT0000101	NM_002126	HLF	hepatic leukemia factor	0	0	0	0	0	0	1	1	0	1	1
hsa-miR-103	MIMAT0000101	NM_002203	ITGA2	integrin, alpha 2 (CD49B, alpha 2 subunit of VLA-2 receptor)	0	0	0	0	0	0	1	1	0	1	1
hsa-miR-103	MIMAT0000101	NM_002253	KDR	kinase insert domain receptor (a type III receptor tyrosine kinase)	0	0	1	0	0	0	1	1	0	1	0
hsa-miR-103	MIMAT0000101	NM_002268	KPNA4	karyopherin alpha 4 (importin alpha 3)	0	0	0	0	0	0	1	1	0	1	1
hsa-miR-103	MIMAT0000101	NM_002270	TNPO1	transportin 1	0	0	1	0	0	0	0	1	0	1	1
hsa-miR-103	MIMAT0000101	NM_002293	LAMC1	laminin, gamma 1 (formerly LAMB2)	0	0	1	0	0	0	1	1	0	1	0
hsa-miR-103	MIMAT0000101	NM_002332	LRP1	low density lipoprotein-related protein 1 (alpha-2-macroglobulin receptor)	0	0	0	0	0	0	1	1	0	1	1
hsa-miR-103	MIMAT0000101	NM_002336	LRP6	low density lipoprotein receptor-related protein 6	0	0	1	0	0	0	1	1	0	1	0
hsa-miR-103	MIMAT0000101	NM_002346	LY6E	lymphocyte antigen 6 complex, locus E	0	0	1	0	0	0	1	1	0	1	0
hsa-miR-103	MIMAT0000101	NM_002384	MBD1	methyl-CpG binding domain protein 1	0	0	1	0	0	0	1	1	0	1	0
hsa-miR-103	MIMAT0000101	NM_002401	MAP3K3	mitogen-activated protein kinase kinase kinase 3	0	0	1	0	0	0	1	1	0	1	0
hsa-miR-103	MIMAT0000101	NM_002481	PPP1R12B	protein phosphatase 1, regulatory (inhibitor) subunit 12B	0	0	1	0	0	0	1	1	0	1	0
hsa-miR-103	MIMAT0000101	NM_002569	FURIN	furin (paired basic amino acid cleaving enzyme)	0	0	1	0	0	0	0	1	0	1	1
hsa-miR-103	MIMAT0000101	NM_002595	PCTK2	PCTAIRE protein kinase 2	0	0	0	0	0	0	1	1	0	1	1
hsa-miR-103	MIMAT0000101	NM_001991	EZH1	enhancer of zeste homolog 1 (Drosophila)	0	0	1	0	0	0	1	1	0	1	0
hsa-miR-103	MIMAT0000101	NM_001941	DSC3	desmocollin 3	0	0	1	1	0	0	0	1	0	1	0
hsa-miR-103	MIMAT0000101	NM_001829	CLCN3	chloride channel 3	0	0	1	1	0	0	0	1	0	1	0
hsa-miR-103	MIMAT0000101	NM_001081550	THOC2	THO complex 2	0	0	1	0	0	0	0	1	0	1	1
hsa-miR-103	MIMAT0000101	NM_001081562	DMPK	dystrophia myotonica-protein kinase	0	0	1	1	0	0	0	1	0	1	0
hsa-miR-103	MIMAT0000101	NM_001106	ACVR2B	activin A receptor, type IIB	0	0	0	1	0	0	0	1	0	1	1
hsa-miR-103	MIMAT0000101	NM_001163	APBA1	amyloid beta (A4) precursor protein-binding, family A, member 1 (X11)	0	0	1	0	0	0	0	1	0	1	1
hsa-miR-103	MIMAT0000101	NM_001234	CAV3	caveolin 3	0	0	1	1	0	0	0	1	0	1	0
hsa-miR-103	MIMAT0000101	NM_001241	CCNT2	cyclin T2	0	0	1	0	0	0	1	1	0	1	0
hsa-miR-103	MIMAT0000101	NM_001270	CHD1	chromodomain helicase DNA binding protein 1	0	0	1	1	0	0	0	1	0	1	0
hsa-miR-103	MIMAT0000101	NM_001304	CPD	carboxypeptidase D	0	0	1	0	0	0	1	1	0	1	0
hsa-miR-103	MIMAT0000101	NM_001351	DAZL	deleted in azoospermia-like	0	0	1	1	0	0	0	1	0	1	0
hsa-miR-103	MIMAT0000101	NM_001542	IGSF3	immunoglobulin superfamily, member 3	0	0	1	1	0	0	0	1	0	1	0
hsa-miR-103	MIMAT0000101	NM_001667	ARL2	ADP-ribosylation factor-like 2	0	0	1	0	0	0	1	1	0	1	0
hsa-miR-103	MIMAT0000101	NM_001721	BMX	BMX non-receptor tyrosine kinase	0	0	1	0	0	0	1	1	0	1	0
hsa-miR-103	MIMAT0000101	NM_001732	BTN1A1	butyrophilin, subfamily 1, member A1	0	0	1	1	0	0	0	1	0	1	0
hsa-miR-103	MIMAT0000101	NM_001759	CCND2	cyclin D2	0	0	1	0	0	0	1	1	0	1	0
hsa-miR-103	MIMAT0000101	NM_001789	CDC25A	cell division cycle 25 homolog A (S. pombe)	0	0	1	0	0	0	1	1	0	1	0
hsa-miR-103	MIMAT0000101	NM_002612	PDK4	pyruvate dehydrogenase kinase, isozyme 4	0	0	1	0	0	0	1	1	0	1	0
hsa-miR-103	MIMAT0000101	NM_002639	SERPINB5	serpin peptidase inhibitor, clade B (ovalbumin), member 5	0	0	1	1	0	0	0	1	0	1	0
hsa-miR-103	MIMAT0000101	NM_002648	PIM1	pim-1 oncogene	0	0	1	0	0	0	1	1	0	1	0
hsa-miR-103	MIMAT0000101	NM_003471	KCNAB1	potassium voltage-gated channel, shaker-related subfamily, beta member 1	0	0	1	0	0	0	1	1	0	1	0
hsa-miR-103	MIMAT0000101	NM_003489	NRIP1	nuclear receptor interacting protein 1	0	0	1	0	0	0	0	1	0	1	1
hsa-miR-103	MIMAT0000101	NM_003589	CUL4A	cullin 4A	0	0	1	1	0	0	0	1	0	1	0
hsa-miR-103	MIMAT0000101	NM_003620	PPM1D	protein phosphatase 1D magnesium-dependent, delta isoform	0	0	1	0	0	0	1	1	0	1	0
hsa-miR-103	MIMAT0000101	NM_003670	BHLHB2	basic helix-loop-helix domain containing, class B, 2	0	0	1	1	0	0	0	1	0	1	0
hsa-miR-103	MIMAT0000101	NM_003759	SLC4A4	solute carrier family 4, sodium bicarbonate cotransporter, member 4	0	0	1	0	0	0	1	1	0	1	0
hsa-miR-103	MIMAT0000101	NM_003761	VAMP8	vesicle-associated membrane protein 8 (endobrevin)	0	0	1	0	0	0	1	1	0	1	0
hsa-miR-103	MIMAT0000101	NM_003799	RNMT	RNA (guanine-7-) methyltransferase	0	0	1	1	0	0	0	1	0	1	0
hsa-miR-103	MIMAT0000101	NM_003872	NRP2	neuropilin 2	0	0	1	0	0	0	1	1	0	1	0
hsa-miR-103	MIMAT0000101	NM_003913	PRPF4B	PRP4 pre-mRNA processing factor 4 homolog B (yeast)	0	0	1	0	0	0	0	1	0	1	1
hsa-miR-103	MIMAT0000101	NM_004035	ACOX1	acyl-Coenzyme A oxidase 1, palmitoyl	0	0	1	0	0	0	1	1	0	1	0
hsa-miR-103	MIMAT0000101	NM_004050	BCL2L2	BCL2-like 2	0	0	0	0	0	0	1	1	0	1	1
hsa-miR-103	MIMAT0000101	NM_004052	BNIP3	BCL2/adenovirus E1B 19kDa interacting protein 3	0	0	1	1	0	0	0	1	0	1	0
hsa-miR-103	MIMAT0000101	NM_004113	FGF12	fibroblast growth factor 12	0	0	1	1	0	0	0	1	0	1	0
hsa-miR-103	MIMAT0000101	NM_004171	SLC1A2	solute carrier family 1 (glial high affinity glutamate transporter), member 2	0	0	1	1	0	0	0	1	0	1	0
hsa-miR-103	MIMAT0000101	NM_003412	ZIC1	Zic family member 1 (odd-paired homolog, Drosophila)	0	0	1	0	0	0	0	1	0	1	1
hsa-miR-103	MIMAT0000101	NM_003390	WEE1	WEE1 homolog (S. pombe)	0	0	1	0	0	0	1	1	0	1	0
hsa-miR-103	MIMAT0000101	NM_003349	TMEM189-UBE2V1	TMEM189-UBE2V1	0	0	1	0	0	0	1	1	0	1	0
hsa-miR-103	MIMAT0000101	NM_002655	PLAG1	pleiomorphic adenoma gene 1	0	0	0	0	0	0	1	1	0	1	1
hsa-miR-103	MIMAT0000101	NM_002656	PLAGL1	pleiomorphic adenoma gene-like 1	0	0	1	1	0	0	0	1	0	1	0
hsa-miR-103	MIMAT0000101	NM_002719	PPP2R5C	protein phosphatase 2, regulatory subunit B", gamma isoform	0	0	1	0	0	0	1	1	0	1	0
hsa-miR-103	MIMAT0000101	NM_002755	MAP2K1	mitogen-activated protein kinase kinase 1	0	0	1	0	0	0	1	1	0	1	0
hsa-miR-103	MIMAT0000101	NM_002765	PRPS2	phosphoribosyl pyrophosphate synthetase 2	0	0	1	1	0	0	0	1	0	1	0
hsa-miR-103	MIMAT0000101	NM_002822	TWF1	twinfilin, actin-binding protein, homolog 1 (Drosophila)	0	0	0	1	0	0	0	1	0	1	1
hsa-miR-103	MIMAT0000101	NM_002855	PVRL1	poliovirus receptor-related 1 (herpesvirus entry mediator C)	0	0	1	0	0	0	0	1	0	1	1
hsa-miR-103	MIMAT0000101	NM_002996	CX3CL1	chemokine (C-X3-C motif) ligand 1	0	0	1	0	0	0	1	1	0	1	0
hsa-miR-103	MIMAT0000101	NM_003026	SH3GL2	SH3-domain GRB2-like 2	0	0	1	0	0	0	1	1	0	1	0
hsa-miR-103	MIMAT0000101	NM_003031	SIAH1	seven in absentia homolog 1 (Drosophila)	0	0	1	0	0	0	1	1	0	1	0
hsa-miR-103	MIMAT0000101	NM_003112	SP4	Sp4 transcription factor	0	0	1	0	0	0	0	1	0	1	1
hsa-miR-103	MIMAT0000101	NM_003155	STC1	stanniocalcin 1	0	0	1	0	0	0	0	1	0	1	1
hsa-miR-103	MIMAT0000101	NM_003257	TJP1	tight junction protein 1 (zona occludens 1)	0	0	1	0	0	0	0	1	0	1	1
hsa-miR-103	MIMAT0000101	NM_003298	NR2C2	nuclear receptor subfamily 2, group C, member 2	0	0	1	0	0	0	0	1	0	1	1
hsa-miR-103	MIMAT0000101	NM_003325	HIRA	HIR histone cell cycle regulation defective homolog A (S. cerevisiae)	0	0	1	0	0	0	1	1	0	1	0
hsa-miR-103	MIMAT0000101	NM_004236	COPS2	COP9 constitutive photomorphogenic homolog subunit 2 (Arabidopsis)	0	0	0	0	0	0	1	1	0	1	1
hsa-miR-103	MIMAT0000101	NM_001080952	PLAGL1	pleiomorphic adenoma gene-like 1	0	0	1	1	0	0	0	1	0	1	0
hsa-miR-103	MIMAT0000101	NM_000031	ALAD	aminolevulinate, delta-, dehydratase	0	0	1	1	0	0	0	1	0	1	0
hsa-miR-103	MIMAT0000101	NM_001001928	PPARA	peroxisome proliferator-activated receptor alpha	0	0	1	1	0	0	0	1	0	1	0
hsa-miR-103	MIMAT0000101	NM_001001974	PLEKHA1	pleckstrin homology domain containing, family A (phosphoinositide binding specific) member 1	0	0	1	0	0	0	1	1	0	1	0
hsa-miR-103	MIMAT0000101	NM_001003945	ALAD	aminolevulinate, delta-, dehydratase	0	0	1	1	0	0	0	1	0	1	0
hsa-miR-103	MIMAT0000101	NM_001004065	AKAP2	A kinase (PRKA) anchor protein 2	0	0	1	0	0	0	0	1	0	1	1
hsa-miR-103	MIMAT0000101	NM_001004356	FGFRL1	fibroblast growth factor receptor-like 1	0	0	1	1	0	0	0	1	0	1	0
hsa-miR-103	MIMAT0000101	NM_001004358	FGFRL1	fibroblast growth factor receptor-like 1	0	0	1	1	0	0	0	1	0	1	0
hsa-miR-103	MIMAT0000101	NM_001005210	LRRC55	leucine rich repeat containing 55	0	0	0	0	0	0	1	1	0	1	1
hsa-miR-103	MIMAT0000101	NM_001005386	ACTR2	ARP2 actin-related protein 2 homolog (yeast)	0	0	1	1	0	0	0	1	0	1	0
hsa-miR-103	MIMAT0000101	NM_001007067	SDCBP	syndecan binding protein (syntenin)	0	0	1	1	0	0	0	1	0	1	0
hsa-miR-103	MIMAT0000101	NM_001007069	SDCBP	syndecan binding protein (syntenin)	0	0	1	1	0	0	0	1	0	1	0
hsa-miR-103	MIMAT0000101	NM_001007070	SDCBP	syndecan binding protein (syntenin)	0	0	1	1	0	0	0	1	0	1	0
hsa-miR-103	MIMAT0000101	NM_001007073	RPL32	ribosomal protein L32	0	0	1	1	0	0	0	1	0	1	0
hsa-miR-103	MIMAT0000101	NM_001007097	NTRK2	neurotrophic tyrosine kinase, receptor, type 2	0	0	1	1	0	0	0	1	0	1	0
hsa-miR-103	MIMAT0000101	NM_001007237	IGSF3	immunoglobulin superfamily, member 3	0	0	0	1	0	0	0	1	0	1	1
hsa-miR-103	MIMAT0000101	NM_001007593	SMPD1	sphingomyelin phosphodiesterase 1, acid lysosomal	0	0	1	1	0	0	0	1	0	1	0
hsa-miR-103	MIMAT0000101	NM_001001660	LYRM5	LYR motif containing 5	0	0	1	0	0	0	1	1	0	1	0
hsa-miR-103	MIMAT0000101	NM_001001420	SMAD5	SMAD family member 5	0	0	1	0	0	0	1	1	0	1	0
hsa-miR-103	MIMAT0000101	NM_001001331	ATP2B2	ATPase, Ca++ transporting, plasma membrane 2	0	0	1	0	0	0	1	1	0	1	0
hsa-miR-103	MIMAT0000101	NM_000067	CA2	carbonic anhydrase II	0	0	1	1	0	0	0	1	0	1	0
hsa-miR-103	MIMAT0000101	NM_000084	CLCN5	chloride channel 5 (nephrolithiasis 2, X-linked, Dent disease)	0	0	1	1	0	0	0	1	0	1	0
hsa-miR-103	MIMAT0000101	NM_000091	COL4A3	collagen, type IV, alpha 3 (Goodpasture antigen)	0	0	1	1	0	0	0	1	0	1	0
hsa-miR-103	MIMAT0000101	NM_000319	PEX5	peroxisomal biogenesis factor 5	0	0	1	0	0	0	1	1	0	1	0
hsa-miR-103	MIMAT0000101	NM_000337	SGCD	sarcoglycan, delta (35kDa dystrophin-associated glycoprotein)	0	0	1	0	0	0	1	1	0	1	0
hsa-miR-103	MIMAT0000101	NM_000379	XDH	xanthine dehydrogenase	0	0	1	1	0	0	0	1	0	1	0
hsa-miR-103	MIMAT0000101	NM_000388	CASR	calcium-sensing receptor (hypocalciuric hypercalcemia 1, severe neonatal hyperparathyroidism)	0	0	1	0	0	0	1	1	0	1	0
hsa-miR-103	MIMAT0000101	NM_000543	SMPD1	sphingomyelin phosphodiesterase 1, acid lysosomal	0	0	1	1	0	0	0	1	0	1	0
hsa-miR-103	MIMAT0000101	NM_000621	HTR2A	5-hydroxytryptamine (serotonin) receptor 2A	0	0	1	0	0	0	0	1	0	1	1
hsa-miR-103	MIMAT0000101	NM_000633	BCL2	B-cell CLL/lymphoma 2	0	0	1	0	0	0	1	1	0	1	0
hsa-miR-103	MIMAT0000101	NM_000719	CACNA1C	calcium channel, voltage-dependent, L type, alpha 1C subunit	0	0	1	0	0	0	0	1	0	1	1
hsa-miR-103	MIMAT0000101	NM_000738	CHRM1	cholinergic receptor, muscarinic 1	0	0	0	0	0	0	1	1	0	1	1
hsa-miR-103	MIMAT0000101	NM_000922	PDE3B	phosphodiesterase 3B, cGMP-inhibited	0	0	1	1	0	0	0	1	0	1	0
hsa-miR-103	MIMAT0000101	NM_000950	PRRG1	proline rich Gla (G-carboxyglutamic acid) 1	0	0	1	1	0	0	0	1	0	1	0
hsa-miR-103	MIMAT0000101	NM_001001132	ITSN1	intersectin 1 (SH3 domain protein)	0	0	1	1	0	0	0	1	0	1	0
hsa-miR-103	MIMAT0000101	NM_001008389	UMOD	uromodulin (uromucoid, Tamm-Horsfall glycoprotein)	0	0	1	1	0	0	0	1	0	1	0
hsa-miR-103	MIMAT0000101	NM_001008406	BCAP29	B-cell receptor-associated protein 29	0	0	1	1	0	0	0	1	0	1	0
hsa-miR-103	MIMAT0000101	NM_001008537	KIAA2022	KIAA2022	0	0	1	0	0	0	0	1	0	1	1
hsa-miR-103	MIMAT0000101	NM_001033667	LY9	lymphocyte antigen 9	0	0	1	1	0	0	0	1	0	1	0
hsa-miR-103	MIMAT0000101	NM_001034845	GALNT17	polypeptide N-acetylgalactosaminyltransferase 17	0	0	1	0	0	0	0	1	0	1	1
hsa-miR-103	MIMAT0000101	NM_001038702	CDC42SE2	CDC42 small effector 2	0	0	1	1	0	0	0	1	0	1	0
hsa-miR-103	MIMAT0000101	NM_001039670	IFFO	intermediate filament family orphan	0	0	1	1	0	0	0	1	0	1	0
hsa-miR-103	MIMAT0000101	NM_001040402	DCUN1D4	DCN1, defective in cullin neddylation 1, domain containing 4 (S. cerevisiae)	0	0	0	1	0	0	0	1	0	1	1
hsa-miR-103	MIMAT0000101	NM_001040712	PTPRD	protein tyrosine phosphatase, receptor type, D	0	0	1	1	0	0	0	1	0	1	0
hsa-miR-103	MIMAT0000101	NM_001042413	GLIS3	GLIS family zinc finger 3	0	0	1	1	0	0	0	1	0	1	0
hsa-miR-103	MIMAT0000101	NM_001042486	DLGAP4	discs, large (Drosophila) homolog-associated protein 4	0	0	1	0	0	0	0	1	0	1	1
hsa-miR-103	MIMAT0000101	NM_001046	SLC12A2	solute carrier family 12 (sodium/potassium/chloride transporters), member 2	0	0	1	0	0	0	1	1	0	1	0
hsa-miR-103	MIMAT0000101	NM_001077440	BCLAF1	BCL2-associated transcription factor 1	0	0	1	1	0	0	0	1	0	1	0
hsa-miR-103	MIMAT0000101	NM_001077441	BCLAF1	BCL2-associated transcription factor 1	0	0	1	1	0	0	0	1	0	1	0
hsa-miR-103	MIMAT0000101	NM_001079874	VAV3	vav 3 guanine nucleotide exchange factor	0	0	1	1	0	0	0	1	0	1	0
hsa-miR-103	MIMAT0000101	NM_001080467	MYO5B	myosin VB	0	0	1	1	0	0	0	1	0	1	0
hsa-miR-103	MIMAT0000101	NM_001080480	MBOAT1	membrane bound O-acyltransferase domain containing 1	0	0	1	1	0	0	0	1	0	1	0
hsa-miR-103	MIMAT0000101	NM_001080533	UNC119B	unc-119 homolog B (C. elegans)	0	0	1	1	0	0	0	1	0	1	0
hsa-miR-103	MIMAT0000101	NM_001031745	RIBC1	RIB43A domain with coiled-coils 1	0	0	1	1	0	0	0	1	0	1	0
hsa-miR-103	MIMAT0000101	NM_001031741	NEK10	NIMA (never in mitosis gene a)- related kinase 10	0	0	1	1	0	0	0	1	0	1	0
hsa-miR-103	MIMAT0000101	NM_001031732	YTHDC1	YTH domain containing 1	0	0	1	1	0	0	0	1	0	1	0
hsa-miR-103	MIMAT0000101	NM_001008895	CUL4A	cullin 4A	0	0	1	1	0	0	0	1	0	1	0
hsa-miR-103	MIMAT0000101	NM_001009899	KIAA2018	KIAA2018	0	0	1	0	0	0	0	1	0	1	1
hsa-miR-103	MIMAT0000101	NM_001010888	ZC3H12B	zinc finger CCCH-type containing 12B	0	0	1	0	0	0	0	1	0	1	1
hsa-miR-103	MIMAT0000101	NM_001010908	C1QL3	complement component 1, q subcomponent-like 3	0	0	0	1	0	0	0	1	0	1	1
hsa-miR-103	MIMAT0000101	NM_001010987	IFIT1L	interferon-induced protein with tetratricopeptide repeats 1-like	0	0	1	1	0	0	0	1	0	1	0
hsa-miR-103	MIMAT0000101	NM_001011666	CREB5	cAMP responsive element binding protein 5	0	0	1	0	0	0	0	1	0	1	1
hsa-miR-103	MIMAT0000101	NM_001012761	RGMB	RGM domain family, member B	0	0	1	1	0	0	0	1	0	1	0
hsa-miR-103	MIMAT0000101	NM_001018065	NTRK2	neurotrophic tyrosine kinase, receptor, type 2	0	0	1	1	0	0	0	1	0	1	0
hsa-miR-103	MIMAT0000101	NM_001018066	NTRK2	neurotrophic tyrosine kinase, receptor, type 2	0	0	1	1	0	0	0	1	0	1	0
hsa-miR-103	MIMAT0000101	NM_001024843	TNRC6B	trinucleotide repeat containing 6B	0	0	0	1	0	0	0	1	0	1	1
hsa-miR-103	MIMAT0000101	NM_001024948	FNBP1L	formin binding protein 1-like	0	0	1	0	0	0	0	1	0	1	1
hsa-miR-103	MIMAT0000101	NM_001025253	TPD52	tumor protein D52	0	0	1	1	0	0	0	1	0	1	0
hsa-miR-103	MIMAT0000101	NM_001025579	NDEL1	nudE nuclear distribution gene E homolog (A. nidulans)-like 1	0	0	0	1	0	0	0	1	0	1	1
hsa-miR-103	MIMAT0000101	NM_001029883	FLJ34931	similar to cDNA sequence BC027072	0	0	1	0	0	0	0	1	0	1	1
hsa-miR-103	MIMAT0000101	NM_001031717	CRELD1	cysteine-rich with EGF-like domains 1	0	0	1	0	0	0	0	1	0	1	1
hsa-miR-103	MIMAT0000101	NM_001080951	PLAGL1	pleiomorphic adenoma gene-like 1	0	0	1	1	0	0	0	1	0	1	0
hsa-miR-103	MIMAT0000101	NM_012084	GLUD2	glutamate dehydrogenase 2	0	0	0	0	0	0	1	1	0	1	1
hsa-miR-103	MIMAT0000101	NM_014726	TBKBP1	TBK1 binding protein 1	0	0	0	1	0	0	0	1	0	1	1
hsa-miR-103	MIMAT0000101	NM_014734	KIAA0247	KIAA0247	0	0	1	1	0	0	0	1	0	1	0
hsa-miR-103	MIMAT0000101	NM_014739	BCLAF1	BCL2-associated transcription factor 1	0	0	1	1	0	0	0	1	0	1	0
hsa-miR-103	MIMAT0000101	NM_014747	RIMS3	regulating synaptic membrane exocytosis 3	0	0	1	0	0	0	0	1	0	1	1
hsa-miR-103	MIMAT0000101	NM_014776	GIT2	G protein-coupled receptor kinase interactor 2	0	0	1	1	0	0	0	1	0	1	0
hsa-miR-103	MIMAT0000101	NM_014782	ARMCX2	armadillo repeat containing, X-linked 2	0	0	1	0	0	0	1	1	0	1	0
hsa-miR-103	MIMAT0000101	NM_014789	ZNF623	zinc finger protein 623	0	0	1	1	0	0	0	1	0	1	0
hsa-miR-103	MIMAT0000101	NM_014802	KIAA0528	KIAA0528	0	0	1	1	0	0	0	1	0	1	0
hsa-miR-103	MIMAT0000101	NM_014830	ZBTB39	zinc finger and BTB domain containing 39	0	0	0	1	0	0	0	1	0	1	1
hsa-miR-103	MIMAT0000101	NM_014877	HELZ	helicase with zinc finger	0	0	1	0	0	0	0	1	0	1	1
hsa-miR-103	MIMAT0000101	NM_014900	COBLL1	COBL-like 1	0	0	0	1	0	0	1	1	0	1	0
hsa-miR-103	MIMAT0000101	NM_014906	PPM1E	protein phosphatase 1E (PP2C domain containing)	0	0	1	0	0	0	1	1	0	1	0
hsa-miR-103	MIMAT0000101	NM_014924	KIAA0831	KIAA0831	0	0	1	0	0	0	1	1	0	1	0
hsa-miR-103	MIMAT0000101	NM_014932	NLGN1	neuroligin 1	0	0	1	0	0	0	1	1	0	1	0
hsa-miR-103	MIMAT0000101	NM_014994	MAPKBP1	mitogen-activated protein kinase binding protein 1	0	0	1	0	0	0	0	1	0	1	1
hsa-miR-103	MIMAT0000101	NM_014635	GCC2	GRIP and coiled-coil domain containing 2	0	0	1	1	0	0	0	1	0	1	0
hsa-miR-103	MIMAT0000101	NM_014630	ZNF592	zinc finger protein 592	0	0	1	1	0	0	0	1	0	1	0
hsa-miR-103	MIMAT0000101	NM_014562	OTX1	orthodenticle homeobox 1	0	0	0	0	0	0	1	1	0	1	1
hsa-miR-103	MIMAT0000101	NM_012092	ICOS	inducible T-cell co-stimulator	0	0	1	0	0	1	0	1	0	1	0
hsa-miR-103	MIMAT0000101	NM_012104	BACE1	beta-site APP-cleaving enzyme 1	0	0	1	0	0	0	1	1	0	1	0
hsa-miR-103	MIMAT0000101	NM_012290	TLK1	tousled-like kinase 1	0	0	0	1	0	0	1	1	0	1	0
hsa-miR-103	MIMAT0000101	NM_012297	G3BP2	GTPase activating protein (SH3 domain) binding protein 2	0	0	1	0	0	0	0	1	0	1	1
hsa-miR-103	MIMAT0000101	NM_012325	MAPRE1	microtubule-associated protein, RP/EB family, member 1	0	0	1	0	0	0	1	1	0	1	0
hsa-miR-103	MIMAT0000101	NM_013245	VPS4A	vacuolar protein sorting 4 homolog A (S. cerevisiae)	0	0	1	1	0	0	0	1	0	1	0
hsa-miR-103	MIMAT0000101	NM_013396	USP25	ubiquitin specific peptidase 25	0	0	1	0	0	0	1	1	0	1	0
hsa-miR-103	MIMAT0000101	NM_014035	SNX24	sorting nexin 24	0	0	1	0	0	0	0	1	0	1	1
hsa-miR-103	MIMAT0000101	NM_014294	TRAM1	translocation associated membrane protein 1	0	0	1	0	0	0	0	1	0	1	1
hsa-miR-103	MIMAT0000101	NM_014338	PISD	phosphatidylserine decarboxylase	0	0	1	0	0	0	1	1	0	1	0
hsa-miR-103	MIMAT0000101	NM_014392	D4S234E	DNA segment on chromosome 4 (unique) 234 expressed sequence	0	0	0	1	0	0	1	1	0	1	0
hsa-miR-103	MIMAT0000101	NM_014395	DAPP1	dual adaptor of phosphotyrosine and 3-phosphoinositides	0	0	1	1	0	0	0	1	0	1	0
hsa-miR-103	MIMAT0000101	NM_014454	SESN1	sestrin 1	0	0	1	0	0	0	1	1	0	1	0
hsa-miR-103	MIMAT0000101	NM_014521	SH3BP4	SH3-domain binding protein 4	0	0	1	1	0	0	0	1	0	1	0
hsa-miR-103	MIMAT0000101	NM_014553	TFCP2L1	transcription factor CP2-like 1	0	0	1	1	0	0	0	1	0	1	0
hsa-miR-103	MIMAT0000101	NM_015008	TMCC1	transmembrane and coiled-coil domain family 1	0	0	1	0	0	0	1	1	0	1	0
hsa-miR-103	MIMAT0000101	NM_015035	ZHX3	zinc fingers and homeoboxes 3	0	0	0	0	0	0	1	1	0	1	1
hsa-miR-103	MIMAT0000101	NM_015045	WAPAL	wings apart-like homolog (Drosophila)	0	0	1	0	0	0	1	1	0	1	0
hsa-miR-103	MIMAT0000101	NM_016003	WIPI2	WD repeat domain, phosphoinositide interacting 2	0	0	1	0	0	0	1	1	0	1	0
hsa-miR-103	MIMAT0000101	NM_016026	RDH11	retinol dehydrogenase 11 (all-trans/9-cis/11-cis)	0	0	1	1	0	0	0	1	0	1	0
hsa-miR-103	MIMAT0000101	NM_016048	ISOC1	isochorismatase domain containing 1	0	0	1	0	0	0	1	1	0	1	0
hsa-miR-103	MIMAT0000101	NM_016087	WNT16	wingless-type MMTV integration site family, member 16	0	0	1	1	0	0	0	1	0	1	0
hsa-miR-103	MIMAT0000101	NM_016142	HSD17B12	hydroxysteroid (17-beta) dehydrogenase 12	0	0	1	1	0	0	0	1	0	1	0
hsa-miR-103	MIMAT0000101	NM_016227	C1orf9	chromosome 1 open reading frame 9	0	0	1	0	0	0	1	1	0	1	0
hsa-miR-103	MIMAT0000101	NM_016248	AKAP11	A kinase (PRKA) anchor protein 11	0	0	1	0	0	0	1	1	0	1	0
hsa-miR-103	MIMAT0000101	NM_016271	RNF138	ring finger protein 138	0	0	1	0	0	0	1	1	0	1	0
hsa-miR-103	MIMAT0000101	NM_016281	TAOK3	TAO kinase 3	0	0	1	0	0	0	0	1	0	1	1
hsa-miR-103	MIMAT0000101	NM_016319	COPS7A	COP9 constitutive photomorphogenic homolog subunit 7A (Arabidopsis)	0	0	1	0	0	0	1	1	0	1	0
hsa-miR-103	MIMAT0000101	NM_016399	TRIAP1	TP53 regulated inhibitor of apoptosis 1	0	0	1	1	0	0	0	1	0	1	0
hsa-miR-103	MIMAT0000101	NM_016445	PLEK2	pleckstrin 2	0	0	1	1	0	0	0	1	0	1	0
hsa-miR-103	MIMAT0000101	NM_016506	KBTBD4	kelch repeat and BTB (POZ) domain containing 4	0	0	1	0	0	0	1	1	0	1	0
hsa-miR-103	MIMAT0000101	NM_017413	APLN	apelin	0	0	1	0	0	0	1	1	0	1	0
hsa-miR-103	MIMAT0000101	NM_017420	SIX4	SIX homeobox 4	0	0	1	0	0	0	0	1	0	1	1
hsa-miR-103	MIMAT0000101	NM_015847	MBD1	methyl-CpG binding domain protein 1	0	0	1	0	0	0	1	1	0	1	0
hsa-miR-103	MIMAT0000101	NM_015846	MBD1	methyl-CpG binding domain protein 1	0	0	1	0	0	0	1	1	0	1	0
hsa-miR-103	MIMAT0000101	NM_015844	MBD1	methyl-CpG binding domain protein 1	0	0	1	0	0	0	1	1	0	1	0
hsa-miR-103	MIMAT0000101	NM_015063	SLC8A2	solute carrier family 8 (sodium-calcium exchanger), member 2	0	0	1	0	0	0	0	1	0	1	1
hsa-miR-103	MIMAT0000101	NM_015074	KIF1B	kinesin family member 1B	0	0	1	0	0	0	1	1	0	1	0
hsa-miR-103	MIMAT0000101	NM_015088	TNRC6B	trinucleotide repeat containing 6B	0	0	1	1	0	0	0	1	0	1	0
hsa-miR-103	MIMAT0000101	NM_015155	LARP5	La ribonucleoprotein domain family, member 5	0	0	1	0	0	0	0	1	0	1	1
hsa-miR-103	MIMAT0000101	NM_015200	PDS5A	PDS5, regulator of cohesion maintenance, homolog A (S. cerevisiae)	0	0	1	0	0	0	0	1	0	1	1
hsa-miR-103	MIMAT0000101	NM_015271	TRIM2	tripartite motif-containing 2	0	0	1	0	0	0	1	1	0	1	0
hsa-miR-103	MIMAT0000101	NM_015272	RPGRIP1L	RPGRIP1-like	0	0	1	0	0	0	0	1	0	1	1
hsa-miR-103	MIMAT0000101	NM_015293	SYNE1	spectrin repeat containing, nuclear envelope 1	0	0	1	0	0	0	1	1	0	1	0
hsa-miR-103	MIMAT0000101	NM_015387	MOBKL3	MOB1, Mps One Binder kinase activator-like 3 (yeast)	0	0	1	0	0	0	1	1	0	1	0
hsa-miR-103	MIMAT0000101	NM_015396	ARMC8	armadillo repeat containing 8	0	0	1	0	0	0	1	1	0	1	0
hsa-miR-103	MIMAT0000101	NM_015509	NECAP1	NECAP endocytosis associated 1	0	0	1	0	0	0	0	1	0	1	1
hsa-miR-103	MIMAT0000101	NM_015513	CRELD1	cysteine-rich with EGF-like domains 1	0	0	1	0	0	0	1	1	0	1	0
hsa-miR-103	MIMAT0000101	NM_015537	NELF	nasal embryonic LHRH factor	0	0	1	0	0	0	1	1	0	1	0
hsa-miR-103	MIMAT0000101	NM_015542	UPF2	UPF2 regulator of nonsense transcripts homolog (yeast)	0	0	0	1	0	0	1	1	0	1	0
hsa-miR-103	MIMAT0000101	NM_015651	PHF19	PHD finger protein 19	0	0	1	0	0	0	0	1	0	1	1
hsa-miR-103	MIMAT0000101	NM_017423	GALNT7	UDP-N-acetyl-alpha-D-galactosamine:polypeptide N-acetylgalactosaminyltransferase 7 (GalNAc-T7)	0	0	1	0	0	0	0	1	0	1	1
hsa-miR-103	MIMAT0000101	NM_007370	RFC5	replication factor C (activator 1) 5, 36.5kDa	0	0	1	1	0	0	0	1	0	1	0
hsa-miR-103	MIMAT0000101	NM_004275	MED20	mediator complex subunit 20	0	0	1	1	0	0	0	1	0	1	0
hsa-miR-103	MIMAT0000101	NM_005151	USP14	ubiquitin specific peptidase 14 (tRNA-guanine transglycosylase)	0	0	1	0	0	0	1	1	0	1	0
hsa-miR-103	MIMAT0000101	NM_005191	CD80	CD80 molecule	0	0	1	1	0	0	0	1	0	1	0
hsa-miR-103	MIMAT0000101	NM_005207	CRKL	v-crk sarcoma virus CT10 oncogene homolog (avian)-like	0	0	1	0	0	0	1	1	0	1	0
hsa-miR-103	MIMAT0000101	NM_005232	EPHA1	EPH receptor A1	0	0	1	0	0	0	1	1	0	1	0
hsa-miR-103	MIMAT0000101	NM_005233	EPHA3	EPH receptor A3	0	0	1	1	0	0	0	1	0	1	0
hsa-miR-103	MIMAT0000101	NM_005242	F2RL1	coagulation factor II (thrombin) receptor-like 1	0	0	1	1	0	0	0	1	0	1	0
hsa-miR-103	MIMAT0000101	NM_005374	MPP2	membrane protein, palmitoylated 2 (MAGUK p55 subfamily member 2)	0	0	1	0	0	0	1	1	0	1	0
hsa-miR-103	MIMAT0000101	NM_005375	MYB	v-myb myeloblastosis viral oncogene homolog (avian)	0	0	0	0	0	0	1	1	0	1	1
hsa-miR-103	MIMAT0000101	NM_005389	PCMT1	protein-L-isoaspartate (D-aspartate) O-methyltransferase	0	0	1	0	0	0	1	1	0	1	0
hsa-miR-103	MIMAT0000101	NM_005400	PRKCE	protein kinase C, epsilon	0	0	1	0	0	0	0	1	0	1	1
hsa-miR-103	MIMAT0000101	NM_005465	AKT3	v-akt murine thymoma viral oncogene homolog 3 (protein kinase B, gamma)	0	0	1	0	0	0	1	1	0	1	0
hsa-miR-103	MIMAT0000101	NM_005491	MAMLD1	mastermind-like domain containing 1	0	0	1	1	0	0	0	1	0	1	0
hsa-miR-103	MIMAT0000101	NM_005507	CFL1	cofilin 1 (non-muscle)	0	0	0	0	0	0	1	1	0	1	1
hsa-miR-103	MIMAT0000101	NM_005545	ISLR	immunoglobulin superfamily containing leucine-rich repeat	0	0	1	0	0	0	1	1	0	1	0
hsa-miR-103	MIMAT0000101	NM_005596	NFIB	nuclear factor I/B	0	0	1	0	0	0	0	1	0	1	1
hsa-miR-103	MIMAT0000101	NM_005048	PTH2R	parathyroid hormone 2 receptor	0	0	1	1	0	0	0	1	0	1	0
hsa-miR-103	MIMAT0000101	NM_005036	PPARA	peroxisome proliferator-activated receptor alpha	0	0	1	1	0	0	0	1	0	1	0
hsa-miR-103	MIMAT0000101	NM_004992	MECP2	methyl CpG binding protein 2 (Rett syndrome)	0	0	1	0	0	0	0	1	0	1	1
hsa-miR-103	MIMAT0000101	NM_004392	DACH1	dachshund homolog 1 (Drosophila)	0	0	1	0	0	0	1	1	0	1	0
hsa-miR-103	MIMAT0000101	NM_004409	DMPK	dystrophia myotonica-protein kinase	0	0	1	1	0	0	0	1	0	1	0
hsa-miR-103	MIMAT0000101	NM_004421	DVL1	dishevelled, dsh homolog 1 (Drosophila)	0	0	1	1	0	0	0	1	0	1	0
hsa-miR-103	MIMAT0000101	NM_004451	ESRRA	estrogen-related receptor alpha	0	0	0	0	0	0	1	1	0	1	1
hsa-miR-103	MIMAT0000101	NM_004522	KIF5C	kinesin family member 5C	0	0	1	1	0	0	0	1	0	1	0
hsa-miR-103	MIMAT0000101	NM_004575	POU4F2	POU class 4 homeobox 2	0	0	1	1	0	0	0	1	0	1	0
hsa-miR-103	MIMAT0000101	NM_004586	RPS6KA3	ribosomal protein S6 kinase, 90kDa, polypeptide 3	0	0	1	1	0	0	0	1	0	1	0
hsa-miR-103	MIMAT0000101	NM_004614	TK2	thymidine kinase 2, mitochondrial	0	0	1	1	0	0	0	1	0	1	0
hsa-miR-103	MIMAT0000101	NM_004625	WNT7A	wingless-type MMTV integration site family, member 7A	0	0	1	0	0	0	1	1	0	1	0
hsa-miR-103	MIMAT0000101	NM_004717	DGKI	diacylglycerol kinase, iota	0	0	1	0	0	0	0	1	0	1	1
hsa-miR-103	MIMAT0000101	NM_004747	DLG5	discs, large homolog 5 (Drosophila)	0	0	1	1	0	0	0	1	0	1	0
hsa-miR-103	MIMAT0000101	NM_004788	UBE4A	ubiquitination factor E4A (UFD2 homolog, yeast)	0	0	1	1	0	0	0	1	0	1	0
hsa-miR-103	MIMAT0000101	NM_004831	MED26	mediator complex subunit 26	0	0	0	1	0	0	0	1	0	1	1
hsa-miR-103	MIMAT0000101	NM_004844	SH3BP5	SH3-domain binding protein 5 (BTK-associated)	0	0	0	1	0	0	1	1	0	1	0
hsa-miR-103	MIMAT0000101	NM_004973	JARID2	jumonji, AT rich interactive domain 2	0	0	1	0	0	0	1	1	0	1	0
hsa-miR-103	MIMAT0000101	NM_005598	NHLH1	nescient helix loop helix 1	0	0	1	1	0	0	0	1	0	1	0
hsa-miR-103	MIMAT0000101	NM_005604	POU3F2	POU class 3 homeobox 2	0	0	1	0	0	0	1	1	0	1	0
hsa-miR-103	MIMAT0000101	NM_005625	SDCBP	syndecan binding protein (syntenin)	0	0	1	1	0	0	0	1	0	1	0
hsa-miR-103	MIMAT0000101	NM_006732	FOSB	FBJ murine osteosarcoma viral oncogene homolog B	0	0	1	0	0	0	0	1	0	1	1
hsa-miR-103	MIMAT0000101	NM_006749	SLC20A2	solute carrier family 20 (phosphate transporter), member 2	0	0	1	1	0	0	0	1	0	1	0
hsa-miR-103	MIMAT0000101	NM_006773	DDX18	DEAD (Asp-Glu-Ala-Asp) box polypeptide 18	0	0	1	1	0	0	0	1	0	1	0
hsa-miR-103	MIMAT0000101	NM_006890	CEACAM7	carcinoembryonic antigen-related cell adhesion molecule 7	0	0	1	1	0	0	0	1	0	1	0
hsa-miR-103	MIMAT0000101	NM_006910	RBBP6	retinoblastoma binding protein 6	0	0	0	0	0	0	1	1	0	1	1
hsa-miR-103	MIMAT0000101	NM_006920	SCN1A	sodium channel, voltage-gated, type I, alpha subunit	0	0	1	1	0	0	0	1	0	1	0
hsa-miR-103	MIMAT0000101	NM_006981	NR4A3	nuclear receptor subfamily 4, group A, member 3	0	0	1	0	0	0	0	1	0	1	1
hsa-miR-103	MIMAT0000101	NM_007005	TLE4	transducin-like enhancer of split 4 (E(sp1) homolog, Drosophila)	0	0	0	0	0	0	1	1	0	1	1
hsa-miR-103	MIMAT0000101	NM_007011	ABHD2	abhydrolase domain containing 2	0	0	1	1	0	0	0	1	0	1	0
hsa-miR-103	MIMAT0000101	NM_007013	WWP1	WW domain containing E3 ubiquitin protein ligase 1	0	0	0	1	0	0	1	1	0	1	0
hsa-miR-103	MIMAT0000101	NM_007158	CSDE1	cold shock domain containing E1, RNA-binding	0	0	1	0	0	0	1	1	0	1	0
hsa-miR-103	MIMAT0000101	NM_007172	NUP50	nucleoporin 50kDa	0	0	1	1	0	0	0	1	0	1	0
hsa-miR-103	MIMAT0000101	NM_007192	SUPT16H	suppressor of Ty 16 homolog (S. cerevisiae)	0	0	1	0	0	0	1	1	0	1	0
hsa-miR-103	MIMAT0000101	NM_007198	PROSC	proline synthetase co-transcribed homolog (bacterial)	0	0	1	0	0	0	1	1	0	1	0
hsa-miR-103	MIMAT0000101	NM_007222	ZHX1	zinc fingers and homeoboxes 1	0	0	0	1	0	0	1	1	0	1	0
hsa-miR-103	MIMAT0000101	NM_006628	ARPP-19	cyclic AMP phosphoprotein, 19 kD	0	0	1	0	0	0	1	1	0	1	0
hsa-miR-103	MIMAT0000101	NM_006591	POLD3	polymerase (DNA-directed), delta 3, accessory subunit	0	0	1	1	0	0	0	1	0	1	0
hsa-miR-103	MIMAT0000101	NM_006532	ELL	elongation factor RNA polymerase II	0	0	1	0	0	0	1	1	0	1	0
hsa-miR-103	MIMAT0000101	NM_005688	ABCC5	ATP-binding cassette, sub-family C (CFTR/MRP), member 5	0	0	1	0	0	0	1	1	0	1	0
hsa-miR-103	MIMAT0000101	NM_005722	ACTR2	ARP2 actin-related protein 2 homolog (yeast)	0	0	1	1	0	0	0	1	0	1	0
hsa-miR-103	MIMAT0000101	NM_005723	TSPAN5	tetraspanin 5	0	0	0	0	0	0	1	1	0	1	1
hsa-miR-103	MIMAT0000101	NM_005777	RBM6	RNA binding motif protein 6	0	0	1	0	0	0	1	1	0	1	0
hsa-miR-103	MIMAT0000101	NM_005892	FMNL1	formin-like 1	0	0	1	1	0	0	0	1	0	1	0
hsa-miR-103	MIMAT0000101	NM_005903	SMAD5	SMAD family member 5	0	0	1	0	0	0	1	1	0	1	0
hsa-miR-103	MIMAT0000101	NM_006047	RBM12	RNA binding motif protein 12	0	0	1	0	0	0	1	1	0	1	0
hsa-miR-103	MIMAT0000101	NM_006062	SMYD5	SMYD family member 5	0	0	1	0	0	0	1	1	0	1	0
hsa-miR-103	MIMAT0000101	NM_006091	CORO2B	coronin, actin binding protein, 2B	0	0	1	0	0	0	0	1	0	1	1
hsa-miR-103	MIMAT0000101	NM_006139	CD28	CD28 molecule	0	0	1	0	0	0	1	1	0	1	0
hsa-miR-103	MIMAT0000101	NM_006195	PBX3	pre-B-cell leukemia homeobox 3	0	0	0	0	0	0	1	1	0	1	1
hsa-miR-103	MIMAT0000101	NM_006288	THY1	Thy-1 cell surface antigen	0	0	1	0	0	0	0	1	0	1	1
hsa-miR-103	MIMAT0000101	NM_006321	ARIH2	ariadne homolog 2 (Drosophila)	0	0	1	1	0	0	0	1	0	1	0
hsa-miR-103	MIMAT0000101	NM_006393	NEBL	nebulette	0	0	1	0	0	0	1	1	0	1	0
hsa-miR-103	MIMAT0000101	NM_006415	SPTLC1	serine palmitoyltransferase, long chain base subunit 1	0	0	1	0	0	0	1	1	0	1	0
hsa-miR-103	MIMAT0000101	NM_007238	PXMP4	peroxisomal membrane protein 4, 24kDa	0	0	1	1	0	0	0	1	0	1	0
hsa-miR-107	MIMAT0000104	NM_015236	LPHN3	latrophilin 3	0	0	1	1	0	0	1	1	0	1	1
hsa-miR-107	MIMAT0000104	NM_022781	RNF38	ring finger protein 38	0	0	1	1	0	0	1	1	0	1	1
hsa-miR-107	MIMAT0000104	NM_014790	JAKMIP2	janus kinase and microtubule interacting protein 2	0	0	1	1	0	0	1	1	0	1	1
hsa-miR-107	MIMAT0000104	NM_014904	RAB11FIP2	RAB11 family interacting protein 2 (class I)	0	0	1	1	0	0	1	1	0	1	1
hsa-miR-107	MIMAT0000104	NM_014912	CPEB3	cytoplasmic polyadenylation element binding protein 3	0	0	1	1	0	0	1	1	0	1	1
hsa-miR-107	MIMAT0000104	NM_002515	NOVA1	neuro-oncological ventral antigen 1	0	0	1	1	0	0	1	1	0	1	1
hsa-miR-107	MIMAT0000104	NM_001408	CELSR2	cadherin, EGF LAG seven-pass G-type receptor 2 (flamingo homolog, Drosophila)	0	0	1	1	0	0	1	1	0	1	1
hsa-miR-107	MIMAT0000104	NM_015216	HISPPD1	histidine acid phosphatase domain containing 1	0	0	1	1	0	0	1	1	0	1	1
hsa-miR-107	MIMAT0000104	NM_020975	RET	ret proto-oncogene	0	0	1	1	0	0	1	1	0	1	1
hsa-miR-107	MIMAT0000104	NM_015275	KIAA1033	KIAA1033	0	0	1	1	0	0	1	1	0	1	1
hsa-miR-107	MIMAT0000104	NM_015374	UNC84B	unc-84 homolog B (C. elegans)	0	0	1	1	0	0	1	1	0	1	1
hsa-miR-107	MIMAT0000104	NM_199324	OTUD4	OTU domain containing 4	0	0	1	1	0	0	1	1	0	1	1
hsa-miR-107	MIMAT0000104	NM_015577	RAI14	retinoic acid induced 14	0	0	1	1	0	0	1	1	0	1	1
hsa-miR-107	MIMAT0000104	NM_015640	SERBP1	SERPINE1 mRNA binding protein 1	0	1	1	0	0	0	1	1	1	1	0
hsa-miR-107	MIMAT0000104	NM_014678	SAPS2	SAPS domain family, member 2	0	0	1	1	0	0	1	1	0	1	1
hsa-miR-107	MIMAT0000104	NM_022893	BCL11A	B-cell CLL/lymphoma 11A (zinc finger protein)	0	0	1	1	0	0	1	1	0	1	1
hsa-miR-107	MIMAT0000104	NM_002721	PPP6C	protein phosphatase 6, catalytic subunit	0	0	1	1	0	0	1	1	0	1	1
hsa-miR-107	MIMAT0000104	NM_001259	CDK6	cyclin-dependent kinase 6	0	0	1	1	0	0	1	1	0	1	1
hsa-miR-107	MIMAT0000104	NM_032440	LCOR	ligand dependent nuclear receptor corepressor	0	0	1	1	0	0	1	1	0	1	1
hsa-miR-107	MIMAT0000104	NM_178450	2013-03-03	membrane-associated ring finger (C3HC4) 3	0	0	1	1	0	0	1	1	0	1	1
hsa-miR-107	MIMAT0000104	NM_031418	TMEM16C	transmembrane protein 16C	0	0	1	1	0	0	1	1	0	1	1
hsa-miR-107	MIMAT0000104	NM_032784	RSPO3	R-spondin 3 homolog (Xenopus laevis)	0	0	1	1	0	0	1	1	0	1	1
hsa-miR-107	MIMAT0000104	NM_012104	BACE1	beta-site APP-cleaving enzyme 1	0	0	1	0	0	1	1	1	1	1	0
hsa-miR-107	MIMAT0000104	NM_012234	RYBP	RING1 and YY1 binding protein	0	0	1	1	0	0	1	1	0	1	1
hsa-miR-107	MIMAT0000104	NM_012395	PFTK1	PFTAIRE protein kinase 1	0	0	1	1	0	0	1	1	0	1	1
hsa-miR-107	MIMAT0000104	NM_006136	CAPZA2	capping protein (actin filament) muscle Z-line, alpha 2	0	0	1	1	0	0	1	1	0	1	1
hsa-miR-107	MIMAT0000104	NM_013449	BAZ2A	bromodomain adjacent to zinc finger domain, 2A	0	0	1	1	0	0	1	1	0	1	1
hsa-miR-107	MIMAT0000104	NM_033224	PURB	purine-rich element binding protein B	0	0	1	1	0	0	1	1	0	1	1
hsa-miR-107	MIMAT0000104	NM_005708	GPC6	glypican 6	0	0	1	1	0	0	1	1	0	1	1
hsa-miR-107	MIMAT0000104	NM_014572	LATS2	LATS, large tumor suppressor, homolog 2 (Drosophila)	0	0	1	1	0	0	1	1	0	1	1
hsa-miR-107	MIMAT0000104	NM_002687	PNN	pinin, desmosome associated protein	0	0	1	1	0	0	1	1	0	1	1
hsa-miR-107	MIMAT0000104	NM_015879	ST8SIA3	ST8 alpha-N-acetyl-neuraminide alpha-2,8-sialyltransferase 3	0	0	1	1	0	0	1	1	0	1	1
hsa-miR-107	MIMAT0000104	NM_016169	SUFU	suppressor of fused homolog (Drosophila)	0	0	1	1	0	0	1	1	0	1	1
hsa-miR-107	MIMAT0000104	NM_032181	TMEM166	transmembrane protein 166	0	0	1	1	0	0	1	1	0	1	1
hsa-miR-107	MIMAT0000104	NM_004655	AXIN2	axin 2 (conductin, axil)	0	0	1	1	0	0	1	1	0	1	1
hsa-miR-107	MIMAT0000104	NM_017719	SNRK	SNF related kinase	0	0	1	1	0	0	1	1	0	1	1
hsa-miR-107	MIMAT0000104	NM_015535	LOC26010	viral DNA polymerase-transactivated protein 6	0	0	1	1	0	0	1	1	0	1	1
hsa-miR-107	MIMAT0000104	NM_147128	ZNRF2	zinc and ring finger 2	0	0	1	1	0	0	1	1	0	1	1
hsa-miR-107	MIMAT0000104	NM_004504	HRB	HIV-1 Rev binding protein	0	0	1	1	0	0	1	1	0	1	1
hsa-miR-107	MIMAT0000104	NM_153020	RBM24	RNA binding motif protein 24	0	0	1	1	0	0	1	1	0	1	1
hsa-miR-107	MIMAT0000104	NM_017641	KIF21A	kinesin family member 21A	0	0	1	1	0	0	1	1	0	1	1
hsa-miR-107	MIMAT0000104	NM_000722	CACNA2D1	calcium channel, voltage-dependent, alpha 2/delta subunit 1	0	0	1	1	0	0	1	1	0	1	1
hsa-miR-107	MIMAT0000104	NM_004440	EPHA7	EPH receptor A7	0	0	1	1	0	0	1	1	0	1	1
hsa-miR-107	MIMAT0000104	NM_153029	N4BP1	NEDD4 binding protein 1	0	0	1	1	0	0	1	1	0	1	1
hsa-miR-107	MIMAT0000104	NM_004349	RUNX1T1	runt-related transcription factor 1; translocated to, 1 (cyclin D-related)	0	0	1	1	0	0	1	1	0	1	1
hsa-miR-107	MIMAT0000104	NM_153226	TMEM20	transmembrane protein 20	0	0	1	1	0	0	1	1	0	1	1
hsa-miR-107	MIMAT0000104	NM_004667	HERC2	hect domain and RLD 2	0	0	1	1	0	0	1	1	0	1	1
hsa-miR-107	MIMAT0000104	NM_002006	FGF2	fibroblast growth factor 2 (basic)	0	0	1	1	0	0	1	1	0	1	1
hsa-miR-107	MIMAT0000104	NM_016436	PHF20	PHD finger protein 20	0	0	1	1	0	0	1	1	0	1	1
hsa-miR-107	MIMAT0000104	NM_016289	CAB39	calcium binding protein 39	0	0	1	1	0	0	1	1	0	1	1
hsa-miR-107	MIMAT0000104	NM_016131	RAB10	RAB10, member RAS oncogene family	0	0	1	1	0	0	1	1	0	1	1
hsa-miR-107	MIMAT0000104	NM_205848	SYT6	synaptotagmin VI	0	0	1	1	0	0	1	1	0	1	1
hsa-miR-107	MIMAT0000104	NM_001002909	GPATCH8	G patch domain containing 8	0	0	1	1	0	0	1	1	0	1	1
hsa-miR-107	MIMAT0000104	NM_170731	BDNF	brain-derived neurotrophic factor	0	0	1	1	0	0	1	1	0	1	0
hsa-miR-107	MIMAT0000104	NM_006195	PBX3	pre-B-cell leukemia homeobox 3	0	0	1	0	0	0	1	1	0	1	1
hsa-miR-107	MIMAT0000104	NM_032449	CC2D1B	coiled-coil and C2 domain containing 1B	0	0	1	1	0	0	0	1	0	1	1
hsa-miR-107	MIMAT0000104	NM_006832	FERMT2	fermitin family homolog 2 (Drosophila)	0	0	1	1	0	0	1	1	0	1	0
hsa-miR-107	MIMAT0000104	NM_006141	DYNC1LI2	dynein, cytoplasmic 1, light intermediate chain 2	0	0	0	1	0	0	1	1	0	1	1
hsa-miR-107	MIMAT0000104	NM_006489	NOVA1	neuro-oncological ventral antigen 1	0	0	1	1	0	0	1	1	0	1	0
hsa-miR-107	MIMAT0000104	NM_032205	PHF20L1	PHD finger protein 20-like 1	0	0	1	1	0	0	1	1	0	1	0
hsa-miR-107	MIMAT0000104	NM_006763	BTG2	BTG family, member 2	0	0	0	1	0	0	1	1	0	1	1
hsa-miR-107	MIMAT0000104	NM_032373	PCGF5	polycomb group ring finger 5	0	0	1	1	0	0	0	1	0	1	1
hsa-miR-107	MIMAT0000104	NM_032439	PHYHIPL	phytanoyl-CoA 2-hydroxylase interacting protein-like	0	0	0	1	0	0	1	1	0	1	1
hsa-miR-107	MIMAT0000104	NM_006403	NEDD9	neural precursor cell expressed, developmentally down-regulated 9	0	0	0	1	0	0	1	1	0	1	1
hsa-miR-107	MIMAT0000104	NM_152450	FAM81A	family with sequence similarity 81, member A	0	0	0	1	0	0	1	1	0	1	1
hsa-miR-107	MIMAT0000104	NM_133334	WHSC1	Wolf-Hirschhorn syndrome candidate 1	0	0	1	1	0	0	0	1	0	1	1
hsa-miR-107	MIMAT0000104	NM_152835	PDIK1L	PDLIM1 interacting kinase 1 like	0	0	1	1	0	0	1	1	0	1	0
hsa-miR-107	MIMAT0000104	NM_152594	SPRED1	sprouty-related, EVH1 domain containing 1	0	0	1	1	0	0	1	1	0	1	0
hsa-miR-107	MIMAT0000104	NM_003895	SYNJ1	synaptojanin 1	0	0	0	1	0	0	1	1	0	1	1
hsa-miR-107	MIMAT0000104	NM_145859	PDCD10	programmed cell death 10	0	0	1	1	0	0	1	1	0	1	0
hsa-miR-107	MIMAT0000104	NM_080927	DCBLD2	discoidin, CUB and LCCL domain containing 2	0	0	1	0	0	0	1	1	0	1	1
hsa-miR-107	MIMAT0000104	NM_004984	KIF5A	kinesin family member 5A	0	0	0	1	0	0	1	1	0	1	1
hsa-miR-107	MIMAT0000104	NM_004898	CLOCK	clock homolog (mouse)	0	0	1	1	0	0	1	1	0	1	0
hsa-miR-107	MIMAT0000104	NM_004687	MTMR4	myotubularin related protein 4	0	0	1	0	0	0	1	1	0	1	1
hsa-miR-107	MIMAT0000104	NM_004734	DCLK1	doublecortin-like kinase 1	0	0	1	1	0	0	1	1	0	1	0
hsa-miR-107	MIMAT0000104	NM_004856	KIF23	kinesin family member 23	0	0	0	1	0	0	1	1	0	1	1
hsa-miR-107	MIMAT0000104	NM_004844	SH3BP5	SH3-domain binding protein 5 (BTK-associated)	0	0	1	1	0	0	1	1	0	1	0
hsa-miR-107	MIMAT0000104	NM_004831	MED26	mediator complex subunit 26	0	0	1	1	0	0	0	1	0	1	1
hsa-miR-107	MIMAT0000104	NM_133370	YTHDC1	YTH domain containing 1	0	0	1	1	0	0	1	1	0	1	0
hsa-miR-107	MIMAT0000104	NM_005271	GLUD1	glutamate dehydrogenase 1	0	0	0	1	0	0	1	1	0	1	1
hsa-miR-107	MIMAT0000104	NM_138555	KIF23	kinesin family member 23	0	0	1	1	0	0	1	1	0	1	0
hsa-miR-107	MIMAT0000104	NM_005920	MEF2D	myocyte enhancer factor 2D	0	0	1	0	0	0	1	1	0	1	1
hsa-miR-107	MIMAT0000104	NM_033131	WNT3A	wingless-type MMTV integration site family, member 3A	0	0	1	0	0	0	1	1	0	1	1
hsa-miR-107	MIMAT0000104	NM_033449	FCHSD1	FCH and double SH3 domains 1	0	0	1	0	0	0	1	1	0	1	1
hsa-miR-107	MIMAT0000104	NM_004475	FLOT2	flotillin 2	0	0	0	1	0	0	1	1	0	1	1
hsa-miR-107	MIMAT0000104	NM_005385	NKTR	natural killer-tumor recognition sequence	0	0	1	0	0	0	1	1	0	1	1
hsa-miR-107	MIMAT0000104	NM_005613	RGS4	regulator of G-protein signaling 4	0	0	1	0	0	0	1	1	0	1	1
hsa-miR-107	MIMAT0000104	NM_005595	NFIA	nuclear factor I/A	0	0	0	1	0	0	1	1	0	1	1
hsa-miR-107	MIMAT0000104	NM_005375	MYB	v-myb myeloblastosis viral oncogene homolog (avian)	0	0	1	0	0	0	1	1	0	1	1
hsa-miR-107	MIMAT0000104	NM_015542	UPF2	UPF2 regulator of nonsense transcripts homolog (yeast)	0	0	1	1	0	0	1	1	0	1	0
hsa-miR-107	MIMAT0000104	NM_005618	DLL1	delta-like 1 (Drosophila)	0	0	1	0	0	0	1	1	0	1	1
hsa-miR-107	MIMAT0000104	NM_032172	USP42	ubiquitin specific peptidase 42	0	0	1	1	0	0	0	1	0	1	1
hsa-miR-107	MIMAT0000104	NM_018413	CHST11	carbohydrate (chondroitin 4) sulfotransferase 11	0	0	0	1	0	0	1	1	0	1	1
hsa-miR-107	MIMAT0000104	NM_016630	SPG21	spastic paraplegia 21 (autosomal recessive, Mast syndrome)	0	0	1	1	0	0	0	1	0	1	1
hsa-miR-107	MIMAT0000104	NM_016563	RASL12	RAS-like, family 12	0	0	1	0	0	0	1	1	0	1	1
hsa-miR-107	MIMAT0000104	NM_019854	PRMT8	protein arginine methyltransferase 8	0	0	1	0	0	0	1	1	0	1	1
hsa-miR-107	MIMAT0000104	NM_020475	ANK1	ankyrin 1, erythrocytic	0	0	0	1	0	0	1	1	0	1	1
hsa-miR-107	MIMAT0000104	NM_020476	ANK1	ankyrin 1, erythrocytic	0	0	1	1	0	0	1	1	0	1	0
hsa-miR-107	MIMAT0000104	NM_020477	ANK1	ankyrin 1, erythrocytic	0	0	1	1	0	0	1	1	0	1	0
hsa-miR-107	MIMAT0000104	NM_015576	ERC2	ELKS/RAB6-interacting/CAST family member 2	0	0	1	0	0	0	1	1	0	1	1
hsa-miR-107	MIMAT0000104	NM_017590	ZC3H7B	zinc finger CCCH-type containing 7B	0	0	1	0	0	0	1	1	0	1	1
hsa-miR-107	MIMAT0000104	NM_020762	SRGAP1	SLIT-ROBO Rho GTPase activating protein 1	0	0	1	0	0	0	1	1	0	1	1
hsa-miR-107	MIMAT0000104	NM_020804	PACSIN1	protein kinase C and casein kinase substrate in neurons 1	0	0	1	0	0	0	1	1	0	1	1
hsa-miR-107	MIMAT0000104	NM_015191	SNF1LK2	SNF1-like kinase 2	0	0	1	0	0	0	1	1	0	1	1
hsa-miR-107	MIMAT0000104	NM_015115	DCUN1D4	DCN1, defective in cullin neddylation 1, domain containing 4 (S. cerevisiae)	0	0	1	1	0	0	1	1	0	1	0
hsa-miR-107	MIMAT0000104	NM_017423	GALNT7	UDP-N-acetyl-alpha-D-galactosamine:polypeptide N-acetylgalactosaminyltransferase 7 (GalNAc-T7)	0	0	1	1	0	0	0	1	0	1	1
hsa-miR-107	MIMAT0000104	NM_017629	EIF2C4	eukaryotic translation initiation factor 2C, 4	0	0	0	1	0	0	1	1	0	1	1
hsa-miR-107	MIMAT0000104	NM_018293	ZNF654	zinc finger protein 654	0	0	1	1	0	0	0	1	0	1	1
hsa-miR-107	MIMAT0000104	NM_018489	ASH1L	ash1 (absent, small, or homeotic)-like (Drosophila)	0	0	1	1	0	0	0	1	0	1	1
hsa-miR-107	MIMAT0000104	NM_018184	ARL8B	ADP-ribosylation factor-like 8B	0	0	1	0	0	0	1	1	0	1	1
hsa-miR-107	MIMAT0000104	NM_018557	LRP1B	low density lipoprotein-related protein 1B (deleted in tumors)	0	0	1	0	0	0	1	1	0	1	1
hsa-miR-107	MIMAT0000104	NM_018638	ETNK1	ethanolamine kinase 1	0	0	1	1	0	0	0	1	0	1	1
hsa-miR-107	MIMAT0000104	NM_018120	ARMC1	armadillo repeat containing 1	0	0	0	1	0	0	1	1	0	1	1
hsa-miR-107	MIMAT0000104	NM_018045	BSDC1	BSD domain containing 1	0	0	1	0	0	0	1	1	0	1	1
hsa-miR-107	MIMAT0000104	NM_018027	FRMD4A	FERM domain containing 4A	0	0	1	0	0	0	1	1	0	1	1
hsa-miR-107	MIMAT0000104	NM_017913	CDC37L1	cell division cycle 37 homolog (S. cerevisiae)-like 1	0	0	1	0	0	0	1	1	0	1	1
hsa-miR-107	MIMAT0000104	NM_017831	RNF125	ring finger protein 125	0	0	1	0	0	0	1	1	0	1	1
hsa-miR-107	MIMAT0000104	NM_019096	GTPBP2	GTP binding protein 2	0	0	1	0	0	0	1	1	0	1	1
hsa-miR-107	MIMAT0000104	NM_017742	ZCCHC2	zinc finger, CCHC domain containing 2	0	0	1	0	0	0	1	1	0	1	1
hsa-miR-107	MIMAT0000104	NM_015094	HIC2	hypermethylated in cancer 2	0	0	0	1	0	0	1	1	0	1	1
hsa-miR-107	MIMAT0000104	NM_021183	RAP2C	RAP2C, member of RAS oncogene family	0	0	1	0	0	0	1	1	0	1	1
hsa-miR-107	MIMAT0000104	NM_030621	DICER1	dicer 1, ribonuclease type III	0	0	0	1	0	0	1	1	0	1	1
hsa-miR-107	MIMAT0000104	NM_012199	EIF2C1	eukaryotic translation initiation factor 2C, 1	0	0	0	1	0	0	1	1	0	1	1
hsa-miR-107	MIMAT0000104	NM_030808	NDEL1	nudE nuclear distribution gene E homolog (A. nidulans)-like 1	0	0	1	1	0	0	1	1	0	1	0
hsa-miR-107	MIMAT0000104	NM_012084	GLUD2	glutamate dehydrogenase 2	0	0	1	0	0	0	1	1	0	1	1
hsa-miR-107	MIMAT0000104	NM_012082	ZFPM2	zinc finger protein, multitype 2	0	0	0	1	0	0	1	1	0	1	1
hsa-miR-107	MIMAT0000104	NM_007217	PDCD10	programmed cell death 10	0	0	0	1	0	0	1	1	0	1	1
hsa-miR-107	MIMAT0000104	NM_007203	PALM2-AKAP2	PALM2-AKAP2	0	0	1	0	0	0	1	1	0	1	1
hsa-miR-107	MIMAT0000104	NM_031890	CECR6	cat eye syndrome chromosome region, candidate 6	0	0	1	0	0	0	1	1	0	1	1
hsa-miR-107	MIMAT0000104	NM_007144	PCGF2	polycomb group ring finger 2	0	0	1	1	0	0	1	1	0	1	0
hsa-miR-107	MIMAT0000104	NM_007056	SFRS16	splicing factor, arginine/serine-rich 16	0	0	1	0	0	0	1	1	0	1	1
hsa-miR-107	MIMAT0000104	NM_007013	WWP1	WW domain containing E3 ubiquitin protein ligase 1	0	0	1	1	0	0	1	1	0	1	0
hsa-miR-107	MIMAT0000104	NM_007005	TLE4	transducin-like enhancer of split 4 (E(sp1) homolog, Drosophila)	0	0	1	0	0	0	1	1	0	1	1
hsa-miR-107	MIMAT0000104	NM_013411	AK2	adenylate kinase 2	0	0	1	0	0	0	1	1	0	1	1
hsa-miR-107	MIMAT0000104	NM_014117	C16orf72	chromosome 16 open reading frame 72	0	0	1	0	0	0	1	1	0	1	1
hsa-miR-107	MIMAT0000104	NM_015035	ZHX3	zinc fingers and homeoboxes 3	0	0	1	0	0	0	1	1	0	1	1
hsa-miR-107	MIMAT0000104	NM_021813	BACH2	BTB and CNC homology 1, basic leucine zipper transcription factor 2	0	0	1	0	0	0	1	1	0	1	1
hsa-miR-107	MIMAT0000104	NM_014900	COBLL1	COBL-like 1	0	0	1	1	0	0	1	1	0	1	0
hsa-miR-107	MIMAT0000104	NM_014830	ZBTB39	zinc finger and BTB domain containing 39	0	0	1	1	0	0	0	1	0	1	1
hsa-miR-107	MIMAT0000104	NM_022374	ARL6IP2	ADP-ribosylation factor-like 6 interacting protein 2	0	0	1	0	0	0	1	1	0	1	1
hsa-miR-107	MIMAT0000104	NM_014751	MTSS1	metastasis suppressor 1	0	0	1	0	0	0	1	1	0	1	1
hsa-miR-107	MIMAT0000104	NM_014726	TBKBP1	TBK1 binding protein 1	0	0	1	1	0	0	0	1	0	1	1
hsa-miR-107	MIMAT0000104	NM_023016	ANKRD57	ankyrin repeat domain 57	0	0	1	0	0	0	1	1	0	1	1
hsa-miR-107	MIMAT0000104	NM_023929	ZBTB10	zinc finger and BTB domain containing 10	0	0	1	0	0	0	1	1	0	1	1
hsa-miR-107	MIMAT0000104	NM_024046	CAMKV	CaM kinase-like vesicle-associated	0	0	1	0	0	0	1	1	0	1	1
hsa-miR-107	MIMAT0000104	NM_014423	AFF4	AF4/FMR2 family, member 4	0	0	1	1	0	0	0	1	0	1	1
hsa-miR-107	MIMAT0000104	NM_014392	D4S234E	DNA segment on chromosome 4 (unique) 234 expressed sequence	0	0	1	1	0	0	1	1	0	1	0
hsa-miR-107	MIMAT0000104	NM_032160	DSEL	dermatan sulfate epimerase-like	0	0	1	0	0	0	1	1	0	1	1
hsa-miR-107	MIMAT0000104	NM_003453	ZMYM2	zinc finger, MYM-type 2	0	0	0	1	0	0	1	1	0	1	1
hsa-miR-107	MIMAT0000104	NM_002025	AFF2	AF4/FMR2 family, member 2	0	0	1	0	0	0	1	1	0	1	1
hsa-miR-107	MIMAT0000104	NM_001007237	IGSF3	immunoglobulin superfamily, member 3	0	0	1	1	0	0	0	1	0	1	1
hsa-miR-107	MIMAT0000104	NM_001039479	KIAA0317	KIAA0317	0	0	1	1	0	0	0	1	0	1	1
hsa-miR-107	MIMAT0000104	NM_177438	DICER1	dicer 1, ribonuclease type III	0	0	1	1	0	0	1	1	0	1	0
hsa-miR-107	MIMAT0000104	NM_001319	CSNK1G2	casein kinase 1, gamma 2	0	0	1	0	0	0	1	1	0	1	1
hsa-miR-107	MIMAT0000104	NM_170735	BDNF	brain-derived neurotrophic factor	0	0	1	1	0	0	1	1	0	1	0
hsa-miR-107	MIMAT0000104	NM_170734	BDNF	brain-derived neurotrophic factor	0	0	1	1	0	0	1	1	0	1	0
hsa-miR-107	MIMAT0000104	NM_006951	TAF5	TAF5 RNA polymerase II, TATA box binding protein (TBP)-associated factor, 100kDa	0	0	1	0	0	0	1	1	0	1	1
hsa-miR-107	MIMAT0000104	NM_170733	BDNF	brain-derived neurotrophic factor	0	0	1	1	0	0	1	1	0	1	0
hsa-miR-107	MIMAT0000104	NM_001005609	EDA	ectodysplasin A	0	0	1	1	0	0	1	1	0	1	0
hsa-miR-107	MIMAT0000104	NM_170732	BDNF	brain-derived neurotrophic factor	0	0	1	1	0	0	1	1	0	1	0
hsa-miR-107	MIMAT0000104	NM_197968	ZMYM2	zinc finger, MYM-type 2	0	0	1	1	0	0	1	1	0	1	0
hsa-miR-107	MIMAT0000104	NM_001106	ACVR2B	activin A receptor, type IIB	0	0	1	1	0	0	0	1	0	1	1
hsa-miR-107	MIMAT0000104	NM_001005210	LRRC55	leucine rich repeat containing 55	0	0	1	0	0	0	1	1	0	1	1
hsa-miR-107	MIMAT0000104	NM_153685	C12orf53	chromosome 12 open reading frame 53	0	0	1	0	0	0	1	1	0	1	1
hsa-miR-107	MIMAT0000104	NM_002651	PI4KB	phosphatidylinositol 4-kinase, catalytic, beta	0	0	1	0	0	0	1	1	0	1	1
hsa-miR-107	MIMAT0000104	NM_002655	PLAG1	pleiomorphic adenoma gene 1	0	0	1	0	0	0	1	1	0	1	1
hsa-miR-107	MIMAT0000104	NM_001399	EDA	ectodysplasin A	0	0	1	1	0	0	1	1	0	1	0
hsa-miR-107	MIMAT0000104	NM_001417	EIF4B	eukaryotic translation initiation factor 4B	0	0	1	0	0	0	1	1	0	1	1
hsa-miR-107	MIMAT0000104	NM_002268	KPNA4	karyopherin alpha 4 (importin alpha 3)	0	0	1	0	0	0	1	1	0	1	1
hsa-miR-107	MIMAT0000104	NM_173511	ALS2CR13	amyotrophic lateral sclerosis 2 (juvenile) chromosome region, candidate 13	0	0	1	0	0	0	1	1	0	1	1
hsa-miR-107	MIMAT0000104	NM_002076	GNS	glucosamine (N-acetyl)-6-sulfatase (Sanfilippo disease IIID)	0	0	1	0	0	0	1	1	0	1	1
hsa-miR-107	MIMAT0000104	NM_001024843	TNRC6B	trinucleotide repeat containing 6B	0	0	1	1	0	0	0	1	0	1	1
hsa-miR-107	MIMAT0000104	NM_001018009	SH3BP5	SH3-domain binding protein 5 (BTK-associated)	0	0	1	1	0	0	0	1	0	1	1
hsa-miR-107	MIMAT0000104	NM_198904	GABRG2	gamma-aminobutyric acid (GABA) A receptor, gamma 2	0	0	1	0	0	0	1	1	0	1	1
hsa-miR-107	MIMAT0000104	NM_001017926	ZHX1	zinc fingers and homeoboxes 1	0	0	1	1	0	0	0	1	0	1	1
hsa-miR-107	MIMAT0000104	NM_002126	HLF	hepatic leukemia factor	0	0	1	0	0	0	1	1	0	1	1
hsa-miR-107	MIMAT0000104	NM_175634	RUNX1T1	runt-related transcription factor 1; translocated to, 1 (cyclin D-related)	0	0	1	1	0	0	1	1	0	1	0
hsa-miR-107	MIMAT0000104	NM_002222	ITPR1	inositol 1,4,5-triphosphate receptor, type 1	0	0	1	1	0	0	1	1	0	1	0
hsa-miR-107	MIMAT0000104	NM_001709	BDNF	brain-derived neurotrophic factor	0	0	0	1	0	0	1	1	0	1	1
hsa-miR-107	MIMAT0000104	NM_001702	BAI1	brain-specific angiogenesis inhibitor 1	0	0	1	0	0	0	1	1	0	1	1
hsa-miR-107	MIMAT0000104	NM_175635	RUNX1T1	runt-related transcription factor 1; translocated to, 1 (cyclin D-related)	0	0	1	1	0	0	1	1	0	1	0
hsa-miR-107	MIMAT0000104	NM_002264	KPNA1	karyopherin alpha 1 (importin alpha 5)	0	0	1	0	0	0	1	1	0	1	1
hsa-miR-107	MIMAT0000104	NM_172070	UBR3	ubiquitin protein ligase E3 component n-recognin 3	0	0	1	0	0	0	1	1	0	1	1
hsa-miR-107	MIMAT0000104	NM_001668	ARNT	aryl hydrocarbon receptor nuclear translocator	0	0	1	1	0	0	0	1	0	1	1
hsa-miR-107	MIMAT0000104	NM_198402	PTPLB	protein tyrosine phosphatase-like (proline instead of catalytic arginine), member b	0	0	0	1	0	0	1	1	0	1	1
hsa-miR-107	MIMAT0000104	NM_194329	RNF38	ring finger protein 38	0	0	1	1	0	0	1	1	0	1	0
hsa-miR-107	MIMAT0000104	NM_194328	RNF38	ring finger protein 38	0	0	1	1	0	0	1	1	0	1	0
hsa-miR-107	MIMAT0000104	NM_183004	EIF5	eukaryotic translation initiation factor 5	0	0	1	1	0	0	1	1	0	1	0
hsa-miR-107	MIMAT0000104	NM_153607	C5orf41	chromosome 5 open reading frame 41	0	0	1	1	0	0	1	1	0	1	0
hsa-miR-107	MIMAT0000104	NM_000794	DRD1	dopamine receptor D1	0	0	1	1	0	0	1	1	0	1	0
hsa-miR-107	MIMAT0000104	NM_001080416	MYBL1	v-myb myeloblastosis viral oncogene homolog (avian)-like 1	0	0	1	1	0	0	0	1	0	1	1
hsa-miR-107	MIMAT0000104	NM_182976	ZNF326	zinc finger protein 326	0	0	1	1	0	0	1	1	0	1	0
hsa-miR-107	MIMAT0000104	NM_003079	SMARCE1	SWI/SNF related, matrix associated, actin dependent regulator of chromatin, subfamily e, member 1	0	0	1	1	0	0	0	1	0	1	1
hsa-miR-107	MIMAT0000104	NM_000386	BLMH	bleomycin hydrolase	0	0	1	0	0	0	1	1	0	1	1
hsa-miR-107	MIMAT0000104	NM_207435	FLJ40142	FLJ40142 protein	0	0	1	1	0	0	1	1	0	1	0
hsa-miR-107	MIMAT0000104	NM_001969	EIF5	eukaryotic translation initiation factor 5	0	0	0	1	0	0	1	1	0	1	1
hsa-miR-107	MIMAT0000104	NM_000267	NF1	neurofibromin 1 (neurofibromatosis, von Recklinghausen disease, Watson disease)	0	0	0	1	0	0	1	1	0	1	1
hsa-miR-107	MIMAT0000104	NM_000870	HTR4	5-hydroxytryptamine (serotonin) receptor 4	0	0	1	0	0	0	1	1	0	1	1
hsa-miR-107	MIMAT0000104	NM_207297	MBNL1	muscleblind-like (Drosophila)	0	0	1	0	0	0	1	1	0	1	1
hsa-miR-107	MIMAT0000104	NM_002822	TWF1	twinfilin, actin-binding protein, homolog 1 (Drosophila)	0	0	1	1	0	0	0	1	0	1	1
hsa-miR-107	MIMAT0000104	NM_001039840	CHIC1	cysteine-rich hydrophobic domain 1	0	0	1	1	0	0	0	1	0	1	1
hsa-miR-107	MIMAT0000104	NM_000037	ANK1	ankyrin 1, erythrocytic	0	0	1	1	0	0	1	1	0	1	0
hsa-miR-107	MIMAT0000104	NM_003373	VCL	vinculin	0	0	1	1	0	0	0	1	0	1	1
hsa-miR-107	MIMAT0000104	NM_003405	YWHAH	tyrosine 3-monooxygenase/tryptophan 5-monooxygenase activation protein, eta polypeptide	0	0	0	1	0	0	1	1	0	1	1
hsa-miR-107	MIMAT0000104	NM_021133	RNASEL	ribonuclease L (2",5"-oligoisoadenylate synthetase-dependent)	0	0	1	1	0	0	0	1	0	1	0
hsa-miR-107	MIMAT0000104	NM_198679	RAPGEF1	Rap guanine nucleotide exchange factor (GEF) 1	0	0	1	0	0	0	1	1	0	1	0
hsa-miR-107	MIMAT0000104	NM_199421	SOCS4	suppressor of cytokine signaling 4	0	0	1	1	0	0	0	1	0	1	0
hsa-miR-107	MIMAT0000104	NM_182715	SYPL1	synaptophysin-like 1	0	0	1	0	0	0	1	1	0	1	0
hsa-miR-107	MIMAT0000104	NM_021038	MBNL1	muscleblind-like (Drosophila)	0	0	1	0	0	0	1	1	0	1	0
hsa-miR-107	MIMAT0000104	NM_182734	PLCB1	phospholipase C, beta 1 (phosphoinositide-specific)	0	0	1	1	0	0	0	1	0	1	0
hsa-miR-107	MIMAT0000104	NM_024563	C5orf23	chromosome 5 open reading frame 23	0	0	1	1	0	0	0	1	0	1	0
hsa-miR-107	MIMAT0000104	NM_182665	RASSF5	Ras association (RalGDS/AF-6) domain family member 5	0	0	1	0	0	0	1	1	0	1	0
hsa-miR-107	MIMAT0000104	NM_021111	RECK	reversion-inducing-cysteine-rich protein with kazal motifs	0	0	1	0	0	0	1	1	0	1	0
hsa-miR-107	MIMAT0000104	NM_024524	ATP13A3	ATPase type 13A3	0	0	1	0	0	0	1	1	0	1	0
hsa-miR-107	MIMAT0000104	NM_024293	FAM134A	family with sequence similarity 134, member A	0	0	1	0	0	0	1	1	0	1	0
hsa-miR-107	MIMAT0000104	NM_024333	FSD1	fibronectin type III and SPRY domain containing 1	0	0	1	0	0	0	1	1	0	1	0
hsa-miR-107	MIMAT0000104	NM_024496	C14orf4	chromosome 14 open reading frame 4	0	0	1	0	0	0	1	1	0	1	0
hsa-miR-107	MIMAT0000104	NM_182664	RASSF5	Ras association (RalGDS/AF-6) domain family member 5	0	0	1	0	0	0	0	1	0	1	1
hsa-miR-107	MIMAT0000104	NM_021238	FAM60A	family with sequence similarity 60, member A	0	0	1	0	0	0	1	1	0	1	0
hsa-miR-107	MIMAT0000104	NM_021988	UBE2V1	ubiquitin-conjugating enzyme E2 variant 1	0	0	1	0	0	0	1	1	0	1	0
hsa-miR-107	MIMAT0000104	NM_198279	CXorf23	chromosome X open reading frame 23	0	0	0	0	0	0	1	1	0	1	1
hsa-miR-107	MIMAT0000104	NM_194332	RNF38	ring finger protein 38	0	0	0	1	0	0	1	1	0	1	0
hsa-miR-107	MIMAT0000104	NM_022066	UBE2O	ubiquitin-conjugating enzyme E2O	0	0	1	0	0	0	0	1	0	1	1
hsa-miR-107	MIMAT0000104	NM_022568	ALDH8A1	aldehyde dehydrogenase 8 family, member A1	0	0	1	1	0	0	0	1	0	1	0
hsa-miR-107	MIMAT0000104	NM_022133	SNX16	sorting nexin 16	0	0	1	0	0	0	1	1	0	1	0
hsa-miR-107	MIMAT0000104	NM_183397	PXMP4	peroxisomal membrane protein 4, 24kDa	0	0	1	1	0	0	0	1	0	1	0
hsa-miR-107	MIMAT0000104	NM_022459	XPO4	exportin 4	0	0	1	1	0	0	0	1	0	1	0
hsa-miR-107	MIMAT0000104	NM_022442	UBE2V1	ubiquitin-conjugating enzyme E2 variant 1	0	0	1	0	0	0	1	1	0	1	0
hsa-miR-107	MIMAT0000104	NM_198128	RNF138	ring finger protein 138	0	0	1	0	0	0	1	1	0	1	0
hsa-miR-107	MIMAT0000104	NM_181673	OGT	O-linked N-acetylglucosamine (GlcNAc) transferase (UDP-N-acetylglucosamine:polypeptide-N-acetylglucosaminyl transferase)	0	0	1	0	0	0	1	1	0	1	0
hsa-miR-107	MIMAT0000104	NM_182779	DVL1	dishevelled, dsh homolog 1 (Drosophila)	0	0	1	1	0	0	0	1	0	1	0
hsa-miR-107	MIMAT0000104	NM_182920	ADAMTS9	ADAM metallopeptidase with thrombospondin type 1 motif, 9	0	0	1	1	0	0	0	1	0	1	0
hsa-miR-107	MIMAT0000104	NM_021267	LASS1	LAG1 homolog, ceramide synthase 1	0	0	1	0	0	0	1	1	0	1	0
hsa-miR-107	MIMAT0000104	NM_021574	BCR	breakpoint cluster region	0	0	1	0	0	0	1	1	0	1	0
hsa-miR-107	MIMAT0000104	NM_182961	SYNE1	spectrin repeat containing, nuclear envelope 1	0	0	1	0	0	0	1	1	0	1	0
hsa-miR-107	MIMAT0000104	NM_021809	TGIF2	TGFB-induced factor homeobox 2	0	0	0	0	0	0	1	1	0	1	1
hsa-miR-107	MIMAT0000104	NM_022918	TMEM135	transmembrane protein 135	0	0	1	0	0	0	1	1	0	1	0
hsa-miR-107	MIMAT0000104	NM_022822	KLC2	kinesin light chain 2	0	0	1	0	0	0	1	1	0	1	0
hsa-miR-107	MIMAT0000104	NM_194330	RNF38	ring finger protein 38	0	0	0	1	0	0	1	1	0	1	0
hsa-miR-107	MIMAT0000104	NM_018367	PHCA	phytoceramidase, alkaline	0	0	1	1	0	0	0	1	0	1	0
hsa-miR-107	MIMAT0000104	NM_207047	ENSA	endosulfine alpha	0	0	1	1	0	0	0	1	0	1	0
hsa-miR-107	MIMAT0000104	NM_019114	EPB41L4B	erythrocyte membrane protein band 4.1 like 4B	0	0	1	0	0	0	1	1	0	1	0
hsa-miR-107	MIMAT0000104	NM_207044	ENSA	endosulfine alpha	0	0	1	1	0	0	0	1	0	1	0
hsa-miR-107	MIMAT0000104	NM_019116	UBFD1	ubiquitin family domain containing 1	0	0	1	0	0	0	0	1	0	1	1
hsa-miR-107	MIMAT0000104	NM_019593	RP5-1022P6.2	hypothetical protein KIAA1434	0	0	0	0	0	0	1	1	0	1	1
hsa-miR-107	MIMAT0000104	NM_207043	ENSA	endosulfine alpha	0	0	1	1	0	0	0	1	0	1	0
hsa-miR-107	MIMAT0000104	NM_206855	QKI	quaking homolog, KH domain RNA binding (mouse)	0	0	1	0	0	0	1	1	0	1	0
hsa-miR-107	MIMAT0000104	NM_206854	QKI	quaking homolog, KH domain RNA binding (mouse)	0	0	0	0	0	0	1	1	0	1	1
hsa-miR-107	MIMAT0000104	NM_203464	AK3L1	adenylate kinase 3-like 1	0	0	1	0	0	0	1	1	0	1	0
hsa-miR-107	MIMAT0000104	NM_020205	OTUD7B	OTU domain containing 7B	0	0	1	1	0	0	0	1	0	1	0
hsa-miR-107	MIMAT0000104	NM_203446	SYNJ1	synaptojanin 1	0	0	1	1	0	0	0	1	0	1	0
hsa-miR-107	MIMAT0000104	NM_020231	KTELC1	KTEL (Lys-Tyr-Glu-Leu) containing 1	0	0	1	1	0	0	0	1	0	1	0
hsa-miR-107	MIMAT0000104	NM_019106	2013-09-03	septin 3	0	0	1	0	0	0	0	1	0	1	1
hsa-miR-107	MIMAT0000104	NM_207292	MBNL1	muscleblind-like (Drosophila)	0	0	1	0	0	0	1	1	0	1	0
hsa-miR-107	MIMAT0000104	NM_018416	FOXJ2	forkhead box J2	0	0	0	0	0	0	1	1	0	1	1
hsa-miR-107	MIMAT0000104	NM_212558	TMEM215	transmembrane protein 215	0	0	1	1	0	0	0	1	0	1	0
hsa-miR-107	MIMAT0000104	NM_018440	PAG1	phosphoprotein associated with glycosphingolipid microdomains 1	0	0	1	1	0	0	0	1	0	1	0
hsa-miR-107	MIMAT0000104	NM_207517	ADAMTSL3	ADAMTS-like 3	0	0	0	0	0	0	1	1	0	1	1
hsa-miR-107	MIMAT0000104	NM_018534	NRP2	neuropilin 2	0	0	0	1	0	0	1	1	0	1	0
hsa-miR-107	MIMAT0000104	NM_207445	C15orf54	chromosome 15 open reading frame 54	0	0	1	1	0	0	0	1	0	1	0
hsa-miR-107	MIMAT0000104	NM_207372	SH2D4B	SH2 domain containing 4B	0	0	1	1	0	0	0	1	0	1	0
hsa-miR-107	MIMAT0000104	NM_207304	MBNL2	muscleblind-like 2 (Drosophila)	0	0	1	1	0	0	0	1	0	1	0
hsa-miR-107	MIMAT0000104	NM_018657	MYNN	myoneurin	0	0	1	1	0	0	0	1	0	1	0
hsa-miR-107	MIMAT0000104	NM_207296	MBNL1	muscleblind-like (Drosophila)	0	0	1	0	0	0	1	1	0	1	0
hsa-miR-107	MIMAT0000104	NM_018911	PCDHA8	protocadherin alpha 8	0	0	1	0	0	0	1	1	0	1	0
hsa-miR-107	MIMAT0000104	NM_207294	MBNL1	muscleblind-like (Drosophila)	0	0	1	0	0	0	1	1	0	1	0
hsa-miR-107	MIMAT0000104	NM_203351	MAP3K3	mitogen-activated protein kinase kinase kinase 3	0	0	1	0	0	0	1	1	0	1	0
hsa-miR-107	MIMAT0000104	NM_020240	CDC42SE2	CDC42 small effector 2	0	0	1	1	0	0	0	1	0	1	0
hsa-miR-107	MIMAT0000104	NM_020376	PNPLA2	patatin-like phospholipase domain containing 2	0	0	1	1	0	0	0	1	0	1	0
hsa-miR-107	MIMAT0000104	NM_020774	MIB1	mindbomb homolog 1 (Drosophila)	0	0	1	0	0	0	0	1	0	1	1
hsa-miR-107	MIMAT0000104	NM_020787	ZNF624	zinc finger protein 624	0	0	1	1	0	0	0	1	0	1	0
hsa-miR-107	MIMAT0000104	NM_207295	MBNL1	muscleblind-like (Drosophila)	0	0	1	0	0	0	1	1	0	1	0
hsa-miR-107	MIMAT0000104	NM_199245	VAMP1	vesicle-associated membrane protein 1 (synaptobrevin 1)	0	0	1	0	0	0	1	1	0	1	0
hsa-miR-107	MIMAT0000104	NM_020808	SIPA1L2	signal-induced proliferation-associated 1 like 2	0	0	0	0	0	0	1	1	0	1	1
hsa-miR-107	MIMAT0000104	NM_020839	WDR48	WD repeat domain 48	0	0	1	0	0	0	1	1	0	1	0
hsa-miR-107	MIMAT0000104	NM_020858	SEMA6D	sema domain, transmembrane domain (TM), and cytoplasmic domain, (semaphorin) 6D	0	0	1	0	0	0	1	1	0	1	0
hsa-miR-107	MIMAT0000104	NM_020872	CNTN3	contactin 3 (plasmacytoma associated)	0	0	1	1	0	0	0	1	0	1	0
hsa-miR-107	MIMAT0000104	NM_020977	ANK2	ankyrin 2, neuronal	0	0	1	0	0	0	1	1	0	1	0
hsa-miR-107	MIMAT0000104	NM_199203	TMEM189-UBE2V1	TMEM189-UBE2V1	0	0	1	0	0	0	1	1	0	1	0
hsa-miR-107	MIMAT0000104	NM_020988	GNAO1	guanine nucleotide binding protein (G protein), alpha activating activity polypeptide O	0	0	0	0	0	0	1	1	0	1	1
hsa-miR-107	MIMAT0000104	NM_021032	FGF12	fibroblast growth factor 12	0	0	1	1	0	0	0	1	0	1	0
hsa-miR-107	MIMAT0000104	NM_199482	MOBKL3	MOB1, Mps One Binder kinase activator-like 3 (yeast)	0	0	1	0	0	0	1	1	0	1	0
hsa-miR-107	MIMAT0000104	NM_020705	TBC1D24	TBC1 domain family, member 24	0	0	1	1	0	0	0	1	0	1	0
hsa-miR-107	MIMAT0000104	NM_020438	DOLPP1	dolichyl pyrophosphate phosphatase 1	0	0	1	0	0	0	1	1	0	1	0
hsa-miR-107	MIMAT0000104	NM_020443	NAV1	neuron navigator 1	0	0	0	0	0	0	1	1	0	1	1
hsa-miR-107	MIMAT0000104	NM_201567	CDC25A	cell division cycle 25 homolog A (S. pombe)	0	0	1	0	0	0	1	1	0	1	0
hsa-miR-107	MIMAT0000104	NM_201521	KLC4	kinesin light chain 4	0	0	1	0	0	0	1	1	0	1	0
hsa-miR-107	MIMAT0000104	NM_201279	NRP2	neuropilin 2	0	0	1	0	0	0	1	1	0	1	0
hsa-miR-107	MIMAT0000104	NM_020478	ANK1	ankyrin 1, erythrocytic	0	0	1	1	0	0	0	1	0	1	0
hsa-miR-107	MIMAT0000104	NM_020480	ANK1	ankyrin 1, erythrocytic	0	0	1	1	0	0	0	1	0	1	0
hsa-miR-107	MIMAT0000104	NM_020645	NRIP3	nuclear receptor interacting protein 3	0	0	0	0	0	0	1	1	0	1	1
hsa-miR-107	MIMAT0000104	NM_201267	NRP2	neuropilin 2	0	0	0	1	0	0	1	1	0	1	0
hsa-miR-107	MIMAT0000104	NM_201266	NRP2	neuropilin 2	0	0	1	0	0	0	1	1	0	1	0
hsa-miR-107	MIMAT0000104	NM_080731	IFFO	intermediate filament family orphan	0	0	1	1	0	0	0	1	0	1	0
hsa-miR-107	MIMAT0000104	NM_199487	UQCC	ubiquinol-cytochrome c reductase complex chaperone, CBP3 homolog (yeast)	0	0	1	0	0	0	1	1	0	1	0
hsa-miR-107	MIMAT0000104	NM_199144	UBE2V1	ubiquitin-conjugating enzyme E2 variant 1	0	0	1	0	0	0	1	1	0	1	0
hsa-miR-107	MIMAT0000104	NM_033637	BTRC	beta-transducin repeat containing	0	0	1	0	0	0	1	1	0	1	0
hsa-miR-107	MIMAT0000104	NM_130391	PTPRD	protein tyrosine phosphatase, receptor type, D	0	0	1	1	0	0	0	1	0	1	0
hsa-miR-107	MIMAT0000104	NM_130392	PTPRD	protein tyrosine phosphatase, receptor type, D	0	0	1	1	0	0	0	1	0	1	0
hsa-miR-107	MIMAT0000104	NM_130393	PTPRD	protein tyrosine phosphatase, receptor type, D	0	0	1	1	0	0	0	1	0	1	0
hsa-miR-107	MIMAT0000104	NM_133265	AMOT	angiomotin	0	0	1	1	0	0	0	1	0	1	0
hsa-miR-107	MIMAT0000104	NM_032824	TMEM87B	transmembrane protein 87B	0	0	1	0	0	0	1	1	0	1	0
hsa-miR-107	MIMAT0000104	NM_153810	C10orf46	chromosome 10 open reading frame 46	0	0	1	0	0	0	1	1	0	1	0
hsa-miR-107	MIMAT0000104	NM_153712	TTL	tubulin tyrosine ligase	0	0	1	0	0	0	0	1	0	1	1
hsa-miR-107	MIMAT0000104	NM_153645	NUP50	nucleoporin 50kDa	0	0	1	1	0	0	0	1	0	1	0
hsa-miR-107	MIMAT0000104	NM_133650	SYNE1	spectrin repeat containing, nuclear envelope 1	0	0	1	0	0	0	1	1	0	1	0
hsa-miR-107	MIMAT0000104	NM_153632	HOXA3	homeobox A3	0	0	1	0	0	0	1	1	0	1	0
hsa-miR-107	MIMAT0000104	NM_134324	TARBP2	TAR (HIV-1) RNA binding protein 2	0	0	1	1	0	0	0	1	0	1	0
hsa-miR-107	MIMAT0000104	NM_153619	SEMA6D	sema domain, transmembrane domain (TM), and cytoplasmic domain, (semaphorin) 6D	0	0	1	0	0	0	1	1	0	1	0
hsa-miR-107	MIMAT0000104	NM_080923	PTPRC	protein tyrosine phosphatase, receptor type, C	0	0	1	1	0	0	0	1	0	1	0
hsa-miR-107	MIMAT0000104	NM_080760	DACH1	dachshund homolog 1 (Drosophila)	0	0	1	0	0	0	1	1	0	1	0
hsa-miR-107	MIMAT0000104	NM_052832	SLC26A7	solute carrier family 26, member 7	0	0	1	1	0	0	0	1	0	1	0
hsa-miR-107	MIMAT0000104	NM_057168	WNT16	wingless-type MMTV integration site family, member 16	0	0	1	1	0	0	0	1	0	1	0
hsa-miR-107	MIMAT0000104	NM_057169	GIT2	G protein-coupled receptor kinase interactor 2	0	0	1	1	0	0	0	1	0	1	0
hsa-miR-107	MIMAT0000104	NM_057170	GIT2	G protein-coupled receptor kinase interactor 2	0	0	1	1	0	0	0	1	0	1	0
hsa-miR-107	MIMAT0000104	NM_057182	CCNE1	cyclin E1	0	0	1	0	0	0	1	1	0	1	0
hsa-miR-107	MIMAT0000104	NM_058191	C21orf66	chromosome 21 open reading frame 66	0	0	1	1	0	0	0	1	0	1	0
hsa-miR-107	MIMAT0000104	NM_078483	SLC36A1	solute carrier family 36 (proton/amino acid symporter), member 1	0	0	1	0	0	0	1	1	0	1	0
hsa-miR-107	MIMAT0000104	NM_080546	SLC44A1	solute carrier family 44, member 1	0	0	1	0	0	0	0	1	0	1	1
hsa-miR-107	MIMAT0000104	NM_080599	UPF2	UPF2 regulator of nonsense transcripts homolog (yeast)	0	0	1	0	0	0	1	1	0	1	0
hsa-miR-107	MIMAT0000104	NM_080730	IFFO	intermediate filament family orphan	0	0	1	1	0	0	0	1	0	1	0
hsa-miR-107	MIMAT0000104	NM_170771	ALDH8A1	aldehyde dehydrogenase 8 family, member A1	0	0	1	1	0	0	0	1	0	1	0
hsa-miR-107	MIMAT0000104	NM_080759	DACH1	dachshund homolog 1 (Drosophila)	0	0	1	0	0	0	1	1	0	1	0
hsa-miR-107	MIMAT0000104	NM_153618	SEMA6D	sema domain, transmembrane domain (TM), and cytoplasmic domain, (semaphorin) 6D	0	0	1	0	0	0	1	1	0	1	0
hsa-miR-107	MIMAT0000104	NM_153617	SEMA6D	sema domain, transmembrane domain (TM), and cytoplasmic domain, (semaphorin) 6D	0	0	1	0	0	0	1	1	0	1	0
hsa-miR-107	MIMAT0000104	NM_145307	RTKN2	rhotekin 2	0	0	1	0	0	0	1	1	0	1	0
hsa-miR-107	MIMAT0000104	NM_145351	SCARF1	scavenger receptor class F, member 1	0	0	1	0	0	0	1	1	0	1	0
hsa-miR-107	MIMAT0000104	NM_153271	SNX33	sorting nexin 33	0	0	1	0	0	0	1	1	0	1	0
hsa-miR-107	MIMAT0000104	NM_145860	PDCD10	programmed cell death 10	0	0	0	1	0	0	1	1	0	1	0
hsa-miR-107	MIMAT0000104	NM_145909	ZNF323	zinc finger protein 323	0	0	1	1	0	0	0	1	0	1	0
hsa-miR-107	MIMAT0000104	NM_152924	ABHD2	abhydrolase domain containing 2	0	0	1	1	0	0	0	1	0	1	0
hsa-miR-107	MIMAT0000104	NM_152271	LONRF1	LON peptidase N-terminal domain and ring finger 1	0	0	1	1	0	0	0	1	0	1	0
hsa-miR-107	MIMAT0000104	NM_152305	KTELC1	KTEL (Lys-Tyr-Glu-Leu) containing 1	0	0	1	1	0	0	0	1	0	1	0
hsa-miR-107	MIMAT0000104	NM_152412	ZNF572	zinc finger protein 572	0	0	1	0	0	0	0	1	0	1	1
hsa-miR-107	MIMAT0000104	NM_152909	ZNF548	zinc finger protein 548	0	0	1	1	0	0	0	1	0	1	0
hsa-miR-107	MIMAT0000104	NM_152837	SNX16	sorting nexin 16	0	0	1	0	0	0	1	1	0	1	0
hsa-miR-107	MIMAT0000104	NM_152629	GLIS3	GLIS family zinc finger 3	0	0	1	1	0	0	0	1	0	1	0
hsa-miR-107	MIMAT0000104	NM_145266	NUDCD2	NudC domain containing 2	0	0	1	1	0	0	0	1	0	1	0
hsa-miR-107	MIMAT0000104	NM_145117	NAV2	neuron navigator 2	0	0	1	0	0	0	0	1	0	1	1
hsa-miR-107	MIMAT0000104	NM_138568	EXOC3L2	exocyst complex component 3-like 2	0	0	1	0	0	0	1	1	0	1	0
hsa-miR-107	MIMAT0000104	NM_138713	NFAT5	nuclear factor of activated T-cells 5, tonicity-responsive	0	0	1	0	0	0	1	1	0	1	0
hsa-miR-107	MIMAT0000104	NM_138714	NFAT5	nuclear factor of activated T-cells 5, tonicity-responsive	0	0	1	0	0	0	1	1	0	1	0
hsa-miR-107	MIMAT0000104	NM_153616	SEMA6D	sema domain, transmembrane domain (TM), and cytoplasmic domain, (semaphorin) 6D	0	0	1	0	0	0	1	1	0	1	0
hsa-miR-107	MIMAT0000104	NM_138731	MIPOL1	mirror-image polydactyly 1	0	0	1	0	0	0	1	1	0	1	0
hsa-miR-107	MIMAT0000104	NM_153487	MDGA1	MAM domain containing glycosylphosphatidylinositol anchor 1	0	0	1	0	0	0	0	1	0	1	1
hsa-miR-107	MIMAT0000104	NM_138972	BACE1	beta-site APP-cleaving enzyme 1	0	0	1	0	0	0	1	1	0	1	0
hsa-miR-107	MIMAT0000104	NM_139157	ST5	suppression of tumorigenicity 5	0	0	1	0	0	0	1	1	0	1	0
hsa-miR-107	MIMAT0000104	NM_144778	MBNL2	muscleblind-like 2 (Drosophila)	0	0	1	1	0	0	0	1	0	1	0
hsa-miR-107	MIMAT0000104	NM_153449	SLC2A14	solute carrier family 2 (facilitated glucose transporter), member 14	0	0	1	1	0	0	0	1	0	1	0
hsa-miR-107	MIMAT0000104	NM_145010	C10orf63	chromosome 10 open reading frame 63	0	0	1	1	0	0	0	1	0	1	0
hsa-miR-107	MIMAT0000104	NM_145109	MAP2K3	mitogen-activated protein kinase kinase 3	0	0	1	0	0	0	1	1	0	1	0
hsa-miR-107	MIMAT0000104	NM_152787	MAP3K7IP3	mitogen-activated protein kinase kinase kinase 7 interacting protein 3	0	0	1	0	0	0	1	1	0	1	0
hsa-miR-107	MIMAT0000104	NM_033631	LUZP1	leucine zipper protein 1	0	0	1	0	0	0	1	1	0	1	0
hsa-miR-107	MIMAT0000104	NM_024577	SH3TC2	SH3 domain and tetratricopeptide repeats 2	0	0	1	1	0	0	0	1	0	1	0
hsa-miR-107	MIMAT0000104	NM_138450	ARL11	ADP-ribosylation factor-like 11	0	0	1	1	0	0	0	1	0	1	0
hsa-miR-107	MIMAT0000104	NM_181672	OGT	O-linked N-acetylglucosamine (GlcNAc) transferase (UDP-N-acetylglucosamine:polypeptide-N-acetylglucosaminyl transferase)	0	0	0	0	0	0	1	1	0	1	1
hsa-miR-107	MIMAT0000104	NM_181578	RFC5	replication factor C (activator 1) 5, 36.5kDa	0	0	1	1	0	0	0	1	0	1	0
hsa-miR-107	MIMAT0000104	NM_030899	ZNF323	zinc finger protein 323	0	0	1	1	0	0	0	1	0	1	0
hsa-miR-107	MIMAT0000104	NM_181504	PIK3R1	phosphoinositide-3-kinase, regulatory subunit 1 (alpha)	0	0	1	0	0	0	0	1	0	1	1
hsa-miR-107	MIMAT0000104	NM_181453	GCC2	GRIP and coiled-coil domain containing 2	0	0	1	1	0	0	0	1	0	1	0
hsa-miR-107	MIMAT0000104	NM_030981	RAB1B	RAB1B, member RAS oncogene family	0	0	0	0	0	0	1	1	0	1	1
hsa-miR-107	MIMAT0000104	NM_031216	SEH1L	SEH1-like (S. cerevisiae)	0	0	1	0	0	0	1	1	0	1	0
hsa-miR-107	MIMAT0000104	NM_031365	COL4A3	collagen, type IV, alpha 3 (Goodpasture antigen)	0	0	1	1	0	0	0	1	0	1	0
hsa-miR-107	MIMAT0000104	NM_178586	PPP2R5C	protein phosphatase 2, regulatory subunit B", gamma isoform	0	0	1	0	0	0	1	1	0	1	0
hsa-miR-107	MIMAT0000104	NM_031442	TMEM47	transmembrane protein 47	0	0	1	1	0	0	0	1	0	1	0
hsa-miR-107	MIMAT0000104	NM_178426	ARNT	aryl hydrocarbon receptor nuclear translocator	0	0	1	1	0	0	0	1	0	1	0
hsa-miR-107	MIMAT0000104	NM_030806	C1orf21	chromosome 1 open reading frame 21	0	0	1	0	0	0	1	1	0	1	0
hsa-miR-107	MIMAT0000104	NM_030796	ECOP	EGFR-coamplified and overexpressed protein	0	0	0	0	0	0	1	1	0	1	1
hsa-miR-107	MIMAT0000104	NM_182484	BAGE5	B melanoma antigen family, member 5	0	0	1	1	0	0	0	1	0	1	0
hsa-miR-107	MIMAT0000104	NM_024640	YRDC	yrdC domain containing (E. coli)	0	0	1	1	0	0	0	1	0	1	0
hsa-miR-107	MIMAT0000104	NM_182481	BAGE3	B melanoma antigen family, member 3	0	0	1	1	0	0	0	1	0	1	0
hsa-miR-107	MIMAT0000104	NM_024742	ARMC5	armadillo repeat containing 5	0	0	1	0	0	0	1	1	0	1	0
hsa-miR-107	MIMAT0000104	NM_024761	MOBKL2B	MOB1, Mps One Binder kinase activator-like 2B (yeast)	0	0	1	0	0	0	1	1	0	1	0
hsa-miR-107	MIMAT0000104	NM_024778	LONRF3	LON peptidase N-terminal domain and ring finger 3	0	0	1	1	0	0	0	1	0	1	0
hsa-miR-107	MIMAT0000104	NM_024893	C20orf39	chromosome 20 open reading frame 39	0	0	0	0	0	0	1	1	0	1	1
hsa-miR-107	MIMAT0000104	NM_024997	ATF7IP2	activating transcription factor 7 interacting protein 2	0	0	1	0	0	0	1	1	0	1	0
hsa-miR-107	MIMAT0000104	NM_181846	ZSCAN22	zinc finger and SCAN domain containing 22	0	0	1	1	0	0	0	1	0	1	0
hsa-miR-107	MIMAT0000104	NM_025224	ZBTB46	zinc finger and BTB domain containing 46	0	0	1	0	0	0	1	1	0	1	0
hsa-miR-107	MIMAT0000104	NM_181704	BAGE4	B melanoma antigen family, member 4	0	0	1	1	0	0	0	1	0	1	0
hsa-miR-107	MIMAT0000104	NM_030647	JHDM1D	jumonji C domain containing histone demethylase 1 homolog D (S. cerevisiae)	0	0	1	1	0	0	0	1	0	1	0
hsa-miR-107	MIMAT0000104	NM_031450	C11orf68	chromosome 11 open reading frame 68	0	0	1	0	0	0	1	1	0	1	0
hsa-miR-107	MIMAT0000104	NM_031463	HSDL1	hydroxysteroid dehydrogenase like 1	0	0	1	1	0	0	0	1	0	1	0
hsa-miR-107	MIMAT0000104	NM_032837	FAM104A	family with sequence similarity 104, member A	0	0	1	0	0	0	0	1	0	1	1
hsa-miR-107	MIMAT0000104	NM_032859	ABHD13	abhydrolase domain containing 13	0	0	1	0	0	0	1	1	0	1	0
hsa-miR-107	MIMAT0000104	NM_173214	NFAT5	nuclear factor of activated T-cells 5, tonicity-responsive	0	0	1	0	0	0	1	1	0	1	0
hsa-miR-107	MIMAT0000104	NM_032876	JUB	jub, ajuba homolog (Xenopus laevis)	0	0	1	1	0	0	0	1	0	1	0
hsa-miR-107	MIMAT0000104	NM_032947	MST150	MSTP150	0	0	1	1	0	0	0	1	0	1	0
hsa-miR-107	MIMAT0000104	NM_033071	SYNE1	spectrin repeat containing, nuclear envelope 1	0	0	1	0	0	0	1	1	0	1	0
hsa-miR-107	MIMAT0000104	NM_033089	ZCCHC3	zinc finger, CCHC domain containing 3	0	0	1	0	0	0	1	1	0	1	0
hsa-miR-107	MIMAT0000104	NM_033107	GTPBP10	GTP-binding protein 10 (putative)	0	0	1	1	0	0	0	1	0	1	0
hsa-miR-107	MIMAT0000104	NM_173199	NR4A3	nuclear receptor subfamily 4, group A, member 3	0	0	1	0	0	0	1	1	0	1	0
hsa-miR-107	MIMAT0000104	NM_033337	CAV3	caveolin 3	0	0	1	1	0	0	0	1	0	1	0
hsa-miR-107	MIMAT0000104	NM_172238	TFAP2D	transcription factor AP-2 delta (activating enhancer binding protein 2 delta)	0	0	1	0	0	0	1	1	0	1	0
hsa-miR-107	MIMAT0000104	NM_172071	RC3H1	ring finger and CCCH-type zinc finger domains 1	0	0	1	0	0	0	0	1	0	1	1
hsa-miR-107	MIMAT0000104	NM_213618	ST5	suppression of tumorigenicity 5	0	0	1	0	0	0	1	1	0	1	0
hsa-miR-107	MIMAT0000104	NM_032682	FOXP1	forkhead box P1	0	0	1	1	0	0	0	1	0	1	0
hsa-miR-107	MIMAT0000104	NM_178335	CCDC50	coiled-coil domain containing 50	0	0	1	1	0	0	0	1	0	1	0
hsa-miR-107	MIMAT0000104	NM_178136	POLDIP3	polymerase (DNA-directed), delta interacting protein 3	0	0	1	1	0	0	0	1	0	1	0
hsa-miR-107	MIMAT0000104	NM_032153	ZIC4	Zic family member 4	0	0	1	0	0	0	0	1	0	1	1
hsa-miR-107	MIMAT0000104	NM_176863	PSME3	proteasome (prosome, macropain) activator subunit 3 (PA28 gamma; Ki)	0	0	1	0	0	0	1	1	0	1	0
hsa-miR-107	MIMAT0000104	NM_152495	CNIH3	cornichon homolog 3 (Drosophila)	0	0	1	1	0	0	0	1	0	1	0
hsa-miR-107	MIMAT0000104	NM_175858	KRTAP11-1	keratin associated protein 11-1	0	0	1	0	0	0	1	1	0	1	0
hsa-miR-107	MIMAT0000104	NM_175636	RUNX1T1	runt-related transcription factor 1; translocated to, 1 (cyclin D-related)	0	0	0	1	0	0	1	1	0	1	0
hsa-miR-107	MIMAT0000104	NM_032221	CHD6	chromodomain helicase DNA binding protein 6	0	0	1	1	0	0	0	1	0	1	0
hsa-miR-107	MIMAT0000104	NM_032294	CAMKK1	calcium/calmodulin-dependent protein kinase kinase 1, alpha	0	0	1	0	0	0	0	1	0	1	1
hsa-miR-107	MIMAT0000104	NM_032311	POLDIP3	polymerase (DNA-directed), delta interacting protein 3	0	0	1	1	0	0	0	1	0	1	0
hsa-miR-107	MIMAT0000104	NM_032503	MCHR2	melanin-concentrating hormone receptor 2	0	0	1	1	0	0	0	1	0	1	0
hsa-miR-107	MIMAT0000104	NM_174934	SCN4B	sodium channel, voltage-gated, type IV, beta	0	0	1	0	0	0	1	1	0	1	0
hsa-miR-107	MIMAT0000104	NM_033505	SELI	selenoprotein I	0	0	1	0	0	0	1	1	0	1	0
hsa-miR-107	MIMAT0000104	NM_018364	RSBN1	round spermatid basic protein 1	0	0	0	0	0	0	1	1	0	1	1
hsa-miR-107	MIMAT0000104	NM_001497	B4GALT1	UDP-Gal:betaGlcNAc beta 1,4- galactosyltransferase, polypeptide 1	0	0	1	0	0	0	1	1	0	1	0
hsa-miR-107	MIMAT0000104	NM_002639	SERPINB5	serpin peptidase inhibitor, clade B (ovalbumin), member 5	0	0	1	1	0	0	0	1	0	1	0
hsa-miR-107	MIMAT0000104	NM_002648	PIM1	pim-1 oncogene	0	0	1	0	0	0	1	1	0	1	0
hsa-miR-107	MIMAT0000104	NM_002656	PLAGL1	pleiomorphic adenoma gene-like 1	0	0	1	1	0	0	0	1	0	1	0
hsa-miR-107	MIMAT0000104	NM_002719	PPP2R5C	protein phosphatase 2, regulatory subunit B", gamma isoform	0	0	1	0	0	0	1	1	0	1	0
hsa-miR-107	MIMAT0000104	NM_002756	MAP2K3	mitogen-activated protein kinase kinase 3	0	0	1	0	0	0	1	1	0	1	0
hsa-miR-107	MIMAT0000104	NM_002829	PTPN3	protein tyrosine phosphatase, non-receptor type 3	0	0	1	0	0	0	1	1	0	1	0
hsa-miR-107	MIMAT0000104	NM_002855	PVRL1	poliovirus receptor-related 1 (herpesvirus entry mediator C)	0	0	1	0	0	0	0	1	0	1	1
hsa-miR-107	MIMAT0000104	NM_002874	RAD23B	RAD23 homolog B (S. cerevisiae)	0	0	1	0	0	0	1	1	0	1	0
hsa-miR-107	MIMAT0000104	NM_002880	RAF1	v-raf-1 murine leukemia viral oncogene homolog 1	0	0	1	0	0	0	1	1	0	1	0
hsa-miR-107	MIMAT0000104	NM_002996	CX3CL1	chemokine (C-X3-C motif) ligand 1	0	0	1	0	0	0	1	1	0	1	0
hsa-miR-107	MIMAT0000104	NM_003017	SFRS3	splicing factor, arginine/serine-rich 3	0	0	1	1	0	0	0	1	0	1	0
hsa-miR-107	MIMAT0000104	NM_003031	SIAH1	seven in absentia homolog 1 (Drosophila)	0	0	1	0	0	0	1	1	0	1	0
hsa-miR-107	MIMAT0000104	NM_003155	STC1	stanniocalcin 1	0	0	1	0	0	0	0	1	0	1	1
hsa-miR-107	MIMAT0000104	NM_003243	TGFBR3	transforming growth factor, beta receptor III	0	0	0	0	0	0	1	1	0	1	1
hsa-miR-107	MIMAT0000104	NM_003257	TJP1	tight junction protein 1 (zona occludens 1)	0	0	1	0	0	0	0	1	0	1	1
hsa-miR-107	MIMAT0000104	NM_002612	PDK4	pyruvate dehydrogenase kinase, isozyme 4	0	0	1	0	0	0	1	1	0	1	0
hsa-miR-107	MIMAT0000104	NM_002595	PCTK2	PCTAIRE protein kinase 2	0	0	0	0	0	0	1	1	0	1	1
hsa-miR-107	MIMAT0000104	NM_001616	ACVR2A	activin A receptor, type IIA	0	0	1	0	0	0	1	1	0	1	0
hsa-miR-107	MIMAT0000104	NM_001683	ATP2B2	ATPase, Ca++ transporting, plasma membrane 2	0	0	1	0	0	0	1	1	0	1	0
hsa-miR-107	MIMAT0000104	NM_001732	BTN1A1	butyrophilin, subfamily 1, member A1	0	0	1	1	0	0	0	1	0	1	0
hsa-miR-107	MIMAT0000104	NM_001789	CDC25A	cell division cycle 25 homolog A (S. pombe)	0	0	1	0	0	0	1	1	0	1	0
hsa-miR-107	MIMAT0000104	NM_001829	CLCN3	chloride channel 3	0	0	1	1	0	0	0	1	0	1	0
hsa-miR-107	MIMAT0000104	NM_002063	GLRA2	glycine receptor, alpha 2	0	0	0	1	0	0	0	1	0	1	1
hsa-miR-107	MIMAT0000104	NM_002203	ITGA2	integrin, alpha 2 (CD49B, alpha 2 subunit of VLA-2 receptor)	0	0	0	0	0	0	1	1	0	1	1
hsa-miR-107	MIMAT0000104	NM_002250	KCNN4	potassium intermediate/small conductance calcium-activated channel, subfamily N, member 4	0	0	1	0	0	0	1	1	0	1	0
hsa-miR-107	MIMAT0000104	NM_002253	KDR	kinase insert domain receptor (a type III receptor tyrosine kinase)	0	0	1	0	0	0	1	1	0	1	0
hsa-miR-107	MIMAT0000104	NM_002267	KPNA3	karyopherin alpha 3 (importin alpha 4)	0	0	1	0	0	0	0	1	0	1	1
hsa-miR-107	MIMAT0000104	NM_002332	LRP1	low density lipoprotein-related protein 1 (alpha-2-macroglobulin receptor)	0	0	0	0	0	0	1	1	0	1	1
hsa-miR-107	MIMAT0000104	NM_002401	MAP3K3	mitogen-activated protein kinase kinase kinase 3	0	0	1	0	0	0	1	1	0	1	0
hsa-miR-107	MIMAT0000104	NM_002473	MYH9	myosin, heavy chain 9, non-muscle	0	0	0	1	0	0	0	1	0	1	1
hsa-miR-107	MIMAT0000104	NM_002481	PPP1R12B	protein phosphatase 1, regulatory (inhibitor) subunit 12B	0	0	1	0	0	0	1	1	0	1	0
hsa-miR-107	MIMAT0000104	NM_002518	NPAS2	neuronal PAS domain protein 2	0	0	1	1	0	0	0	1	0	1	0
hsa-miR-107	MIMAT0000104	NM_003298	NR2C2	nuclear receptor subfamily 2, group C, member 2	0	0	1	0	0	0	0	1	0	1	1
hsa-miR-107	MIMAT0000104	NM_003361	UMOD	uromodulin (uromucoid, Tamm-Horsfall glycoprotein)	0	0	1	1	0	0	0	1	0	1	0
hsa-miR-107	MIMAT0000104	NM_003390	WEE1	WEE1 homolog (S. pombe)	0	0	1	0	0	0	1	1	0	1	0
hsa-miR-107	MIMAT0000104	NM_004236	COPS2	COP9 constitutive photomorphogenic homolog subunit 2 (Arabidopsis)	0	0	0	0	0	0	1	1	0	1	1
hsa-miR-107	MIMAT0000104	NM_004275	MED20	mediator complex subunit 20	0	0	1	1	0	0	0	1	0	1	0
hsa-miR-107	MIMAT0000104	NM_004392	DACH1	dachshund homolog 1 (Drosophila)	0	0	1	0	0	0	1	1	0	1	0
hsa-miR-107	MIMAT0000104	NM_004411	DYNC1I1	dynein, cytoplasmic 1, intermediate chain 1	0	0	0	0	0	0	1	1	0	1	1
hsa-miR-107	MIMAT0000104	NM_004421	DVL1	dishevelled, dsh homolog 1 (Drosophila)	0	0	1	1	0	0	0	1	0	1	0
hsa-miR-107	MIMAT0000104	NM_004451	ESRRA	estrogen-related receptor alpha	0	0	0	0	0	0	1	1	0	1	1
hsa-miR-107	MIMAT0000104	NM_004522	KIF5C	kinesin family member 5C	0	0	1	1	0	0	0	1	0	1	0
hsa-miR-107	MIMAT0000104	NM_004525	LRP2	low density lipoprotein-related protein 2	0	0	1	1	0	0	0	1	0	1	0
hsa-miR-107	MIMAT0000104	NM_004575	POU4F2	POU class 4 homeobox 2	0	0	1	1	0	0	0	1	0	1	0
hsa-miR-107	MIMAT0000104	NM_004586	RPS6KA3	ribosomal protein S6 kinase, 90kDa, polypeptide 3	0	0	1	1	0	0	0	1	0	1	0
hsa-miR-107	MIMAT0000104	NM_004614	TK2	thymidine kinase 2, mitochondrial	0	0	1	1	0	0	0	1	0	1	0
hsa-miR-107	MIMAT0000104	NM_004717	DGKI	diacylglycerol kinase, iota	0	0	1	0	0	0	0	1	0	1	1
hsa-miR-107	MIMAT0000104	NM_004747	DLG5	discs, large homolog 5 (Drosophila)	0	0	1	1	0	0	0	1	0	1	0
hsa-miR-107	MIMAT0000104	NM_004798	KIF3B	kinesin family member 3B	0	0	0	0	0	0	1	1	0	1	1
hsa-miR-107	MIMAT0000104	NM_004973	JARID2	jumonji, AT rich interactive domain 2	0	0	1	0	0	0	1	1	0	1	0
hsa-miR-107	MIMAT0000104	NM_004171	SLC1A2	solute carrier family 1 (glial high affinity glutamate transporter), member 2	0	0	1	1	0	0	0	1	0	1	0
hsa-miR-107	MIMAT0000104	NM_004093	EFNB2	ephrin-B2	0	0	1	0	0	0	0	1	0	1	1
hsa-miR-107	MIMAT0000104	NM_003461	ZYX	zyxin	0	0	1	0	0	0	1	1	0	1	0
hsa-miR-107	MIMAT0000104	NM_003489	NRIP1	nuclear receptor interacting protein 1	0	0	1	0	0	0	0	1	0	1	1
hsa-miR-107	MIMAT0000104	NM_003589	CUL4A	cullin 4A	0	0	1	1	0	0	0	1	0	1	0
hsa-miR-107	MIMAT0000104	NM_003632	CNTNAP1	contactin associated protein 1	0	0	0	0	0	0	1	1	0	1	1
hsa-miR-107	MIMAT0000104	NM_003670	BHLHB2	basic helix-loop-helix domain containing, class B, 2	0	0	1	1	0	0	0	1	0	1	0
hsa-miR-107	MIMAT0000104	NM_003759	SLC4A4	solute carrier family 4, sodium bicarbonate cotransporter, member 4	0	0	1	0	0	0	1	1	0	1	0
hsa-miR-107	MIMAT0000104	NM_003855	IL18R1	interleukin 18 receptor 1	0	0	1	1	0	0	0	1	0	1	0
hsa-miR-107	MIMAT0000104	NM_003872	NRP2	neuropilin 2	0	0	1	0	0	0	1	1	0	1	0
hsa-miR-107	MIMAT0000104	NM_003882	WISP1	WNT1 inducible signaling pathway protein 1	0	0	1	0	0	0	1	1	0	1	0
hsa-miR-107	MIMAT0000104	NM_003885	CDK5R1	cyclin-dependent kinase 5, regulatory subunit 1 (p35)	0	0	0	0	0	0	1	1	0	1	1
hsa-miR-107	MIMAT0000104	NM_003913	PRPF4B	PRP4 pre-mRNA processing factor 4 homolog B (yeast)	0	0	1	0	0	0	0	1	0	1	1
hsa-miR-107	MIMAT0000104	NM_003939	BTRC	beta-transducin repeat containing	0	0	0	0	0	0	1	1	0	1	1
hsa-miR-107	MIMAT0000104	NM_003947	KALRN	kalirin, RhoGEF kinase	0	0	1	0	0	0	1	1	0	1	0
hsa-miR-107	MIMAT0000104	NM_004035	ACOX1	acyl-Coenzyme A oxidase 1, palmitoyl	0	0	1	0	0	0	1	1	0	1	0
hsa-miR-107	MIMAT0000104	NM_004050	BCL2L2	BCL2-like 2	0	0	0	0	0	0	1	1	0	1	1
hsa-miR-107	MIMAT0000104	NM_004992	MECP2	methyl CpG binding protein 2 (Rett syndrome)	0	0	1	0	0	0	0	1	0	1	1
hsa-miR-107	MIMAT0000104	NM_000031	ALAD	aminolevulinate, delta-, dehydratase	0	0	1	1	0	0	0	1	0	1	0
hsa-miR-107	MIMAT0000104	NM_001004356	FGFRL1	fibroblast growth factor receptor-like 1	0	0	1	1	0	0	0	1	0	1	0
hsa-miR-107	MIMAT0000104	NM_001004358	FGFRL1	fibroblast growth factor receptor-like 1	0	0	1	1	0	0	0	1	0	1	0
hsa-miR-107	MIMAT0000104	NM_001005353	AK3L1	adenylate kinase 3-like 1	0	0	1	0	0	0	1	1	0	1	0
hsa-miR-107	MIMAT0000104	NM_001005386	ACTR2	ARP2 actin-related protein 2 homolog (yeast)	0	0	1	1	0	0	0	1	0	1	0
hsa-miR-107	MIMAT0000104	NM_001007070	SDCBP	syndecan binding protein (syntenin)	0	0	1	1	0	0	0	1	0	1	0
hsa-miR-107	MIMAT0000104	NM_001007073	RPL32	ribosomal protein L32	0	0	1	1	0	0	0	1	0	1	0
hsa-miR-107	MIMAT0000104	NM_001008389	UMOD	uromodulin (uromucoid, Tamm-Horsfall glycoprotein)	0	0	1	1	0	0	0	1	0	1	0
hsa-miR-107	MIMAT0000104	NM_001008537	KIAA2022	KIAA2022	0	0	1	0	0	0	0	1	0	1	1
hsa-miR-107	MIMAT0000104	NM_001008895	CUL4A	cullin 4A	0	0	1	1	0	0	0	1	0	1	0
hsa-miR-107	MIMAT0000104	NM_001009899	KIAA2018	KIAA2018	0	0	1	0	0	0	0	1	0	1	1
hsa-miR-107	MIMAT0000104	NM_001010908	C1QL3	complement component 1, q subcomponent-like 3	0	0	0	1	0	0	0	1	0	1	1
hsa-miR-107	MIMAT0000104	NM_001010972	ZYX	zyxin	0	0	1	0	0	0	0	1	0	1	1
hsa-miR-107	MIMAT0000104	NM_001011666	CREB5	cAMP responsive element binding protein 5	0	0	1	0	0	0	0	1	0	1	1
hsa-miR-107	MIMAT0000104	NM_001018065	NTRK2	neurotrophic tyrosine kinase, receptor, type 2	0	0	1	1	0	0	0	1	0	1	0
hsa-miR-107	MIMAT0000104	NM_001018066	NTRK2	neurotrophic tyrosine kinase, receptor, type 2	0	0	1	1	0	0	0	1	0	1	0
hsa-miR-107	MIMAT0000104	NM_001003945	ALAD	aminolevulinate, delta-, dehydratase	0	0	1	1	0	0	0	1	0	1	0
hsa-miR-107	MIMAT0000104	NM_001001928	PPARA	peroxisome proliferator-activated receptor alpha	0	0	1	1	0	0	0	1	0	1	0
hsa-miR-107	MIMAT0000104	NM_000067	CA2	carbonic anhydrase II	0	0	1	1	0	0	0	1	0	1	0
hsa-miR-107	MIMAT0000104	NM_000084	CLCN5	chloride channel 5 (nephrolithiasis 2, X-linked, Dent disease)	0	0	1	1	0	0	0	1	0	1	0
hsa-miR-107	MIMAT0000104	NM_000091	COL4A3	collagen, type IV, alpha 3 (Goodpasture antigen)	0	0	1	1	0	0	0	1	0	1	0
hsa-miR-107	MIMAT0000104	NM_000092	COL4A4	collagen, type IV, alpha 4	0	0	1	1	0	0	0	1	0	1	0
hsa-miR-107	MIMAT0000104	NM_000163	GHR	growth hormone receptor	0	0	1	0	0	0	1	1	0	1	0
hsa-miR-107	MIMAT0000104	NM_000319	PEX5	peroxisomal biogenesis factor 5	0	0	1	0	0	0	1	1	0	1	0
hsa-miR-107	MIMAT0000104	NM_000330	RS1	retinoschisis (X-linked, juvenile) 1	0	0	1	1	0	0	0	1	0	1	0
hsa-miR-107	MIMAT0000104	NM_000337	SGCD	sarcoglycan, delta (35kDa dystrophin-associated glycoprotein)	0	0	1	0	0	0	1	1	0	1	0
hsa-miR-107	MIMAT0000104	NM_000379	XDH	xanthine dehydrogenase	0	0	1	1	0	0	0	1	0	1	0
hsa-miR-107	MIMAT0000104	NM_000543	SMPD1	sphingomyelin phosphodiesterase 1, acid lysosomal	0	0	1	1	0	0	0	1	0	1	0
hsa-miR-107	MIMAT0000104	NM_000633	BCL2	B-cell CLL/lymphoma 2	0	0	1	0	0	0	1	1	0	1	0
hsa-miR-107	MIMAT0000104	NM_000738	CHRM1	cholinergic receptor, muscarinic 1	0	0	0	0	0	0	1	1	0	1	1
hsa-miR-107	MIMAT0000104	NM_000922	PDE3B	phosphodiesterase 3B, cGMP-inhibited	0	0	1	1	0	0	0	1	0	1	0
hsa-miR-107	MIMAT0000104	NM_001001132	ITSN1	intersectin 1 (SH3 domain protein)	0	0	1	1	0	0	0	1	0	1	0
hsa-miR-107	MIMAT0000104	NM_001001419	SMAD5	SMAD family member 5	0	0	1	0	0	0	1	1	0	1	0
hsa-miR-107	MIMAT0000104	NM_001024948	FNBP1L	formin binding protein 1-like	0	0	1	0	0	0	0	1	0	1	1
hsa-miR-107	MIMAT0000104	NM_001025252	TPD52	tumor protein D52	0	0	0	1	0	0	0	1	0	1	1
hsa-miR-107	MIMAT0000104	NM_001025579	NDEL1	nudE nuclear distribution gene E homolog (A. nidulans)-like 1	0	0	0	1	0	0	0	1	0	1	1
hsa-miR-107	MIMAT0000104	NM_001042717	GTPBP10	GTP-binding protein 10 (putative)	0	0	1	1	0	0	0	1	0	1	0
hsa-miR-107	MIMAT0000104	NM_001042734	SEC24B	SEC24 related gene family, member B (S. cerevisiae)	0	0	1	0	0	0	0	1	0	1	1
hsa-miR-107	MIMAT0000104	NM_001046	SLC12A2	solute carrier family 12 (sodium/potassium/chloride transporters), member 2	0	0	1	0	0	0	1	1	0	1	0
hsa-miR-107	MIMAT0000104	NM_001079874	VAV3	vav 3 guanine nucleotide exchange factor	0	0	1	1	0	0	0	1	0	1	0
hsa-miR-107	MIMAT0000104	NM_001080467	MYO5B	myosin VB	0	0	1	1	0	0	0	1	0	1	0
hsa-miR-107	MIMAT0000104	NM_001080480	MBOAT1	membrane bound O-acyltransferase domain containing 1	0	0	1	1	0	0	0	1	0	1	0
hsa-miR-107	MIMAT0000104	NM_001080953	PLAGL1	pleiomorphic adenoma gene-like 1	0	0	1	1	0	0	0	1	0	1	0
hsa-miR-107	MIMAT0000104	NM_001080955	PLAGL1	pleiomorphic adenoma gene-like 1	0	0	1	1	0	0	0	1	0	1	0
hsa-miR-107	MIMAT0000104	NM_001080956	PLAGL1	pleiomorphic adenoma gene-like 1	0	0	1	1	0	0	0	1	0	1	0
hsa-miR-107	MIMAT0000104	NM_001081563	DMPK	dystrophia myotonica-protein kinase	0	0	1	1	0	0	0	1	0	1	0
hsa-miR-107	MIMAT0000104	NM_001148	ANK2	ankyrin 2, neuronal	0	0	1	0	0	0	1	1	0	1	0
hsa-miR-107	MIMAT0000104	NM_001238	CCNE1	cyclin E1	0	0	1	0	0	0	1	1	0	1	0
hsa-miR-107	MIMAT0000104	NM_001241	CCNT2	cyclin T2	0	0	1	0	0	0	1	1	0	1	0
hsa-miR-107	MIMAT0000104	NM_001274	CHEK1	CHK1 checkpoint homolog (S. pombe)	0	0	1	0	0	0	1	1	0	1	0
hsa-miR-107	MIMAT0000104	NM_001351	DAZL	deleted in azoospermia-like	0	0	1	1	0	0	0	1	0	1	0
hsa-miR-107	MIMAT0000104	NM_001042492	NF1	neurofibromin 1 (neurofibromatosis, von Recklinghausen disease, Watson disease)	0	0	1	1	0	0	0	1	0	1	0
hsa-miR-107	MIMAT0000104	NM_001042413	GLIS3	GLIS family zinc finger 3	0	0	1	1	0	0	0	1	0	1	0
hsa-miR-107	MIMAT0000104	NM_001025580	AMMECR1	Alport syndrome, mental retardation, midface hypoplasia and elliptocytosis chromosomal region, gene 1	0	0	1	1	0	0	0	1	0	1	0
hsa-miR-107	MIMAT0000104	NM_001029883	FLJ34931	similar to cDNA sequence BC027072	0	0	1	0	0	0	0	1	0	1	1
hsa-miR-107	MIMAT0000104	NM_001031717	CRELD1	cysteine-rich with EGF-like domains 1	0	0	1	0	0	0	0	1	0	1	1
hsa-miR-107	MIMAT0000104	NM_001031732	YTHDC1	YTH domain containing 1	0	0	1	1	0	0	0	1	0	1	0
hsa-miR-107	MIMAT0000104	NM_001031741	NEK10	NIMA (never in mitosis gene a)- related kinase 10	0	0	1	1	0	0	0	1	0	1	0
hsa-miR-107	MIMAT0000104	NM_001031745	RIBC1	RIB43A domain with coiled-coils 1	0	0	1	1	0	0	0	1	0	1	0
hsa-miR-107	MIMAT0000104	NM_001038702	CDC42SE2	CDC42 small effector 2	0	0	1	1	0	0	0	1	0	1	0
hsa-miR-107	MIMAT0000104	NM_001039091	PRPS2	phosphoribosyl pyrophosphate synthetase 2	0	0	1	1	0	0	0	1	0	1	0
hsa-miR-107	MIMAT0000104	NM_001039670	IFFO	intermediate filament family orphan	0	0	1	1	0	0	0	1	0	1	0
hsa-miR-107	MIMAT0000104	NM_001040101	D4S234E	DNA segment on chromosome 4 (unique) 234 expressed sequence	0	0	0	1	0	0	0	1	0	1	1
hsa-miR-107	MIMAT0000104	NM_001040142	SCN2A	sodium channel, voltage-gated, type II, alpha subunit	0	0	1	0	0	0	0	1	0	1	1
hsa-miR-107	MIMAT0000104	NM_001040402	DCUN1D4	DCN1, defective in cullin neddylation 1, domain containing 4 (S. cerevisiae)	0	0	0	1	0	0	0	1	0	1	1
hsa-miR-107	MIMAT0000104	NM_001040436	YARS2	tyrosyl-tRNA synthetase 2, mitochondrial	0	0	1	1	0	0	0	1	0	1	0
hsa-miR-107	MIMAT0000104	NM_001040453	FAM63B	family with sequence similarity 63, member B	0	0	1	1	0	0	0	1	0	1	0
hsa-miR-107	MIMAT0000104	NM_001040712	PTPRD	protein tyrosine phosphatase, receptor type, D	0	0	1	1	0	0	0	1	0	1	0
hsa-miR-107	MIMAT0000104	NM_001365	DLG4	discs, large homolog 4 (Drosophila)	0	0	0	0	0	0	1	1	0	1	1
hsa-miR-107	MIMAT0000104	NM_005036	PPARA	peroxisome proliferator-activated receptor alpha	0	0	1	1	0	0	0	1	0	1	0
hsa-miR-107	MIMAT0000104	NM_014035	SNX24	sorting nexin 24	0	0	1	0	0	0	0	1	0	1	1
hsa-miR-107	MIMAT0000104	NM_014906	PPM1E	protein phosphatase 1E (PP2C domain containing)	0	0	1	0	0	0	1	1	0	1	0
hsa-miR-107	MIMAT0000104	NM_014924	KIAA0831	KIAA0831	0	0	1	0	0	0	1	1	0	1	0
hsa-miR-107	MIMAT0000104	NM_014932	NLGN1	neuroligin 1	0	0	1	0	0	0	1	1	0	1	0
hsa-miR-107	MIMAT0000104	NM_014936	ENPP4	ectonucleotide pyrophosphatase/phosphodiesterase 4 (putative function)	0	0	1	1	0	0	0	1	0	1	0
hsa-miR-107	MIMAT0000104	NM_015008	TMCC1	transmembrane and coiled-coil domain family 1	0	0	1	0	0	0	1	1	0	1	0
hsa-miR-107	MIMAT0000104	NM_015063	SLC8A2	solute carrier family 8 (sodium-calcium exchanger), member 2	0	0	1	0	0	0	0	1	0	1	1
hsa-miR-107	MIMAT0000104	NM_015074	KIF1B	kinesin family member 1B	0	0	1	0	0	0	1	1	0	1	0
hsa-miR-107	MIMAT0000104	NM_015088	TNRC6B	trinucleotide repeat containing 6B	0	0	1	1	0	0	0	1	0	1	0
hsa-miR-107	MIMAT0000104	NM_015129	2013-09-06	septin 6	0	0	1	1	0	0	0	1	0	1	0
hsa-miR-107	MIMAT0000104	NM_015155	LARP5	La ribonucleoprotein domain family, member 5	0	0	1	0	0	0	0	1	0	1	1
hsa-miR-107	MIMAT0000104	NM_015192	PLCB1	phospholipase C, beta 1 (phosphoinositide-specific)	0	0	1	1	0	0	0	1	0	1	0
hsa-miR-107	MIMAT0000104	NM_015200	PDS5A	PDS5, regulator of cohesion maintenance, homolog A (S. cerevisiae)	0	0	1	0	0	0	0	1	0	1	1
hsa-miR-107	MIMAT0000104	NM_001304	CPD	carboxypeptidase D	0	0	1	0	0	0	1	1	0	1	0
hsa-miR-107	MIMAT0000104	NM_015265	SATB2	SATB homeobox 2	0	0	0	0	0	0	1	1	0	1	1
hsa-miR-107	MIMAT0000104	NM_015271	TRIM2	tripartite motif-containing 2	0	0	1	0	0	0	1	1	0	1	0
hsa-miR-107	MIMAT0000104	NM_014877	HELZ	helicase with zinc finger	0	0	1	0	0	0	0	1	0	1	1
hsa-miR-107	MIMAT0000104	NM_014874	MFN2	mitofusin 2	0	0	1	1	0	0	0	1	0	1	0
hsa-miR-107	MIMAT0000104	NM_014056	HIGD1A	HIG1 domain family, member 1A	0	0	1	0	0	0	1	1	0	1	0
hsa-miR-107	MIMAT0000104	NM_014231	VAMP1	vesicle-associated membrane protein 1 (synaptobrevin 1)	0	0	1	0	0	0	1	1	0	1	0
hsa-miR-107	MIMAT0000104	NM_014338	PISD	phosphatidylserine decarboxylase	0	0	1	0	0	0	1	1	0	1	0
hsa-miR-107	MIMAT0000104	NM_014363	SACS	spastic ataxia of Charlevoix-Saguenay (sacsin)	0	0	1	0	0	0	0	1	0	1	1
hsa-miR-107	MIMAT0000104	NM_014553	TFCP2L1	transcription factor CP2-like 1	0	0	1	1	0	0	0	1	0	1	0
hsa-miR-107	MIMAT0000104	NM_014562	OTX1	orthodenticle homeobox 1	0	0	0	0	0	0	1	1	0	1	1
hsa-miR-107	MIMAT0000104	NM_014613	UBXD8	UBX domain containing 8	0	0	0	0	0	0	1	1	0	1	1
hsa-miR-107	MIMAT0000104	NM_014615	KIAA0182	KIAA0182	0	0	1	0	0	0	1	1	0	1	0
hsa-miR-107	MIMAT0000104	NM_014630	ZNF592	zinc finger protein 592	0	0	1	1	0	0	0	1	0	1	0
hsa-miR-107	MIMAT0000104	NM_014635	GCC2	GRIP and coiled-coil domain containing 2	0	0	1	1	0	0	0	1	0	1	0
hsa-miR-107	MIMAT0000104	NM_014734	KIAA0247	KIAA0247	0	0	1	1	0	0	0	1	0	1	0
hsa-miR-107	MIMAT0000104	NM_014747	RIMS3	regulating synaptic membrane exocytosis 3	0	0	1	0	0	0	0	1	0	1	1
hsa-miR-107	MIMAT0000104	NM_014776	GIT2	G protein-coupled receptor kinase interactor 2	0	0	1	1	0	0	0	1	0	1	0
hsa-miR-107	MIMAT0000104	NM_014789	ZNF623	zinc finger protein 623	0	0	1	1	0	0	0	1	0	1	0
hsa-miR-107	MIMAT0000104	NM_014802	KIAA0528	KIAA0528	0	0	1	1	0	0	0	1	0	1	0
hsa-miR-107	MIMAT0000104	NM_015305	ANGEL1	angel homolog 1 (Drosophila)	0	0	1	0	0	0	1	1	0	1	0
hsa-miR-107	MIMAT0000104	NM_015328	AHCYL2	S-adenosylhomocysteine hydrolase-like 2	0	0	1	0	0	0	1	1	0	1	0
hsa-miR-107	MIMAT0000104	NM_015365	AMMECR1	Alport syndrome, mental retardation, midface hypoplasia and elliptocytosis chromosomal region, gene 1	0	0	1	1	0	0	0	1	0	1	0
hsa-miR-107	MIMAT0000104	NM_016340	RAPGEF6	Rap guanine nucleotide exchange factor (GEF) 6	0	0	1	1	0	0	0	1	0	1	0
hsa-miR-107	MIMAT0000104	NM_017413	APLN	apelin	0	0	1	0	0	0	1	1	0	1	0
hsa-miR-107	MIMAT0000104	NM_017420	SIX4	SIX homeobox 4	0	0	1	0	0	0	0	1	0	1	1
hsa-miR-107	MIMAT0000104	NM_017548	CDV3	CDV3 homolog (mouse)	0	0	1	0	0	0	1	1	0	1	0
hsa-miR-107	MIMAT0000104	NM_017699	SIDT1	SID1 transmembrane family, member 1	0	0	1	0	0	0	1	1	0	1	0
hsa-miR-107	MIMAT0000104	NM_017763	RNF43	ring finger protein 43	0	0	1	0	0	0	1	1	0	1	0
hsa-miR-107	MIMAT0000104	NM_017799	C14orf101	chromosome 14 open reading frame 101	0	0	1	0	0	0	0	1	0	1	1
hsa-miR-107	MIMAT0000104	NM_017990	PDPR	pyruvate dehydrogenase phosphatase regulatory subunit	0	0	1	0	0	0	1	1	0	1	0
hsa-miR-107	MIMAT0000104	NM_018126	TMEM33	transmembrane protein 33	0	0	1	0	0	0	1	1	0	1	0
hsa-miR-107	MIMAT0000104	NM_018168	C14orf105	chromosome 14 open reading frame 105	0	0	1	1	0	0	0	1	0	1	0
hsa-miR-107	MIMAT0000104	NM_018212	ENAH	enabled homolog (Drosophila)	0	0	1	0	0	0	1	1	0	1	0
hsa-miR-107	MIMAT0000104	NM_018225	SMU1	smu-1 suppressor of mec-8 and unc-52 homolog (C. elegans)	0	0	1	1	0	0	0	1	0	1	0
hsa-miR-107	MIMAT0000104	NM_018244	UQCC	ubiquinol-cytochrome c reductase complex chaperone, CBP3 homolog (yeast)	0	0	1	0	0	0	1	1	0	1	0
hsa-miR-107	MIMAT0000104	NM_018315	FBXW7	F-box and WD repeat domain containing 7	0	0	1	0	0	0	0	1	0	1	1
hsa-miR-107	MIMAT0000104	NM_018334	LRRN3	leucine rich repeat neuronal 3	0	0	0	0	0	0	1	1	0	1	1
hsa-miR-107	MIMAT0000104	NM_016339	RAPGEFL1	Rap guanine nucleotide exchange factor (GEF)-like 1	0	0	1	1	0	0	0	1	0	1	0
hsa-miR-107	MIMAT0000104	NM_016248	AKAP11	A kinase (PRKA) anchor protein 11	0	0	1	0	0	0	1	1	0	1	0
hsa-miR-107	MIMAT0000104	NM_015396	ARMC8	armadillo repeat containing 8	0	0	1	0	0	0	1	1	0	1	0
hsa-miR-107	MIMAT0000104	NM_015475	FAM98A	family with sequence similarity 98, member A	0	0	1	0	0	0	0	1	0	1	1
hsa-miR-107	MIMAT0000104	NM_015497	TMEM87A	transmembrane protein 87A	0	0	1	0	0	0	1	1	0	1	0
hsa-miR-107	MIMAT0000104	NM_015509	NECAP1	NECAP endocytosis associated 1	0	0	1	0	0	0	0	1	0	1	1
hsa-miR-107	MIMAT0000104	NM_015513	CRELD1	cysteine-rich with EGF-like domains 1	0	0	1	0	0	0	1	1	0	1	0
hsa-miR-107	MIMAT0000104	NM_015610	WIPI2	WD repeat domain, phosphoinositide interacting 2	0	0	1	0	0	0	1	1	0	1	0
hsa-miR-107	MIMAT0000104	NM_015651	PHF19	PHD finger protein 19	0	0	1	0	0	0	0	1	0	1	1
hsa-miR-107	MIMAT0000104	NM_015844	MBD1	methyl-CpG binding domain protein 1	0	0	1	0	0	0	1	1	0	1	0
hsa-miR-107	MIMAT0000104	NM_015846	MBD1	methyl-CpG binding domain protein 1	0	0	1	0	0	0	1	1	0	1	0
hsa-miR-107	MIMAT0000104	NM_015938	NMD3	NMD3 homolog (S. cerevisiae)	0	0	1	1	0	0	0	1	0	1	0
hsa-miR-107	MIMAT0000104	NM_016003	WIPI2	WD repeat domain, phosphoinositide interacting 2	0	0	1	0	0	0	1	1	0	1	0
hsa-miR-107	MIMAT0000104	NM_016021	UBE2J1	ubiquitin-conjugating enzyme E2, J1 (UBC6 homolog, yeast)	0	0	1	0	0	0	1	1	0	1	0
hsa-miR-107	MIMAT0000104	NM_016026	RDH11	retinol dehydrogenase 11 (all-trans/9-cis/11-cis)	0	0	1	1	0	0	0	1	0	1	0
hsa-miR-107	MIMAT0000104	NM_016048	ISOC1	isochorismatase domain containing 1	0	0	1	0	0	0	1	1	0	1	0
hsa-miR-107	MIMAT0000104	NM_016087	WNT16	wingless-type MMTV integration site family, member 16	0	0	1	1	0	0	0	1	0	1	0
hsa-miR-107	MIMAT0000104	NM_018363	C10orf59	chromosome 10 open reading frame 59	0	0	1	1	0	0	0	1	0	1	0
hsa-miR-107	MIMAT0000104	NM_005079	TPD52	tumor protein D52	0	0	1	1	0	0	0	1	0	1	0
hsa-miR-107	MIMAT0000104	NM_005625	SDCBP	syndecan binding protein (syntenin)	0	0	1	1	0	0	0	1	0	1	0
hsa-miR-107	MIMAT0000104	NM_005627	SGK1	serum/glucocorticoid regulated kinase 1	0	0	1	0	0	0	1	1	0	1	0
hsa-miR-107	MIMAT0000104	NM_005723	TSPAN5	tetraspanin 5	0	0	0	0	0	0	1	1	0	1	1
hsa-miR-107	MIMAT0000104	NM_005789	PSME3	proteasome (prosome, macropain) activator subunit 3 (PA28 gamma; Ki)	0	0	1	0	0	0	1	1	0	1	0
hsa-miR-107	MIMAT0000104	NM_005892	FMNL1	formin-like 1	0	0	1	1	0	0	0	1	0	1	0
hsa-miR-107	MIMAT0000104	NM_005903	SMAD5	SMAD family member 5	0	0	1	0	0	0	1	1	0	1	0
hsa-miR-107	MIMAT0000104	NM_006048	UBE4B	ubiquitination factor E4B (UFD2 homolog, yeast)	0	0	1	0	0	0	1	1	0	1	0
hsa-miR-107	MIMAT0000104	NM_006077	CBARA1	calcium binding atopy-related autoantigen 1	0	0	1	0	0	0	1	1	0	1	0
hsa-miR-107	MIMAT0000104	NM_006091	CORO2B	coronin, actin binding protein, 2B	0	0	1	0	0	0	0	1	0	1	1
hsa-miR-107	MIMAT0000104	NM_006113	VAV3	vav 3 guanine nucleotide exchange factor	0	0	1	1	0	0	0	1	0	1	0
hsa-miR-107	MIMAT0000104	NM_006139	CD28	CD28 molecule	0	0	1	0	0	0	1	1	0	1	0
hsa-miR-107	MIMAT0000104	NM_006224	PITPNA	phosphatidylinositol transfer protein, alpha	0	0	0	0	0	0	1	1	0	1	1
hsa-miR-107	MIMAT0000104	NM_006258	PRKG1	protein kinase, cGMP-dependent, type I	0	0	1	0	0	0	0	1	0	1	1
hsa-miR-107	MIMAT0000104	NM_006321	ARIH2	ariadne homolog 2 (Drosophila)	0	0	1	1	0	0	0	1	0	1	0
hsa-miR-107	MIMAT0000104	NM_006373	VAT1	vesicle amine transport protein 1 homolog (T. californica)	0	0	1	0	0	0	1	1	0	1	0
hsa-miR-107	MIMAT0000104	NM_005604	POU3F2	POU class 3 homeobox 2	0	0	1	0	0	0	1	1	0	1	0
hsa-miR-107	MIMAT0000104	NM_005598	NHLH1	nescient helix loop helix 1	0	0	1	1	0	0	0	1	0	1	0
hsa-miR-107	MIMAT0000104	NM_005151	USP14	ubiquitin specific peptidase 14 (tRNA-guanine transglycosylase)	0	0	1	0	0	0	1	1	0	1	0
hsa-miR-107	MIMAT0000104	NM_005207	CRKL	v-crk sarcoma virus CT10 oncogene homolog (avian)-like	0	0	1	0	0	0	1	1	0	1	0
hsa-miR-107	MIMAT0000104	NM_005222	DLX6	distal-less homeobox 6	0	0	1	1	0	0	0	1	0	1	0
hsa-miR-107	MIMAT0000104	NM_005233	EPHA3	EPH receptor A3	0	0	1	1	0	0	0	1	0	1	0
hsa-miR-107	MIMAT0000104	NM_005312	RAPGEF1	Rap guanine nucleotide exchange factor (GEF) 1	0	0	1	0	0	0	1	1	0	1	0
hsa-miR-107	MIMAT0000104	NM_005374	MPP2	membrane protein, palmitoylated 2 (MAGUK p55 subfamily member 2)	0	0	1	0	0	0	1	1	0	1	0
hsa-miR-107	MIMAT0000104	NM_005389	PCMT1	protein-L-isoaspartate (D-aspartate) O-methyltransferase	0	0	1	0	0	0	1	1	0	1	0
hsa-miR-107	MIMAT0000104	NM_005400	PRKCE	protein kinase C, epsilon	0	0	1	0	0	0	0	1	0	1	1
hsa-miR-107	MIMAT0000104	NM_005465	AKT3	v-akt murine thymoma viral oncogene homolog 3 (protein kinase B, gamma)	0	0	1	0	0	0	1	1	0	1	0
hsa-miR-107	MIMAT0000104	NM_005478	INSL5	insulin-like 5	0	0	1	1	0	0	0	1	0	1	0
hsa-miR-107	MIMAT0000104	NM_005491	MAMLD1	mastermind-like domain containing 1	0	0	1	1	0	0	0	1	0	1	0
hsa-miR-107	MIMAT0000104	NM_005507	CFL1	cofilin 1 (non-muscle)	0	0	0	0	0	0	1	1	0	1	1
hsa-miR-107	MIMAT0000104	NM_005545	ISLR	immunoglobulin superfamily containing leucine-rich repeat	0	0	1	0	0	0	1	1	0	1	0
hsa-miR-107	MIMAT0000104	NM_005552	KLC1	kinesin light chain 1	0	0	1	0	0	0	1	1	0	1	0
hsa-miR-107	MIMAT0000104	NM_005596	NFIB	nuclear factor I/B	0	0	1	0	0	0	0	1	0	1	1
hsa-miR-107	MIMAT0000104	NM_006459	ERLIN1	ER lipid raft associated 1	0	0	1	0	0	0	0	1	0	1	1
hsa-miR-107	MIMAT0000104	NM_006599	NFAT5	nuclear factor of activated T-cells 5, tonicity-responsive	0	0	0	0	0	0	1	1	0	1	1
hsa-miR-107	MIMAT0000104	NM_006601	PTGES3	prostaglandin E synthase 3 (cytosolic)	0	0	1	0	0	0	1	1	0	1	0
hsa-miR-107	MIMAT0000104	NM_007322	RANBP3	RAN binding protein 3	0	0	1	0	0	0	1	1	0	1	0
hsa-miR-107	MIMAT0000104	NM_007370	RFC5	replication factor C (activator 1) 5, 36.5kDa	0	0	1	1	0	0	0	1	0	1	0
hsa-miR-107	MIMAT0000104	NM_012095	AP3M1	adaptor-related protein complex 3, mu 1 subunit	0	0	1	0	0	0	0	1	0	1	1
hsa-miR-107	MIMAT0000104	NM_012166	FBXO10	F-box protein 10	0	0	0	1	0	0	0	1	0	1	1
hsa-miR-107	MIMAT0000104	NM_012290	TLK1	tousled-like kinase 1	0	0	0	1	0	0	1	1	0	1	0
hsa-miR-107	MIMAT0000104	NM_012294	RAPGEF5	Rap guanine nucleotide exchange factor (GEF) 5	0	0	1	1	0	0	0	1	0	1	0
hsa-miR-107	MIMAT0000104	NM_012297	G3BP2	GTPase activating protein (SH3 domain) binding protein 2	0	0	1	0	0	0	0	1	0	1	1
hsa-miR-107	MIMAT0000104	NM_012320	LYPLA3	lysophospholipase 3 (lysosomal phospholipase A2)	0	0	0	1	0	0	1	1	0	1	0
hsa-miR-107	MIMAT0000104	NM_012329	MMD	monocyte to macrophage differentiation-associated	0	0	1	0	0	0	1	1	0	1	0
hsa-miR-107	MIMAT0000104	NM_013245	VPS4A	vacuolar protein sorting 4 homolog A (S. cerevisiae)	0	0	1	1	0	0	0	1	0	1	0
hsa-miR-107	MIMAT0000104	NM_013276	SHPK	sedoheptulokinase	0	0	1	0	0	0	0	1	0	1	1
hsa-miR-107	MIMAT0000104	NM_013361	ZNF223	zinc finger protein 223	0	0	1	1	0	0	0	1	0	1	0
hsa-miR-107	MIMAT0000104	NM_013392	NRBP1	nuclear receptor binding protein 1	0	0	1	0	0	0	1	1	0	1	0
hsa-miR-107	MIMAT0000104	NM_013396	USP25	ubiquitin specific peptidase 25	0	0	1	0	0	0	1	1	0	1	0
hsa-miR-107	MIMAT0000104	NM_013417	IARS	isoleucyl-tRNA synthetase	0	0	1	1	0	0	0	1	0	1	0
hsa-miR-107	MIMAT0000104	NM_007292	ACOX1	acyl-Coenzyme A oxidase 1, palmitoyl	0	0	1	0	0	0	1	1	0	1	0
hsa-miR-107	MIMAT0000104	NM_007266	GPN1	GPN-loop GTPase 1	0	0	1	0	0	0	1	1	0	1	0
hsa-miR-107	MIMAT0000104	NM_006628	ARPP-19	cyclic AMP phosphoprotein, 19 kD	0	0	1	0	0	0	1	1	0	1	0
hsa-miR-107	MIMAT0000104	NM_006718	PLAGL1	pleiomorphic adenoma gene-like 1	0	0	1	1	0	0	0	1	0	1	0
hsa-miR-107	MIMAT0000104	NM_006732	FOSB	FBJ murine osteosarcoma viral oncogene homolog B	0	0	1	0	0	0	0	1	0	1	1
hsa-miR-107	MIMAT0000104	NM_006742	PSKH1	protein serine kinase H1	0	0	1	0	0	0	1	1	0	1	0
hsa-miR-107	MIMAT0000104	NM_006754	SYPL1	synaptophysin-like 1	0	0	1	0	0	0	1	1	0	1	0
hsa-miR-107	MIMAT0000104	NM_006773	DDX18	DEAD (Asp-Glu-Ala-Asp) box polypeptide 18	0	0	1	1	0	0	0	1	0	1	0
hsa-miR-107	MIMAT0000104	NM_006815	TMED2	transmembrane emp24 domain trafficking protein 2	0	0	1	1	0	0	0	1	0	1	0
hsa-miR-107	MIMAT0000104	NM_006890	CEACAM7	carcinoembryonic antigen-related cell adhesion molecule 7	0	0	1	1	0	0	0	1	0	1	0
hsa-miR-107	MIMAT0000104	NM_006910	RBBP6	retinoblastoma binding protein 6	0	0	0	0	0	0	1	1	0	1	1
hsa-miR-107	MIMAT0000104	NM_006920	SCN1A	sodium channel, voltage-gated, type I, alpha subunit	0	0	1	1	0	0	0	1	0	1	0
hsa-miR-107	MIMAT0000104	NM_006981	NR4A3	nuclear receptor subfamily 4, group A, member 3	0	0	1	0	0	0	0	1	0	1	1
hsa-miR-107	MIMAT0000104	NM_007158	CSDE1	cold shock domain containing E1, RNA-binding	0	0	1	0	0	0	1	1	0	1	0
hsa-miR-107	MIMAT0000104	NM_007172	NUP50	nucleoporin 50kDa	0	0	1	1	0	0	0	1	0	1	0
hsa-miR-107	MIMAT0000104	NM_007198	PROSC	proline synthetase co-transcribed homolog (bacterial)	0	0	1	0	0	0	1	1	0	1	0
hsa-miR-107	MIMAT0000104	NM_007222	ZHX1	zinc fingers and homeoboxes 1	0	0	0	1	0	0	1	1	0	1	0
hsa-miR-107	MIMAT0000104	NM_014001	GGA3	golgi associated, gamma adaptin ear containing, ARF binding protein 3	0	0	0	0	0	0	1	1	0	1	1
hsa-miR-1246	MIMAT0005898	NM_000025	ADRB3	adrenergic, beta-3-, receptor	0	0	1	0	0	0	0	0	0	1	0
hsa-miR-1246	MIMAT0005898	NM_000028	AGL	amylo-1, 6-glucosidase, 4-alpha-glucanotransferase (glycogen debranching enzyme, glycogen storage disease type III)	0	0	1	0	0	0	0	0	0	1	0
hsa-miR-1246	MIMAT0005898	NM_000037	ANK1	ankyrin 1, erythrocytic	0	0	1	0	0	0	0	0	0	1	0
hsa-miR-1246	MIMAT0005898	NM_000048	ASL	argininosuccinate lyase	0	0	1	0	0	0	0	0	0	1	0
hsa-miR-1246	MIMAT0005898	NM_000067	CA2	carbonic anhydrase II	0	0	1	0	0	0	0	0	0	1	0
hsa-miR-1246	MIMAT0005898	NM_000074	CD40LG	CD40 ligand (TNF superfamily, member 5, hyper-IgM syndrome)	0	0	1	0	0	0	0	0	0	1	0
hsa-miR-1246	MIMAT0005898	NM_000084	CLCN5	chloride channel 5 (nephrolithiasis 2, X-linked, Dent disease)	0	0	1	0	0	0	0	0	0	1	0
hsa-miR-1246	MIMAT0005898	NM_000091	COL4A3	collagen, type IV, alpha 3 (Goodpasture antigen)	0	0	1	0	0	0	0	0	0	1	0
hsa-miR-1246	MIMAT0005898	NM_000093	COL5A1	collagen, type V, alpha 1	0	0	1	0	0	0	0	0	0	1	0
hsa-miR-1246	MIMAT0005898	NM_000103	CYP19A1	cytochrome P450, family 19, subfamily A, polypeptide 1	0	0	1	0	0	0	0	0	0	1	0
hsa-miR-1246	MIMAT0005898	NM_000108	DLD	dihydrolipoamide dehydrogenase	0	0	1	0	0	0	0	0	0	1	0
hsa-miR-1246	MIMAT0005898	NM_000112	SLC26A2	solute carrier family 26 (sulfate transporter), member 2	0	0	1	0	0	0	0	0	0	1	0
hsa-miR-1246	MIMAT0005898	NM_000121	EPOR	erythropoietin receptor	0	0	1	0	0	0	0	0	0	1	0
hsa-miR-1246	MIMAT0005898	NM_000126	ETFA	electron-transfer-flavoprotein, alpha polypeptide (glutaric aciduria II)	0	0	1	0	0	0	0	0	0	1	0
hsa-miR-1246	MIMAT0005898	NM_000130	F5	coagulation factor V (proaccelerin, labile factor)	0	0	1	0	0	0	0	0	0	1	0
hsa-miR-1246	MIMAT0005898	NM_000132	F8	coagulation factor VIII, procoagulant component (hemophilia A)	0	0	1	0	0	0	0	0	0	1	0
hsa-miR-1246	MIMAT0005898	NM_000141	FGFR2	fibroblast growth factor receptor 2 (bacteria-expressed kinase, keratinocyte growth factor receptor, craniofacial dysostosis 1, Crouzon syndrome, Pfeiffer syndrome, Jackson-Weiss syndrome)	0	0	1	0	0	0	0	0	0	1	0
hsa-miR-1246	MIMAT0005898	NM_000148	FUT1	fucosyltransferase 1 (galactoside 2-alpha-L-fucosyltransferase, H blood group)	0	0	1	0	0	0	0	0	0	1	0
hsa-miR-1246	MIMAT0005898	NM_000161	GCH1	GTP cyclohydrolase 1 (dopa-responsive dystonia)	0	0	1	0	0	0	0	0	0	1	0
hsa-miR-1246	MIMAT0005898	NM_000165	GJA1	gap junction protein, alpha 1, 43kDa	0	0	1	0	0	0	0	0	0	1	0
hsa-miR-1246	MIMAT0005898	NM_000170	GLDC	glycine dehydrogenase (decarboxylating)	0	0	1	0	0	0	0	0	0	1	0
hsa-miR-1246	MIMAT0005898	NM_000185	SERPIND1	serpin peptidase inhibitor, clade D (heparin cofactor), member 1	0	0	1	0	0	0	0	0	0	1	0
hsa-miR-1246	MIMAT0005898	NM_000189	HK2	hexokinase 2	0	0	1	0	0	0	0	0	0	1	0
hsa-miR-1246	MIMAT0005898	NM_000202	IDS	iduronate 2-sulfatase (Hunter syndrome)	0	0	1	0	0	0	0	0	0	1	0
hsa-miR-1246	MIMAT0005898	NM_000211	ITGB2	integrin, beta 2 (complement component 3 receptor 3 and 4 subunit)	0	0	1	0	0	0	0	0	0	1	0
hsa-miR-1246	MIMAT0005898	NM_000212	ITGB3	integrin, beta 3 (platelet glycoprotein IIIa, antigen CD61)	0	0	1	0	0	0	0	0	0	1	0
hsa-miR-1246	MIMAT0005898	NM_000216	KAL1	Kallmann syndrome 1 sequence	0	0	1	0	0	0	0	0	0	1	0
hsa-miR-1246	MIMAT0005898	NM_000217	KCNA1	potassium voltage-gated channel, shaker-related subfamily, member 1 (episodic ataxia with myokymia)	0	0	1	0	0	0	0	0	0	1	0
hsa-miR-1246	MIMAT0005898	NM_000230	LEP	leptin	0	0	1	0	0	0	0	0	0	1	0
hsa-miR-1246	MIMAT0005898	NM_000232	SGCB	sarcoglycan, beta (43kDa dystrophin-associated glycoprotein)	0	0	1	0	0	0	0	0	0	1	0
hsa-miR-1246	MIMAT0005898	NM_000242	MBL2	mannose-binding lectin (protein C) 2, soluble (opsonic defect)	0	0	1	0	0	0	0	0	0	1	0
hsa-miR-1246	MIMAT0005898	NM_000245	MET	met proto-oncogene (hepatocyte growth factor receptor)	0	0	1	0	0	0	0	0	0	1	0
hsa-miR-1246	MIMAT0005898	NM_000252	MTM1	myotubularin 1	0	0	1	0	0	0	0	0	0	1	0
hsa-miR-1246	MIMAT0005898	NM_000255	MUT	methylmalonyl Coenzyme A mutase	0	0	1	0	0	0	0	0	0	1	0
hsa-miR-1246	MIMAT0005898	NM_000259	MYO5A	myosin VA (heavy chain 12, myoxin)	0	0	1	0	0	0	0	0	0	1	0
hsa-miR-1246	MIMAT0005898	NM_000264	PTCH1	patched homolog 1 (Drosophila)	0	0	1	0	0	0	0	0	0	1	0
hsa-miR-1246	MIMAT0005898	NM_000267	NF1	neurofibromin 1 (neurofibromatosis, von Recklinghausen disease, Watson disease)	0	0	1	0	0	0	0	0	0	1	0
hsa-miR-1246	MIMAT0005898	NM_000271	NPC1	Niemann-Pick disease, type C1	0	0	1	0	0	0	0	0	0	1	0
hsa-miR-1246	MIMAT0005898	NM_000276	OCRL	oculocerebrorenal syndrome of Lowe	0	0	1	0	0	0	0	0	0	1	0
hsa-miR-1246	MIMAT0005898	NM_000330	RS1	retinoschisis (X-linked, juvenile) 1	0	0	1	0	0	0	0	0	0	1	0
hsa-miR-1246	MIMAT0005898	NM_000332	ATXN1	ataxin 1	0	0	1	0	0	0	0	0	0	1	0
hsa-miR-1246	MIMAT0005898	NM_000337	SGCD	sarcoglycan, delta (35kDa dystrophin-associated glycoprotein)	0	0	1	0	0	0	0	0	0	1	0
hsa-miR-1246	MIMAT0005898	NM_000349	STAR	steroidogenic acute regulatory protein	0	0	1	0	0	0	0	0	0	1	0
hsa-miR-1246	MIMAT0005898	NM_000356	TCOF1	Treacher Collins-Franceschetti syndrome 1	0	0	1	0	0	0	0	0	0	1	0
hsa-miR-1246	MIMAT0005898	NM_000369	TSHR	thyroid stimulating hormone receptor	0	0	1	0	0	0	0	0	0	1	0
hsa-miR-1246	MIMAT0005898	NM_000376	VDR	vitamin D (1,25- dihydroxyvitamin D3) receptor	0	0	1	0	0	0	0	0	0	1	0
hsa-miR-1246	MIMAT0005898	NM_000378	WT1	Wilms tumor 1	0	0	1	0	0	0	0	0	0	1	0
hsa-miR-1246	MIMAT0005898	NM_000379	XDH	xanthine dehydrogenase	0	0	1	0	0	0	0	0	0	1	0
hsa-miR-1246	MIMAT0005898	NM_000388	CASR	calcium-sensing receptor (hypocalciuric hypercalcemia 1, severe neonatal hyperparathyroidism)	0	0	1	0	0	0	0	0	0	1	0
hsa-miR-1246	MIMAT0005898	NM_000396	CTSK	cathepsin K	0	0	1	0	0	0	0	0	0	1	0
hsa-miR-1246	MIMAT0005898	NM_000401	EXT2	exostoses (multiple) 2	0	0	1	0	0	0	0	0	0	1	0
hsa-miR-1246	MIMAT0005898	NM_000405	GM2A	GM2 ganglioside activator	0	0	1	0	0	0	0	0	0	1	0
hsa-miR-1246	MIMAT0005898	NM_000406	GNRHR	gonadotropin-releasing hormone receptor	0	0	1	0	0	0	0	0	0	1	0
hsa-miR-1246	MIMAT0005898	NM_000408	GPD2	glycerol-3-phosphate dehydrogenase 2 (mitochondrial)	0	0	1	0	0	0	0	0	0	1	0
hsa-miR-1246	MIMAT0005898	NM_000411	HLCS	holocarboxylase synthetase (biotin-(proprionyl-Coenzyme A-carboxylase (ATP-hydrolysing)) ligase)	0	0	1	0	0	0	0	0	0	1	0
hsa-miR-1246	MIMAT0005898	NM_000432	MYL2	myosin, light chain 2, regulatory, cardiac, slow	0	0	1	0	0	0	0	0	0	1	0
hsa-miR-1246	MIMAT0005898	NM_000442	PECAM1	platelet/endothelial cell adhesion molecule (CD31 antigen)	0	0	1	0	0	0	0	0	0	1	0
hsa-miR-1246	MIMAT0005898	NM_000448	RAG1	recombination activating gene 1	0	0	1	0	0	0	0	0	0	1	0
hsa-miR-1246	MIMAT0005898	NM_000451	SHOX	short stature homeobox	0	0	1	0	0	0	0	0	0	1	0
hsa-miR-1246	MIMAT0005898	NM_000452	SLC10A2	solute carrier family 10 (sodium/bile acid cotransporter family), member 2	0	0	1	0	0	0	0	0	0	1	0
hsa-miR-1246	MIMAT0005898	NM_000461	THRB	thyroid hormone receptor, beta (erythroblastic leukemia viral (v-erb-a) oncogene homolog 2, avian)	0	0	1	0	0	0	0	0	0	1	0
hsa-miR-1246	MIMAT0005898	NM_000480	AMPD3	adenosine monophosphate deaminase (isoform E)	0	0	1	0	0	0	0	0	0	1	0
hsa-miR-1246	MIMAT0005898	NM_000489	ATRX	alpha thalassemia/mental retardation syndrome X-linked (RAD54 homolog, S. cerevisiae)	0	0	1	0	0	0	0	0	0	1	0
hsa-miR-1246	MIMAT0005898	NM_000492	CFTR	cystic fibrosis transmembrane conductance regulator (ATP-binding cassette sub-family C, member 7)	0	0	1	0	0	0	0	0	0	1	0
hsa-miR-1246	MIMAT0005898	NM_000501	ELN	elastin (supravalvular aortic stenosis, Williams-Beuren syndrome)	0	0	1	0	0	0	0	0	0	1	0
hsa-miR-1246	MIMAT0005898	NM_000503	EYA1	eyes absent homolog 1 (Drosophila)	0	0	1	0	0	0	0	0	0	1	0
hsa-miR-1246	MIMAT0005898	NM_000522	HOXA13	homeobox A13	0	0	1	0	0	0	0	0	0	1	0
hsa-miR-1246	MIMAT0005898	NM_000523	HOXD13	homeobox D13	0	0	1	0	0	0	0	0	0	1	0
hsa-miR-1246	MIMAT0005898	NM_000529	MC2R	melanocortin 2 receptor (adrenocorticotropic hormone)	0	0	1	0	0	0	0	0	0	1	0
hsa-miR-1246	MIMAT0005898	NM_000530	MPZ	myelin protein zero (Charcot-Marie-Tooth neuropathy 1B)	0	0	1	0	0	0	0	0	0	1	0
hsa-miR-1246	MIMAT0005898	NM_000544	TAP2	transporter 2, ATP-binding cassette, sub-family B (MDR/TAP)	0	0	1	0	0	0	0	0	0	1	0
hsa-miR-1246	MIMAT0005898	NM_000555	DCX	doublecortex; lissencephaly, X-linked (doublecortin)	0	0	1	0	0	0	0	0	0	1	0
hsa-miR-1246	MIMAT0005898	NM_000584	IL8	interleukin 8	0	0	1	0	0	0	0	0	0	1	0
hsa-miR-1246	MIMAT0005898	NM_000599	IGFBP5	insulin-like growth factor binding protein 5	0	0	1	0	0	0	0	0	0	1	0
hsa-miR-1246	MIMAT0005898	NM_000609	CXCL12	chemokine (C-X-C motif) ligand 12 (stromal cell-derived factor 1)	0	0	1	0	0	0	0	0	0	1	0
hsa-miR-1246	MIMAT0005898	NM_000610	CD44	CD44 molecule (Indian blood group)	0	0	1	0	0	0	0	0	0	1	0
hsa-miR-1246	MIMAT0005898	NM_000611	CD59	CD59 molecule, complement regulatory protein	0	0	1	0	0	0	0	0	0	1	0
hsa-miR-1246	MIMAT0005898	NM_000612	IGF2	insulin-like growth factor 2 (somatomedin A)	0	0	1	0	0	0	0	0	0	1	0
hsa-miR-1246	MIMAT0005898	NM_000614	CNTF	ciliary neurotrophic factor	0	0	1	0	0	0	0	0	0	1	0
hsa-miR-1246	MIMAT0005898	NM_000615	NCAM1	neural cell adhesion molecule 1	0	0	1	0	0	0	0	0	0	1	0
hsa-miR-1246	MIMAT0005898	NM_000633	BCL2	B-cell CLL/lymphoma 2	0	0	1	0	0	0	0	0	0	1	0
hsa-miR-1246	MIMAT0005898	NM_000634	IL8RA	interleukin 8 receptor, alpha	0	0	1	0	0	0	0	0	0	1	0
hsa-miR-1246	MIMAT0005898	NM_000642	AGL	amylo-1, 6-glucosidase, 4-alpha-glucanotransferase (glycogen debranching enzyme, glycogen storage disease type III)	0	0	1	0	0	0	0	0	0	1	0
hsa-miR-1246	MIMAT0005898	NM_000643	AGL	amylo-1, 6-glucosidase, 4-alpha-glucanotransferase (glycogen debranching enzyme, glycogen storage disease type III)	0	0	1	0	0	0	0	0	0	1	0
hsa-miR-1246	MIMAT0005898	NM_000644	AGL	amylo-1, 6-glucosidase, 4-alpha-glucanotransferase (glycogen debranching enzyme, glycogen storage disease type III)	0	0	1	0	0	0	0	0	0	1	0
hsa-miR-1246	MIMAT0005898	NM_000645	AGL	amylo-1, 6-glucosidase, 4-alpha-glucanotransferase (glycogen debranching enzyme, glycogen storage disease type III)	0	0	1	0	0	0	0	0	0	1	0
hsa-miR-1246	MIMAT0005898	NM_000646	AGL	amylo-1, 6-glucosidase, 4-alpha-glucanotransferase (glycogen debranching enzyme, glycogen storage disease type III)	0	0	1	0	0	0	0	0	0	1	0
hsa-miR-1246	MIMAT0005898	NM_000648	CCR2	chemokine (C-C motif) receptor 2	0	0	1	0	0	0	0	0	0	1	0
hsa-miR-1246	MIMAT0005898	NM_000663	ABAT	4-aminobutyrate aminotransferase	0	0	1	0	0	0	0	0	0	1	0
hsa-miR-1246	MIMAT0005898	NM_000668	ADH1B	alcohol dehydrogenase 1B (class I), beta polypeptide	0	0	1	0	0	0	0	0	0	1	0
hsa-miR-1246	MIMAT0005898	NM_000692	ALDH1B1	aldehyde dehydrogenase 1 family, member B1	0	0	1	0	0	0	0	0	0	1	0
hsa-miR-1246	MIMAT0005898	NM_000693	ALDH1A3	aldehyde dehydrogenase 1 family, member A3	0	0	1	0	0	0	0	0	0	1	0
hsa-miR-1246	MIMAT0005898	NM_000695	ALDH3B2	aldehyde dehydrogenase 3 family, member B2	0	0	1	0	0	0	0	0	0	1	0
hsa-miR-1246	MIMAT0005898	NM_000719	CACNA1C	calcium channel, voltage-dependent, L type, alpha 1C subunit	0	0	1	0	0	0	0	0	0	1	0
hsa-miR-1246	MIMAT0005898	NM_000740	CHRM3	cholinergic receptor, muscarinic 3	0	0	1	0	0	0	0	0	0	1	0
hsa-miR-1246	MIMAT0005898	NM_000750	CHRNB4	cholinergic receptor, nicotinic, beta 4	0	0	1	0	0	0	0	0	0	1	0
hsa-miR-1246	MIMAT0005898	NM_000782	CYP24A1	cytochrome P450, family 24, subfamily A, polypeptide 1	0	0	1	0	0	0	0	0	0	1	0
hsa-miR-1246	MIMAT0005898	NM_000792	DIO1	deiodinase, iodothyronine, type I	0	0	1	0	0	0	0	0	0	1	0
hsa-miR-1246	MIMAT0005898	NM_000793	DIO2	deiodinase, iodothyronine, type II	0	0	1	0	0	0	0	0	0	1	0
hsa-miR-1246	MIMAT0005898	NM_000806	GABRA1	gamma-aminobutyric acid (GABA) A receptor, alpha 1	0	0	1	0	0	0	0	0	0	1	0
hsa-miR-1246	MIMAT0005898	NM_000809	GABRA4	gamma-aminobutyric acid (GABA) A receptor, alpha 4	0	0	1	0	0	0	0	0	0	1	0
hsa-miR-1246	MIMAT0005898	NM_000813	GABRB2	gamma-aminobutyric acid (GABA) A receptor, beta 2	0	0	1	0	0	0	0	0	0	1	0
hsa-miR-1246	MIMAT0005898	NM_000814	GABRB3	gamma-aminobutyric acid (GABA) A receptor, beta 3	0	0	1	0	0	0	0	0	0	1	0
hsa-miR-1246	MIMAT0005898	NM_000824	GLRB	glycine receptor, beta	0	0	1	0	0	0	0	0	0	1	0
hsa-miR-1246	MIMAT0005898	NM_000838	GRM1	glutamate receptor, metabotropic 1	0	0	1	0	0	0	0	0	0	1	0
hsa-miR-1246	MIMAT0005898	NM_000849	GSTM3	glutathione S-transferase M3 (brain)	0	0	1	0	0	0	0	0	0	1	0
hsa-miR-1246	MIMAT0005898	NM_000860	HPGD	hydroxyprostaglandin dehydrogenase 15-(NAD)	0	0	1	0	0	0	0	0	0	1	0
hsa-miR-1246	MIMAT0005898	NM_000868	HTR2C	5-hydroxytryptamine (serotonin) receptor 2C	0	0	1	0	0	0	0	0	0	1	0
hsa-miR-1246	MIMAT0005898	NM_000869	HTR3A	5-hydroxytryptamine (serotonin) receptor 3A	0	0	1	0	0	0	0	0	0	1	0
hsa-miR-1246	MIMAT0005898	NM_000872	HTR7	5-hydroxytryptamine (serotonin) receptor 7 (adenylate cyclase-coupled)	0	0	1	0	0	0	0	0	0	1	0
hsa-miR-1246	MIMAT0005898	NM_000875	IGF1R	insulin-like growth factor 1 receptor	0	0	1	0	0	0	0	0	0	1	0
hsa-miR-1246	MIMAT0005898	NM_000880	IL7	interleukin 7	0	0	1	0	0	0	0	0	0	1	0
hsa-miR-1246	MIMAT0005898	NM_000891	KCNJ2	potassium inwardly-rectifying channel, subfamily J, member 2	0	0	1	0	0	0	0	0	0	1	0
hsa-miR-1246	MIMAT0005898	NM_000899	KITLG	KIT ligand	0	0	1	0	0	0	0	0	0	1	0
hsa-miR-1246	MIMAT0005898	NM_000902	MME	membrane metallo-endopeptidase	0	0	1	0	0	0	0	0	0	1	0
hsa-miR-1246	MIMAT0005898	NM_000908	NPR3	natriuretic peptide receptor C/guanylate cyclase C (atrionatriuretic peptide receptor C)	0	0	1	0	0	0	0	0	0	1	0
hsa-miR-1246	MIMAT0005898	NM_000910	NPY2R	neuropeptide Y receptor Y2	0	0	1	0	0	0	0	0	0	1	0
hsa-miR-1246	MIMAT0005898	NM_000916	OXTR	oxytocin receptor	0	0	1	0	0	0	0	0	0	1	0
hsa-miR-1246	MIMAT0005898	NM_000924	PDE1B	phosphodiesterase 1B, calmodulin-dependent	0	0	1	0	0	0	0	0	0	1	0
hsa-miR-1246	MIMAT0005898	NM_000930	PLAT	plasminogen activator, tissue	0	0	1	0	0	0	0	0	0	1	0
hsa-miR-1246	MIMAT0005898	NM_000934	SERPINF2	serpin peptidase inhibitor, clade F (alpha-2 antiplasmin, pigment epithelium derived factor), member 2	0	0	1	0	0	0	0	0	0	1	0
hsa-miR-1246	MIMAT0005898	NM_000935	PLOD2	procollagen-lysine, 2-oxoglutarate 5-dioxygenase 2	0	0	1	0	0	0	0	0	0	1	0
hsa-miR-1246	MIMAT0005898	NM_000944	PPP3CA	protein phosphatase 3 (formerly 2B), catalytic subunit, alpha isoform	0	0	1	0	0	0	0	0	0	1	0
hsa-miR-1246	MIMAT0005898	NM_000947	PRIM2	primase, DNA, polypeptide 2 (58kDa)	0	0	1	0	0	0	0	0	0	1	0
hsa-miR-1246	MIMAT0005898	NM_000959	PTGFR	prostaglandin F receptor (FP)	0	0	1	0	0	0	0	0	0	1	0
hsa-miR-1246	MIMAT0005898	NM_000983	RPL22	ribosomal protein L22	0	0	1	0	0	0	0	0	0	1	0
hsa-miR-1246	MIMAT0005898	NM_000994	RPL32	ribosomal protein L32	0	0	1	0	0	0	0	0	0	1	0
hsa-miR-1246	MIMAT0005898	NM_001001323	ATP2B1	ATPase, Ca++ transporting, plasma membrane 1	0	0	1	0	0	0	0	0	0	1	0
hsa-miR-1246	MIMAT0005898	NM_001001330	REEP3	receptor accessory protein 3	0	0	1	0	0	0	0	0	0	1	0
hsa-miR-1246	MIMAT0005898	NM_001001331	ATP2B2	ATPase, Ca++ transporting, plasma membrane 2	0	0	1	0	0	0	0	0	0	1	0
hsa-miR-1246	MIMAT0005898	NM_001001344	ATP2B3	ATPase, Ca++ transporting, plasma membrane 3	0	0	1	0	0	0	0	0	0	1	0
hsa-miR-1246	MIMAT0005898	NM_001001389	CD44	CD44 molecule (Indian blood group)	0	0	1	0	0	0	0	0	0	1	0
hsa-miR-1246	MIMAT0005898	NM_001001390	CD44	CD44 molecule (Indian blood group)	0	0	1	0	0	0	0	0	0	1	0
hsa-miR-1246	MIMAT0005898	NM_001001391	CD44	CD44 molecule (Indian blood group)	0	0	1	0	0	0	0	0	0	1	0
hsa-miR-1246	MIMAT0005898	NM_001001392	CD44	CD44 molecule (Indian blood group)	0	0	1	0	0	0	0	0	0	1	0
hsa-miR-1246	MIMAT0005898	NM_001001395	LMO3	LIM domain only 3 (rhombotin-like 2)	0	0	1	0	0	0	0	0	0	1	0
hsa-miR-1246	MIMAT0005898	NM_001001396	ATP2B4	ATPase, Ca++ transporting, plasma membrane 4	0	0	1	0	0	0	0	0	0	1	0
hsa-miR-1246	MIMAT0005898	NM_001001419	SMAD5	SMAD family member 5	0	0	1	0	0	0	0	0	0	1	0
hsa-miR-1246	MIMAT0005898	NM_001001420	SMAD5	SMAD family member 5	0	0	1	0	0	0	0	0	0	1	0
hsa-miR-1246	MIMAT0005898	NM_001001433	STX16	syntaxin 16	0	0	1	0	0	0	0	0	0	1	0
hsa-miR-1246	MIMAT0005898	NM_001001438	LSS	lanosterol synthase (2,3-oxidosqualene-lanosterol cyclase)	0	0	1	0	0	0	0	0	0	1	0
hsa-miR-1246	MIMAT0005898	NM_001001484	PTER	phosphotriesterase related	0	0	1	0	0	0	0	0	0	1	0
hsa-miR-1246	MIMAT0005898	NM_001001503	NDUFV3	NADH dehydrogenase (ubiquinone) flavoprotein 3, 10kDa	0	0	1	0	0	0	0	0	0	1	0
hsa-miR-1246	MIMAT0005898	NM_001001556	GALK2	galactokinase 2	0	0	1	0	0	0	0	0	0	1	0
hsa-miR-1246	MIMAT0005898	NM_001001661	ZNF425	zinc finger protein 425	0	0	1	0	0	0	0	0	0	1	0
hsa-miR-1246	MIMAT0005898	NM_001001664	SPOPL	speckle-type POZ protein-like	0	0	1	0	0	0	0	0	0	1	0
hsa-miR-1246	MIMAT0005898	NM_001001694	IL17REL	interleukin 17 receptor E-like	0	0	1	0	0	0	0	0	0	1	0
hsa-miR-1246	MIMAT0005898	NM_001001711	DDI1	DDI1, DNA-damage inducible 1, homolog 1 (S. cerevisiae)	0	0	1	0	0	0	0	0	0	1	0
hsa-miR-1246	MIMAT0005898	NM_001001928	PPARA	peroxisome proliferator-activated receptor alpha	0	0	1	0	0	0	0	0	0	1	0
hsa-miR-1246	MIMAT0005898	NM_001001995	GPM6B	glycoprotein M6B	0	0	1	0	0	0	0	0	0	1	0
hsa-miR-1246	MIMAT0005898	NM_001002257	LYCAT	lysocardiolipin acyltransferase	0	0	1	0	0	0	0	0	0	1	0
hsa-miR-1246	MIMAT0005898	NM_001002265	2013-03-08	membrane-associated ring finger (C3HC4) 8	0	0	1	0	0	0	0	0	0	1	0
hsa-miR-1246	MIMAT0005898	NM_001002266	2013-03-08	membrane-associated ring finger (C3HC4) 8	0	0	1	0	0	0	0	0	0	1	0
hsa-miR-1246	MIMAT0005898	NM_001002800	SMC4	structural maintenance of chromosomes 4	0	0	1	0	0	0	0	0	0	1	0
hsa-miR-1246	MIMAT0005898	NM_001002836	ZNF787	zinc finger protein 787	0	0	1	0	0	0	0	0	0	1	0
hsa-miR-1246	MIMAT0005898	NM_001002844	ZNF280D	zinc finger protein 280D	0	0	1	0	0	0	0	0	0	1	0
hsa-miR-1246	MIMAT0005898	NM_001002860	BTBD7	BTB (POZ) domain containing 7	0	0	1	0	0	0	0	0	0	1	0
hsa-miR-1246	MIMAT0005898	NM_001002909	GPATCH8	G patch domain containing 8	0	0	1	0	0	0	0	0	0	1	0
hsa-miR-1246	MIMAT0005898	NM_001002912	C1orf173	chromosome 1 open reading frame 173	0	0	1	0	0	0	0	0	0	1	0
hsa-miR-1246	MIMAT0005898	NM_001003407	ABLIM1	actin binding LIM protein 1	0	0	1	0	0	0	0	0	0	1	0
hsa-miR-1246	MIMAT0005898	NM_001003408	ABLIM1	actin binding LIM protein 1	0	0	1	0	0	0	0	0	0	1	0
hsa-miR-1246	MIMAT0005898	NM_001003652	SMAD2	SMAD family member 2	0	0	1	0	0	0	0	0	0	1	0
hsa-miR-1246	MIMAT0005898	NM_001003674	C18orf1	chromosome 18 open reading frame 1	0	0	1	0	0	0	0	0	0	1	0
hsa-miR-1246	MIMAT0005898	NM_001003675	C18orf1	chromosome 18 open reading frame 1	0	0	1	0	0	0	0	0	0	1	0
hsa-miR-1246	MIMAT0005898	NM_001003681	HMG2L1	high-mobility group protein 2-like 1	0	0	1	0	0	0	0	0	0	1	0
hsa-miR-1246	MIMAT0005898	NM_001003682	TMEM200B	transmembrane protein 200B	0	0	1	0	0	0	0	0	0	1	0
hsa-miR-1246	MIMAT0005898	NM_001003698	RREB1	ras responsive element binding protein 1	0	0	1	0	0	0	0	0	0	1	0
hsa-miR-1246	MIMAT0005898	NM_001003716	RECQL5	RecQ protein-like 5	0	0	1	0	0	0	0	0	0	1	0
hsa-miR-1246	MIMAT0005898	NM_001003722	GLE1	GLE1 RNA export mediator homolog (yeast)	0	0	1	0	0	0	0	0	0	1	0
hsa-miR-1246	MIMAT0005898	NM_001003760	KLHL31	kelch-like 31 (Drosophila)	0	0	1	0	0	0	0	0	0	1	0
hsa-miR-1246	MIMAT0005898	NM_001003787	LYK5	protein kinase LYK5	0	0	1	0	0	0	0	0	0	1	0
hsa-miR-1246	MIMAT0005898	NM_001003894	CDY1B	chromodomain protein, Y-linked, 1B	0	0	1	0	0	0	0	0	0	1	0
hsa-miR-1246	MIMAT0005898	NM_001004065	AKAP2	A kinase (PRKA) anchor protein 2	0	0	1	0	0	0	0	0	0	1	0
hsa-miR-1246	MIMAT0005898	NM_001004298	C10orf90	chromosome 10 open reading frame 90	0	0	1	0	0	0	0	0	0	1	0
hsa-miR-1246	MIMAT0005898	NM_001004301	ZNF813	zinc finger protein 813	0	0	1	0	0	0	0	0	0	1	0
hsa-miR-1246	MIMAT0005898	NM_001004320	TMEM195	transmembrane protein 195	0	0	1	0	0	0	0	0	0	1	0
hsa-miR-1246	MIMAT0005898	NM_001004346	MTHFD2L	methylenetetrahydrofolate dehydrogenase (NADP+ dependent) 2-like	0	0	1	0	0	0	0	0	0	1	0
hsa-miR-1246	MIMAT0005898	NM_001004360	DPP10	dipeptidyl-peptidase 10	0	0	1	0	0	0	0	0	0	1	0
hsa-miR-1246	MIMAT0005898	NM_001005212	OR9Q1	olfactory receptor, family 9, subfamily Q, member 1	0	0	1	0	0	0	0	0	0	1	0
hsa-miR-1246	MIMAT0005898	NM_001005353	AK3L1	adenylate kinase 3-like 1	0	0	1	0	0	0	0	0	0	1	0
hsa-miR-1246	MIMAT0005898	NM_001005473	PLCXD3	phosphatidylinositol-specific phospholipase C, X domain containing 3	0	0	1	0	0	0	0	0	0	1	0
hsa-miR-1246	MIMAT0005898	NM_001005502	CPM	carboxypeptidase M	0	0	1	0	0	0	0	0	0	1	0
hsa-miR-1246	MIMAT0005898	NM_001005609	EDA	ectodysplasin A	0	0	1	0	0	0	0	0	0	1	0
hsa-miR-1246	MIMAT0005898	NM_001005744	NUMB	numb homolog (Drosophila)	0	0	1	0	0	0	0	0	0	1	0
hsa-miR-1246	MIMAT0005898	NM_001005745	NUMB	numb homolog (Drosophila)	0	0	1	0	0	0	0	0	0	1	0
hsa-miR-1246	MIMAT0005898	NM_001005753	VPS24	vacuolar protein sorting 24 homolog (S. cerevisiae)	0	0	1	0	0	0	0	0	0	1	0
hsa-miR-1246	MIMAT0005898	NM_001006115	IHPK1	inositol hexaphosphate kinase 1	0	0	1	0	0	0	0	0	0	1	0
hsa-miR-1246	MIMAT0005898	NM_001006600	ERBB2IP	erbb2 interacting protein	0	0	1	0	0	0	0	0	0	1	0
hsa-miR-1246	MIMAT0005898	NM_001006607	LRRC37A2	leucine rich repeat containing 37, member A2	0	0	1	0	0	0	0	0	0	1	0
hsa-miR-1246	MIMAT0005898	NM_001006634	ARHGAP17	Rho GTPase activating protein 17	0	0	1	0	0	0	0	0	0	1	0
hsa-miR-1246	MIMAT0005898	NM_001006641	SLC25A25	solute carrier family 25 (mitochondrial carrier; phosphate carrier), member 25	0	0	1	0	0	0	0	0	0	1	0
hsa-miR-1246	MIMAT0005898	NM_001006642	SLC25A25	solute carrier family 25 (mitochondrial carrier; phosphate carrier), member 25	0	0	1	0	0	0	0	0	0	1	0
hsa-miR-1246	MIMAT0005898	NM_001006643	SLC25A25	solute carrier family 25 (mitochondrial carrier; phosphate carrier), member 25	0	0	1	0	0	0	0	0	0	1	0
hsa-miR-1246	MIMAT0005898	NM_001006946	SDC1	syndecan 1	0	0	1	0	0	0	0	0	0	1	0
hsa-miR-1246	MIMAT0005898	NM_001007023	DIO2	deiodinase, iodothyronine, type II	0	0	1	0	0	0	0	0	0	1	0
hsa-miR-1246	MIMAT0005898	NM_001007033	CLEC6A	C-type lectin domain family 6, member A	0	0	1	0	0	0	0	0	0	1	0
hsa-miR-1246	MIMAT0005898	NM_001007073	RPL32	ribosomal protein L32	0	0	1	0	0	0	0	0	0	1	0
hsa-miR-1246	MIMAT0005898	NM_001007074	RPL32	ribosomal protein L32	0	0	1	0	0	0	0	0	0	1	0
hsa-miR-1246	MIMAT0005898	NM_001007097	NTRK2	neurotrophic tyrosine kinase, receptor, type 2	0	0	1	0	0	0	0	0	0	1	0
hsa-miR-1246	MIMAT0005898	NM_001007139	IGF2	insulin-like growth factor 2 (somatomedin A)	0	0	1	0	0	0	0	0	0	1	0
hsa-miR-1246	MIMAT0005898	NM_001007176	C8orf22	chromosome 8 open reading frame 22	0	0	1	0	0	0	0	0	0	1	0
hsa-miR-1246	MIMAT0005898	NM_001007243	STAR	steroidogenic acute regulatory protein	0	0	1	0	0	0	0	0	0	1	0
hsa-miR-1246	MIMAT0005898	NM_001007246	BRWD1	bromodomain and WD repeat domain containing 1	0	0	1	0	0	0	0	0	0	1	0
hsa-miR-1246	MIMAT0005898	NM_001007248	ZNF599	zinc finger protein 599	0	0	1	0	0	0	0	0	0	1	0
hsa-miR-1246	MIMAT0005898	NM_001007271	DUSP13	dual specificity phosphatase 13	0	0	1	0	0	0	0	0	0	1	0
hsa-miR-1246	MIMAT0005898	NM_001007278	TRIM13	tripartite motif-containing 13	0	0	1	0	0	0	0	0	0	1	0
hsa-miR-1246	MIMAT0005898	NM_001007466	TULP4	tubby like protein 4	0	0	1	0	0	0	0	0	0	1	0
hsa-miR-1246	MIMAT0005898	NM_001007471	TRPM3	transient receptor potential cation channel, subfamily M, member 3	0	0	1	0	0	0	0	0	0	1	0
hsa-miR-1246	MIMAT0005898	NM_001007525	NWD1	NACHT and WD repeat domain containing 1	0	0	1	0	0	0	0	0	0	1	0
hsa-miR-1246	MIMAT0005898	NM_001007536	AKR1CL1	aldo-keto reductase family 1, member C-like 1	0	0	1	0	0	0	0	0	0	1	0
hsa-miR-1246	MIMAT0005898	NM_001007565	TFG	TRK-fused gene	0	0	1	0	0	0	0	0	0	1	0
hsa-miR-1246	MIMAT0005898	NM_001008220	CPLX2	complexin 2	0	0	1	0	0	0	0	0	0	1	0
hsa-miR-1246	MIMAT0005898	NM_001008239	C18orf25	chromosome 18 open reading frame 25	0	0	1	0	0	0	0	0	0	1	0
hsa-miR-1246	MIMAT0005898	NM_001008393	LOC201725	hypothetical protein LOC201725	0	0	1	0	0	0	0	0	0	1	0
hsa-miR-1246	MIMAT0005898	NM_001008405	BCAP29	B-cell receptor-associated protein 29	0	0	1	0	0	0	0	0	0	1	0
hsa-miR-1246	MIMAT0005898	NM_001008408	RBM33	RNA binding motif protein 33	0	0	1	0	0	0	0	0	0	1	0
hsa-miR-1246	MIMAT0005898	NM_001008410	STEAP3	STEAP family member 3	0	0	1	0	0	0	0	0	0	1	0
hsa-miR-1246	MIMAT0005898	NM_001008493	ENAH	enabled homolog (Drosophila)	0	0	1	0	0	0	0	0	0	1	0
hsa-miR-1246	MIMAT0005898	NM_001008504	OPRM1	opioid receptor, mu 1	0	0	1	0	0	0	0	0	0	1	0
hsa-miR-1246	MIMAT0005898	NM_001008539	SLC7A2	solute carrier family 7 (cationic amino acid transporter, y+ system), member 2	0	0	1	0	0	0	0	0	0	1	0
hsa-miR-1246	MIMAT0005898	NM_001008564	NUPL1	nucleoporin like 1	0	0	1	0	0	0	0	0	0	1	0
hsa-miR-1246	MIMAT0005898	NM_001008566	TPST2	tyrosylprotein sulfotransferase 2	0	0	1	0	0	0	0	0	0	1	0
hsa-miR-1246	MIMAT0005898	NM_001008567	TSC1	tuberous sclerosis 1	0	0	1	0	0	0	0	0	0	1	0
hsa-miR-1246	MIMAT0005898	NM_001008656	TCOF1	Treacher Collins-Franceschetti syndrome 1	0	0	1	0	0	0	0	0	0	1	0
hsa-miR-1246	MIMAT0005898	NM_001008723	CCDC147	coiled-coil domain containing 147	0	0	1	0	0	0	0	0	0	1	0
hsa-miR-1246	MIMAT0005898	NM_001008801	ZNF468	zinc finger protein 468	0	0	1	0	0	0	0	0	0	1	0
hsa-miR-1246	MIMAT0005898	NM_001008897	TCP1	t-complex 1	0	0	1	0	0	0	0	0	0	1	0
hsa-miR-1246	MIMAT0005898	NM_001009552	PPP2CB	protein phosphatase 2 (formerly 2A), catalytic subunit, beta isoform	0	0	1	0	0	0	0	0	0	1	0
hsa-miR-1246	MIMAT0005898	NM_001009571	CADPS2	Ca2+-dependent activator protein for secretion 2	0	0	1	0	0	0	0	0	0	1	0
hsa-miR-1246	MIMAT0005898	NM_001009909	LUZP2	leucine zipper protein 2	0	0	1	0	0	0	0	0	0	1	0
hsa-miR-1246	MIMAT0005898	NM_001009936	PHF19	PHD finger protein 19	0	0	1	0	0	0	0	0	0	1	0
hsa-miR-1246	MIMAT0005898	NM_001010844	IRAK1BP1	interleukin-1 receptor-associated kinase 1 binding protein 1	0	0	1	0	0	0	0	0	0	1	0
hsa-miR-1246	MIMAT0005898	NM_001010867	C1orf69	chromosome 1 open reading frame 69	0	0	1	0	0	0	0	0	0	1	0
hsa-miR-1246	MIMAT0005898	NM_001010874	SRD5A2L2	steroid 5 alpha-reductase 2-like 2	0	0	1	0	0	0	0	0	0	1	0
hsa-miR-1246	MIMAT0005898	NM_001010883	FAM102B	family with sequence similarity 102, member B	0	0	1	0	0	0	0	0	0	1	0
hsa-miR-1246	MIMAT0005898	NM_001010887	ASAH3L	N-acylsphingosine amidohydrolase 3-like	0	0	1	0	0	0	0	0	0	1	0
hsa-miR-1246	MIMAT0005898	NM_001010888	ZC3H12B	zinc finger CCCH-type containing 12B	0	0	1	0	0	0	0	0	0	1	0
hsa-miR-1246	MIMAT0005898	NM_001010891	MTX3	metaxin 3	0	0	1	0	0	0	0	0	0	1	0
hsa-miR-1246	MIMAT0005898	NM_001010898	SLC6A17	solute carrier family 6, member 17	0	0	1	0	0	0	0	0	0	1	0
hsa-miR-1246	MIMAT0005898	NM_001010922	BCL2L15	BCL2-like 15	0	0	1	0	0	0	0	0	0	1	0
hsa-miR-1246	MIMAT0005898	NM_001010980	C1orf130	chromosome 1 open reading frame 130	0	0	1	0	0	0	0	0	0	1	0
hsa-miR-1246	MIMAT0005898	NM_001010982	AFMID	arylformamidase	0	0	1	0	0	0	0	0	0	1	0
hsa-miR-1246	MIMAT0005898	NM_001010986	ATP11C	ATPase, class VI, type 11C	0	0	1	0	0	0	0	0	0	1	0
hsa-miR-1246	MIMAT0005898	NM_001011547	SLC5A9	solute carrier family 5 (sodium/glucose cotransporter), member 9	0	0	1	0	0	0	0	0	0	1	0
hsa-miR-1246	MIMAT0005898	NM_001011548	MAGEA4	melanoma antigen family A, 4	0	0	1	0	0	0	0	0	0	1	0
hsa-miR-1246	MIMAT0005898	NM_001011549	MAGEA4	melanoma antigen family A, 4	0	0	1	0	0	0	0	0	0	1	0
hsa-miR-1246	MIMAT0005898	NM_001011550	MAGEA4	melanoma antigen family A, 4	0	0	1	0	0	0	0	0	0	1	0
hsa-miR-1246	MIMAT0005898	NM_001011666	CREB5	cAMP responsive element binding protein 5	0	0	1	0	0	0	0	0	0	1	0
hsa-miR-1246	MIMAT0005898	NM_001011703	FAM125B	family with sequence similarity 125, member B	0	0	1	0	0	0	0	0	0	1	0
hsa-miR-1246	MIMAT0005898	NM_001011708	OLA1	Obg-like ATPase 1	0	0	1	0	0	0	0	0	0	1	0
hsa-miR-1246	MIMAT0005898	NM_001012393	OPCML	opioid binding protein/cell adhesion molecule-like	0	0	1	0	0	0	0	0	0	1	0
hsa-miR-1246	MIMAT0005898	NM_001012398	AKTIP	AKT interacting protein	0	0	1	0	0	0	0	0	0	1	0
hsa-miR-1246	MIMAT0005898	NM_001012410	SGOL1	shugoshin-like 1 (S. pombe)	0	0	1	0	0	0	0	0	0	1	0
hsa-miR-1246	MIMAT0005898	NM_001012420	GOLGA8G	golgi autoantigen, golgin subfamily a, 8G	0	0	1	0	0	0	0	0	0	1	0
hsa-miR-1246	MIMAT0005898	NM_001012423	GOLGA8E	golgi autoantigen, golgin subfamily a, 8E	0	0	1	0	0	0	0	0	0	1	0
hsa-miR-1246	MIMAT0005898	NM_001012426	FOXP4	forkhead box P4	0	0	1	0	0	0	0	0	0	1	0
hsa-miR-1246	MIMAT0005898	NM_001012427	FOXP4	forkhead box P4	0	0	1	0	0	0	0	0	0	1	0
hsa-miR-1246	MIMAT0005898	NM_001012452	FLJ32679	golgin-like hypothetical protein LOC440321	0	0	1	0	0	0	0	0	0	1	0
hsa-miR-1246	MIMAT0005898	NM_001012456	SEC61G	Sec61 gamma subunit	0	0	1	0	0	0	0	0	0	1	0
hsa-miR-1246	MIMAT0005898	NM_001012514	ITM2C	integral membrane protein 2C	0	0	1	0	0	0	0	0	0	1	0
hsa-miR-1246	MIMAT0005898	NM_001012516	ITM2C	integral membrane protein 2C	0	0	1	0	0	0	0	0	0	1	0
hsa-miR-1246	MIMAT0005898	NM_001012642	GRAMD2	GRAM domain containing 2	0	0	1	0	0	0	0	0	0	1	0
hsa-miR-1246	MIMAT0005898	NM_001012750	ABI1	abl-interactor 1	0	0	1	0	0	0	0	0	0	1	0
hsa-miR-1246	MIMAT0005898	NM_001012751	ABI1	abl-interactor 1	0	0	1	0	0	0	0	0	0	1	0
hsa-miR-1246	MIMAT0005898	NM_001012752	ABI1	abl-interactor 1	0	0	1	0	0	0	0	0	0	1	0
hsa-miR-1246	MIMAT0005898	NM_001012753	ZNF763	zinc finger protein 763	0	0	1	0	0	0	0	0	0	1	0
hsa-miR-1246	MIMAT0005898	NM_001012754	NHLRC3	NHL repeat containing 3	0	0	1	0	0	0	0	0	0	1	0
hsa-miR-1246	MIMAT0005898	NM_001012756	ZNF260	zinc finger protein 260	0	0	1	0	0	0	0	0	0	1	0
hsa-miR-1246	MIMAT0005898	NM_001012981	ZKSCAN2	zinc finger with KRAB and SCAN domains 2	0	0	1	0	0	0	0	0	0	1	0
hsa-miR-1246	MIMAT0005898	NM_001013031	SORCS1	sortilin-related VPS10 domain containing receptor 1	0	0	1	0	0	0	0	0	0	1	0
hsa-miR-1246	MIMAT0005898	NM_001013620	ALG10B	asparagine-linked glycosylation 10 homolog B (yeast, alpha-1,2-glucosyltransferase)	0	0	1	0	0	0	0	0	0	1	0
hsa-miR-1246	MIMAT0005898	NM_001013649	LOC388969	hypothetical LOC388969	0	0	1	0	0	0	0	0	0	1	0
hsa-miR-1246	MIMAT0005898	NM_001013655	LOC389834	hypothetical gene supported by AK123403	0	0	1	0	0	0	0	0	0	1	0
hsa-miR-1246	MIMAT0005898	NM_001013659	ZNF793	zinc finger protein 793	0	0	1	0	0	0	0	0	0	1	0
hsa-miR-1246	MIMAT0005898	NM_001013662	LOC391343	similar to CG2839-PA	0	0	1	0	0	0	0	0	0	1	0
hsa-miR-1246	MIMAT0005898	NM_001013692	PRAMEF3	PRAME family member 3	0	0	1	0	0	0	0	0	0	1	0
hsa-miR-1246	MIMAT0005898	NM_001013693	LDLRAD2	low density lipoprotein receptor class A domain containing 2	0	0	1	0	0	0	0	0	0	1	0
hsa-miR-1246	MIMAT0005898	NM_001013746	ZNF107	zinc finger protein 107	0	0	1	0	0	0	0	0	0	1	0
hsa-miR-1246	MIMAT0005898	NM_001013848	EXOC6	exocyst complex component 6	0	0	1	0	0	0	0	0	0	1	0
hsa-miR-1246	MIMAT0005898	NM_001014279	C5orf39	chromosome 5 open reading frame 39	0	0	1	0	0	0	0	0	0	1	0
hsa-miR-1246	MIMAT0005898	NM_001014336	IL31	interleukin 31	0	0	1	0	0	0	0	0	0	1	0
hsa-miR-1246	MIMAT0005898	NM_001014342	FLG2	filaggrin family member 2	0	0	1	0	0	0	0	0	0	1	0
hsa-miR-1246	MIMAT0005898	NM_001014797	KCNMA1	potassium large conductance calcium-activated channel, subfamily M, alpha member 1	0	0	1	0	0	0	0	0	0	1	0
hsa-miR-1246	MIMAT0005898	NM_001014832	PAK4	p21 protein (Cdc42/Rac)-activated kinase 4	0	0	1	0	0	0	0	0	0	1	0
hsa-miR-1246	MIMAT0005898	NM_001014835	PAK4	p21 protein (Cdc42/Rac)-activated kinase 4	0	0	1	0	0	0	0	0	0	1	0
hsa-miR-1246	MIMAT0005898	NM_001015882	bA16L21.2.1	DnaJ-like protein	0	0	1	0	0	0	0	0	0	1	0
hsa-miR-1246	MIMAT0005898	NM_001017368	RFFL	ring finger and FYVE-like domain containing 1	0	0	1	0	0	0	0	0	0	1	0
hsa-miR-1246	MIMAT0005898	NM_001017370	NHLRC3	NHL repeat containing 3	0	0	1	0	0	0	0	0	0	1	0
hsa-miR-1246	MIMAT0005898	NM_001017396	ZNF2	zinc finger protein 2	0	0	1	0	0	0	0	0	0	1	0
hsa-miR-1246	MIMAT0005898	NM_001017405	MAEA	macrophage erythroblast attacher	0	0	1	0	0	0	0	0	0	1	0
hsa-miR-1246	MIMAT0005898	NM_001017424	KCNK2	potassium channel, subfamily K, member 2	0	0	1	0	0	0	0	0	0	1	0
hsa-miR-1246	MIMAT0005898	NM_001017425	KCNK2	potassium channel, subfamily K, member 2	0	0	1	0	0	0	0	0	0	1	0
hsa-miR-1246	MIMAT0005898	NM_001017535	VDR	vitamin D (1,25- dihydroxyvitamin D3) receptor	0	0	1	0	0	0	0	0	0	1	0
hsa-miR-1246	MIMAT0005898	NM_001017919	RCCD1	RCC1 domain containing 1	0	0	1	0	0	0	0	0	0	1	0
hsa-miR-1246	MIMAT0005898	NM_001017970	TMEM30B	transmembrane protein 30B	0	0	1	0	0	0	0	0	0	1	0
hsa-miR-1246	MIMAT0005898	NM_001017989	OPA3	optic atrophy 3 (autosomal recessive, with chorea and spastic paraplegia)	0	0	1	0	0	0	0	0	0	1	0
hsa-miR-1246	MIMAT0005898	NM_001018058	TFEC	transcription factor EC	0	0	1	0	0	0	0	0	0	1	0
hsa-miR-1246	MIMAT0005898	NM_001018065	NTRK2	neurotrophic tyrosine kinase, receptor, type 2	0	0	1	0	0	0	0	0	0	1	0
hsa-miR-1246	MIMAT0005898	NM_001018066	NTRK2	neurotrophic tyrosine kinase, receptor, type 2	0	0	1	0	0	0	0	0	0	1	0
hsa-miR-1246	MIMAT0005898	NM_001018067	SERBP1	SERPINE1 mRNA binding protein 1	0	0	1	0	0	0	0	0	0	1	0
hsa-miR-1246	MIMAT0005898	NM_001018068	SERBP1	SERPINE1 mRNA binding protein 1	0	0	1	0	0	0	0	0	0	1	0
hsa-miR-1246	MIMAT0005898	NM_001018069	SERBP1	SERPINE1 mRNA binding protein 1	0	0	1	0	0	0	0	0	0	1	0
hsa-miR-1246	MIMAT0005898	NM_001018111	PODXL	podocalyxin-like	0	0	1	0	0	0	0	0	0	1	0
hsa-miR-1246	MIMAT0005898	NM_001018122	LOC440350	similar to nuclear pore complex interacting protein	0	0	1	0	0	0	0	0	0	1	0
hsa-miR-1246	MIMAT0005898	NM_001023567	GOLGA8B	golgi autoantigen, golgin subfamily a, 8B	0	0	1	0	0	0	0	0	0	1	0
hsa-miR-1246	MIMAT0005898	NM_001024024	GCH1	GTP cyclohydrolase 1 (dopa-responsive dystonia)	0	0	1	0	0	0	0	0	0	1	0
hsa-miR-1246	MIMAT0005898	NM_001024070	GCH1	GTP cyclohydrolase 1 (dopa-responsive dystonia)	0	0	1	0	0	0	0	0	0	1	0
hsa-miR-1246	MIMAT0005898	NM_001024071	GCH1	GTP cyclohydrolase 1 (dopa-responsive dystonia)	0	0	1	0	0	0	0	0	0	1	0
hsa-miR-1246	MIMAT0005898	NM_001024209	SPRR2E	small proline-rich protein 2E	0	0	1	0	0	0	0	0	0	1	0
hsa-miR-1246	MIMAT0005898	NM_001024226	ARF1	ADP-ribosylation factor 1	0	0	1	0	0	0	0	0	0	1	0
hsa-miR-1246	MIMAT0005898	NM_001024227	ARF1	ADP-ribosylation factor 1	0	0	1	0	0	0	0	0	0	1	0
hsa-miR-1246	MIMAT0005898	NM_001024381	TM2D2	TM2 domain containing 2	0	0	1	0	0	0	0	0	0	1	0
hsa-miR-1246	MIMAT0005898	NM_001024455	RGAG4	retrotransposon gag domain containing 4	0	0	1	0	0	0	0	0	0	1	0
hsa-miR-1246	MIMAT0005898	NM_001024647	RAB3IP	RAB3A interacting protein (rabin3)	0	0	1	0	0	0	0	0	0	1	0
hsa-miR-1246	MIMAT0005898	NM_001024843	TNRC6B	trinucleotide repeat containing 6B	0	0	1	0	0	0	0	0	0	1	0
hsa-miR-1246	MIMAT0005898	NM_001024855	ZNF197	zinc finger protein 197	0	0	1	0	0	0	0	0	0	1	0
hsa-miR-1246	MIMAT0005898	NM_001024940	TRIM17	tripartite motif-containing 17	0	0	1	0	0	0	0	0	0	1	0
hsa-miR-1246	MIMAT0005898	NM_001024941	TRIM17	tripartite motif-containing 17	0	0	1	0	0	0	0	0	0	1	0
hsa-miR-1246	MIMAT0005898	NM_001024957	BRMS1	breast cancer metastasis suppressor 1	0	0	1	0	0	0	0	0	0	1	0
hsa-miR-1246	MIMAT0005898	NM_001025073	C3orf17	chromosome 3 open reading frame 17	0	0	1	0	0	0	0	0	0	1	0
hsa-miR-1246	MIMAT0005898	NM_001025076	CUGBP2	CUG triplet repeat, RNA binding protein 2	0	0	1	0	0	0	0	0	0	1	0
hsa-miR-1246	MIMAT0005898	NM_001025077	CUGBP2	CUG triplet repeat, RNA binding protein 2	0	0	1	0	0	0	0	0	0	1	0
hsa-miR-1246	MIMAT0005898	NM_001025108	AFF3	AF4/FMR2 family, member 3	0	0	1	0	0	0	0	0	0	1	0
hsa-miR-1246	MIMAT0005898	NM_001025197	CHI3L2	chitinase 3-like 2	0	0	1	0	0	0	0	0	0	1	0
hsa-miR-1246	MIMAT0005898	NM_001025199	CHI3L2	chitinase 3-like 2	0	0	1	0	0	0	0	0	0	1	0
hsa-miR-1246	MIMAT0005898	NM_001025231	KPRP	keratinocyte proline-rich protein	0	0	1	0	0	0	0	0	0	1	0
hsa-miR-1246	MIMAT0005898	NM_001025233	CLLU1	chronic lymphocytic leukemia up-regulated 1	0	0	1	0	0	0	0	0	0	1	0
hsa-miR-1246	MIMAT0005898	NM_001025234	TSPAN4	tetraspanin 4	0	0	1	0	0	0	0	0	0	1	0
hsa-miR-1246	MIMAT0005898	NM_001025252	TPD52	tumor protein D52	0	0	1	0	0	0	0	0	0	1	0
hsa-miR-1246	MIMAT0005898	NM_001025253	TPD52	tumor protein D52	0	0	1	0	0	0	0	0	0	1	0
hsa-miR-1246	MIMAT0005898	NM_001025389	AMPD3	adenosine monophosphate deaminase (isoform E)	0	0	1	0	0	0	0	0	0	1	0
hsa-miR-1246	MIMAT0005898	NM_001025580	AMMECR1	Alport syndrome, mental retardation, midface hypoplasia and elliptocytosis chromosomal region, gene 1	0	0	1	0	0	0	0	0	0	1	0
hsa-miR-1246	MIMAT0005898	NM_001025596	CUGBP1	CUG triplet repeat, RNA binding protein 1	0	0	1	0	0	0	0	0	0	1	0
hsa-miR-1246	MIMAT0005898	NM_001025603	RFX5	regulatory factor X, 5 (influences HLA class II expression)	0	0	1	0	0	0	0	0	0	1	0
hsa-miR-1246	MIMAT0005898	NM_001025777	UGCGL1	UDP-glucose ceramide glucosyltransferase-like 1	0	0	1	0	0	0	0	0	0	1	0
hsa-miR-1246	MIMAT0005898	NM_001025780	FAM108B1	family with sequence similarity 108, member B1	0	0	1	0	0	0	0	0	0	1	0
hsa-miR-1246	MIMAT0005898	NM_001029840	C3orf23	chromosome 3 open reading frame 23	0	0	1	0	0	0	0	0	0	1	0
hsa-miR-1246	MIMAT0005898	NM_001029854	PDE8B	phosphodiesterase 8B	0	0	1	0	0	0	0	0	0	1	0
hsa-miR-1246	MIMAT0005898	NM_001029863	C6orf120	chromosome 6 open reading frame 120	0	0	1	0	0	0	0	0	0	1	0
hsa-miR-1246	MIMAT0005898	NM_001029875	RGS7BP	regulator of G-protein signaling 7 binding protein	0	0	1	0	0	0	0	0	0	1	0
hsa-miR-1246	MIMAT0005898	NM_001029884	PLEKHG1	pleckstrin homology domain containing, family G (with RhoGef domain) member 1	0	0	1	0	0	0	0	0	0	1	0
hsa-miR-1246	MIMAT0005898	NM_001029939	ZFAT	zinc finger and AT hook domain containing	0	0	1	0	0	0	0	0	0	1	0
hsa-miR-1246	MIMAT0005898	NM_001030055	ARHGAP5	Rho GTPase activating protein 5	0	0	1	0	0	0	0	0	0	1	0
hsa-miR-1246	MIMAT0005898	NM_001030287	ATF3	activating transcription factor 3	0	0	1	0	0	0	0	0	0	1	0
hsa-miR-1246	MIMAT0005898	NM_001031617	COX19	COX19 cytochrome c oxidase assembly homolog (S. cerevisiae)	0	0	1	0	0	0	0	0	0	1	0
hsa-miR-1246	MIMAT0005898	NM_001031623	ZNF451	zinc finger protein 451	0	0	1	0	0	0	0	0	0	1	0
hsa-miR-1246	MIMAT0005898	NM_001031665	ZNF816A	zinc finger protein 816A	0	0	1	0	0	0	0	0	0	1	0
hsa-miR-1246	MIMAT0005898	NM_001031666	MS4A3	membrane-spanning 4-domains, subfamily A, member 3 (hematopoietic cell-specific)	0	0	1	0	0	0	0	0	0	1	0
hsa-miR-1246	MIMAT0005898	NM_001031680	RUNX3	runt-related transcription factor 3	0	0	1	0	0	0	0	0	0	1	0
hsa-miR-1246	MIMAT0005898	NM_001031700	C4orf18	chromosome 4 open reading frame 18	0	0	1	0	0	0	0	0	0	1	0
hsa-miR-1246	MIMAT0005898	NM_001031726	C19orf12	chromosome 19 open reading frame 12	0	0	1	0	0	0	0	0	0	1	0
hsa-miR-1246	MIMAT0005898	NM_001031732	YTHDC1	YTH domain containing 1	0	0	1	0	0	0	0	0	0	1	0
hsa-miR-1246	MIMAT0005898	NM_001031741	NEK10	NIMA (never in mitosis gene a)- related kinase 10	0	0	1	0	0	0	0	0	0	1	0
hsa-miR-1246	MIMAT0005898	NM_001031801	LIMK2	LIM domain kinase 2	0	0	1	0	0	0	0	0	0	1	0
hsa-miR-1246	MIMAT0005898	NM_001031809	MS4A3	membrane-spanning 4-domains, subfamily A, member 3 (hematopoietic cell-specific)	0	0	1	0	0	0	0	0	0	1	0
hsa-miR-1246	MIMAT0005898	NM_001032280	TFAP2A	transcription factor AP-2 alpha (activating enhancer binding protein 2 alpha)	0	0	1	0	0	0	0	0	0	1	0
hsa-miR-1246	MIMAT0005898	NM_001032288	UBE2V1	ubiquitin-conjugating enzyme E2 variant 1	0	0	1	0	0	0	0	0	0	1	0
hsa-miR-1246	MIMAT0005898	NM_001032380	RHOBTB1	Rho-related BTB domain containing 1	0	0	1	0	0	0	0	0	0	1	0
hsa-miR-1246	MIMAT0005898	NM_001032392	PLGLB1	plasminogen-like B1	0	0	1	0	0	0	0	0	0	1	0
hsa-miR-1246	MIMAT0005898	NM_001033028	CYFIP1	cytoplasmic FMR1 interacting protein 1	0	0	1	0	0	0	0	0	0	1	0
hsa-miR-1246	MIMAT0005898	NM_001033047	NPNT	nephronectin	0	0	1	0	0	0	0	0	0	1	0
hsa-miR-1246	MIMAT0005898	NM_001033081	MYCL1	v-myc myelocytomatosis viral oncogene homolog 1, lung carcinoma derived (avian)	0	0	1	0	0	0	0	0	0	1	0
hsa-miR-1246	MIMAT0005898	NM_001033082	MYCL1	v-myc myelocytomatosis viral oncogene homolog 1, lung carcinoma derived (avian)	0	0	1	0	0	0	0	0	0	1	0
hsa-miR-1246	MIMAT0005898	NM_001033087	MACROD2	MACRO domain containing 2	0	0	1	0	0	0	0	0	0	1	0
hsa-miR-1246	MIMAT0005898	NM_001033515	LOC389833	similar to hypothetical protein MGC27019	0	0	1	0	0	0	0	0	0	1	0
hsa-miR-1246	MIMAT0005898	NM_001033518	WIPI2	WD repeat domain, phosphoinositide interacting 2	0	0	1	0	0	0	0	0	0	1	0
hsa-miR-1246	MIMAT0005898	NM_001033519	WIPI2	WD repeat domain, phosphoinositide interacting 2	0	0	1	0	0	0	0	0	0	1	0
hsa-miR-1246	MIMAT0005898	NM_001033520	WIPI2	WD repeat domain, phosphoinositide interacting 2	0	0	1	0	0	0	0	0	0	1	0
hsa-miR-1246	MIMAT0005898	NM_001033559	DYX1C1	dyslexia susceptibility 1 candidate 1	0	0	1	0	0	0	0	0	0	1	0
hsa-miR-1246	MIMAT0005898	NM_001033576	UNC45B	unc-45 homolog B (C. elegans)	0	0	1	0	0	0	0	0	0	1	0
hsa-miR-1246	MIMAT0005898	NM_001033604	BBS9	Bardet-Biedl syndrome 9	0	0	1	0	0	0	0	0	0	1	0
hsa-miR-1246	MIMAT0005898	NM_001033723	ZNF704	zinc finger protein 704	0	0	1	0	0	0	0	0	0	1	0
hsa-miR-1246	MIMAT0005898	NM_001033855	DCLRE1C	DNA cross-link repair 1C (PSO2 homolog, S. cerevisiae)	0	0	1	0	0	0	0	0	0	1	0
hsa-miR-1246	MIMAT0005898	NM_001033858	DCLRE1C	DNA cross-link repair 1C (PSO2 homolog, S. cerevisiae)	0	0	1	0	0	0	0	0	0	1	0
hsa-miR-1246	MIMAT0005898	NM_001033930	UBA52	ubiquitin A-52 residue ribosomal protein fusion product 1	0	0	1	0	0	0	0	0	0	1	0
hsa-miR-1246	MIMAT0005898	NM_001034194	EXOSC9	exosome component 9	0	0	1	0	0	0	0	0	0	1	0
hsa-miR-1246	MIMAT0005898	NM_001034852	SMOC1	SPARC related modular calcium binding 1	0	0	1	0	0	0	0	0	0	1	0
hsa-miR-1246	MIMAT0005898	NM_001035511	SDHC	succinate dehydrogenase complex, subunit C, integral membrane protein, 15kDa	0	0	1	0	0	0	0	0	0	1	0
hsa-miR-1246	MIMAT0005898	NM_001035512	SDHC	succinate dehydrogenase complex, subunit C, integral membrane protein, 15kDa	0	0	1	0	0	0	0	0	0	1	0
hsa-miR-1246	MIMAT0005898	NM_001035513	SDHC	succinate dehydrogenase complex, subunit C, integral membrane protein, 15kDa	0	0	1	0	0	0	0	0	0	1	0
hsa-miR-1246	MIMAT0005898	NM_001035534	FAM129B	family with sequence similarity 129, member B	0	0	1	0	0	0	0	0	0	1	0
hsa-miR-1246	MIMAT0005898	NM_001037172	ACPL2	acid phosphatase-like 2	0	0	1	0	0	0	0	0	0	1	0
hsa-miR-1246	MIMAT0005898	NM_001037293	PALM2	paralemmin 2	0	0	1	0	0	0	0	0	0	1	0
hsa-miR-1246	MIMAT0005898	NM_001037954	DIXDC1	DIX domain containing 1	0	0	1	0	0	0	0	0	0	1	0
hsa-miR-1246	MIMAT0005898	NM_001038628	B3GALNT1	beta-1,3-N-acetylgalactosaminyltransferase 1 (globoside blood group)	0	0	1	0	0	0	0	0	0	1	0
hsa-miR-1246	MIMAT0005898	NM_001038633	RSPO1	R-spondin homolog (Xenopus laevis)	0	0	1	0	0	0	0	0	0	1	0
hsa-miR-1246	MIMAT0005898	NM_001038640	GOLGA6	golgi autoantigen, golgin subfamily a, 6	0	0	1	0	0	0	0	0	0	1	0
hsa-miR-1246	MIMAT0005898	NM_001039360	ZBTB7C	zinc finger and BTB domain containing 7C	0	0	1	0	0	0	0	0	0	1	0
hsa-miR-1246	MIMAT0005898	NM_001039362	ATP6V1C2	ATPase, H+ transporting, lysosomal 42kDa, V1 subunit C2	0	0	1	0	0	0	0	0	0	1	0
hsa-miR-1246	MIMAT0005898	NM_001039395	C9orf68	chromosome 9 open reading frame 68	0	0	1	0	0	0	0	0	0	1	0
hsa-miR-1246	MIMAT0005898	NM_001039396	MPEG1	macrophage expressed gene 1	0	0	1	0	0	0	0	0	0	1	0
hsa-miR-1246	MIMAT0005898	NM_001039535	C18orf24	chromosome 18 open reading frame 24	0	0	1	0	0	0	0	0	0	1	0
hsa-miR-1246	MIMAT0005898	NM_001039547	GK5	glycerol kinase 5 (putative)	0	0	1	0	0	0	0	0	0	1	0
hsa-miR-1246	MIMAT0005898	NM_001039569	AP1S3	adaptor-related protein complex 1, sigma 3 subunit	0	0	1	0	0	0	0	0	0	1	0
hsa-miR-1246	MIMAT0005898	NM_001039570	KREMEN1	kringle containing transmembrane protein 1	0	0	1	0	0	0	0	0	0	1	0
hsa-miR-1246	MIMAT0005898	NM_001039571	KREMEN1	kringle containing transmembrane protein 1	0	0	1	0	0	0	0	0	0	1	0
hsa-miR-1246	MIMAT0005898	NM_001039580	MAP9	microtubule-associated protein 9	0	0	1	0	0	0	0	0	0	1	0
hsa-miR-1246	MIMAT0005898	NM_001039585	PTGFR	prostaglandin F receptor (FP)	0	0	1	0	0	0	0	0	0	1	0
hsa-miR-1246	MIMAT0005898	NM_001039590	USP9X	ubiquitin specific peptidase 9, X-linked	0	0	1	0	0	0	0	0	0	1	0
hsa-miR-1246	MIMAT0005898	NM_001039591	USP9X	ubiquitin specific peptidase 9, X-linked	0	0	1	0	0	0	0	0	0	1	0
hsa-miR-1246	MIMAT0005898	NM_001039615	LOC728957	similar to zinc finger protein 75	0	0	1	0	0	0	0	0	0	1	0
hsa-miR-1246	MIMAT0005898	NM_001039618	CREBZF	CREB/ATF bZIP transcription factor	0	0	1	0	0	0	0	0	0	1	0
hsa-miR-1246	MIMAT0005898	NM_001039690	CTF8	chromosome transmission fidelity factor 8 homolog (S. cerevisiae)	0	0	1	0	0	0	0	0	0	1	0
hsa-miR-1246	MIMAT0005898	NM_001039693	C2orf60	chromosome 2 open reading frame 60	0	0	1	0	0	0	0	0	0	1	0
hsa-miR-1246	MIMAT0005898	NM_001039697	SNAPC3	small nuclear RNA activating complex, polypeptide 3, 50kDa	0	0	1	0	0	0	0	0	0	1	0
hsa-miR-1246	MIMAT0005898	NM_001039715	DIO1	deiodinase, iodothyronine, type I	0	0	1	0	0	0	0	0	0	1	0
hsa-miR-1246	MIMAT0005898	NM_001039716	DIO1	deiodinase, iodothyronine, type I	0	0	1	0	0	0	0	0	0	1	0
hsa-miR-1246	MIMAT0005898	NM_001039802	CDC42	cell division cycle 42 (GTP binding protein, 25kDa)	0	0	1	0	0	0	0	0	0	1	0
hsa-miR-1246	MIMAT0005898	NM_001039847	GPX4	glutathione peroxidase 4 (phospholipid hydroperoxidase)	0	0	1	0	0	0	0	0	0	1	0
hsa-miR-1246	MIMAT0005898	NM_001039936	CHN2	chimerin (chimaerin) 2	0	0	1	0	0	0	0	0	0	1	0
hsa-miR-1246	MIMAT0005898	NM_001039960	SLC4A8	solute carrier family 4, sodium bicarbonate cotransporter, member 8	0	0	1	0	0	0	0	0	0	1	0
hsa-miR-1246	MIMAT0005898	NM_001040006	TCERG1	transcription elongation regulator 1	0	0	1	0	0	0	0	0	0	1	0
hsa-miR-1246	MIMAT0005898	NM_001040084	ANXA8	annexin A8	0	0	1	0	0	0	0	0	0	1	0
hsa-miR-1246	MIMAT0005898	NM_001040100	C3orf57	chromosome 3 open reading frame 57	0	0	1	0	0	0	0	0	0	1	0
hsa-miR-1246	MIMAT0005898	NM_001040103	OPALIN	oligodendrocytic myelin paranodal and inner loop protein	0	0	1	0	0	0	0	0	0	1	0
hsa-miR-1246	MIMAT0005898	NM_001040113	MYH11	myosin, heavy chain 11, smooth muscle	0	0	1	0	0	0	0	0	0	1	0
hsa-miR-1246	MIMAT0005898	NM_001040114	MYH11	myosin, heavy chain 11, smooth muscle	0	0	1	0	0	0	0	0	0	1	0
hsa-miR-1246	MIMAT0005898	NM_001040144	CTF8	chromosome transmission fidelity factor 8 homolog (S. cerevisiae)	0	0	1	0	0	0	0	0	0	1	0
hsa-miR-1246	MIMAT0005898	NM_001040146	CTF8	chromosome transmission fidelity factor 8 homolog (S. cerevisiae)	0	0	1	0	0	0	0	0	0	1	0
hsa-miR-1246	MIMAT0005898	NM_001040152	PEG10	paternally expressed 10	0	0	1	0	0	0	0	0	0	1	0
hsa-miR-1246	MIMAT0005898	NM_001040153	SLAIN1	SLAIN motif family, member 1	0	0	1	0	0	0	0	0	0	1	0
hsa-miR-1246	MIMAT0005898	NM_001040171	HTR4	5-hydroxytryptamine (serotonin) receptor 4	0	0	1	0	0	0	0	0	0	1	0
hsa-miR-1246	MIMAT0005898	NM_001040182	CLDND1	claudin domain containing 1	0	0	1	0	0	0	0	0	0	1	0
hsa-miR-1246	MIMAT0005898	NM_001040183	CLDND1	claudin domain containing 1	0	0	1	0	0	0	0	0	0	1	0
hsa-miR-1246	MIMAT0005898	NM_001040185	ZNF765	zinc finger protein 765	0	0	1	0	0	0	0	0	0	1	0
hsa-miR-1246	MIMAT0005898	NM_001040199	CLDND1	claudin domain containing 1	0	0	1	0	0	0	0	0	0	1	0
hsa-miR-1246	MIMAT0005898	NM_001040202	PAQR3	progestin and adipoQ receptor family member III	0	0	1	0	0	0	0	0	0	1	0
hsa-miR-1246	MIMAT0005898	NM_001040284	PAPD5	PAP associated domain containing 5	0	0	1	0	0	0	0	0	0	1	0
hsa-miR-1246	MIMAT0005898	NM_001040285	PAPD5	PAP associated domain containing 5	0	0	1	0	0	0	0	0	0	1	0
hsa-miR-1246	MIMAT0005898	NM_001040424	PRDM15	PR domain containing 15	0	0	1	0	0	0	0	0	0	1	0
hsa-miR-1246	MIMAT0005898	NM_001040445	ASB1	ankyrin repeat and SOCS box-containing 1	0	0	1	0	0	0	0	0	0	1	0
hsa-miR-1246	MIMAT0005898	NM_001040619	ATF3	activating transcription factor 3	0	0	1	0	0	0	0	0	0	1	0
hsa-miR-1246	MIMAT0005898	NM_001040624	NCALD	neurocalcin delta	0	0	1	0	0	0	0	0	0	1	0
hsa-miR-1246	MIMAT0005898	NM_001040626	NCALD	neurocalcin delta	0	0	1	0	0	0	0	0	0	1	0
hsa-miR-1246	MIMAT0005898	NM_001040627	NCALD	neurocalcin delta	0	0	1	0	0	0	0	0	0	1	0
hsa-miR-1246	MIMAT0005898	NM_001040628	NCALD	neurocalcin delta	0	0	1	0	0	0	0	0	0	1	0
hsa-miR-1246	MIMAT0005898	NM_001040629	NCALD	neurocalcin delta	0	0	1	0	0	0	0	0	0	1	0
hsa-miR-1246	MIMAT0005898	NM_001040630	NCALD	neurocalcin delta	0	0	1	0	0	0	0	0	0	1	0
hsa-miR-1246	MIMAT0005898	NM_001040655	TTC23	tetratricopeptide repeat domain 23	0	0	1	0	0	0	0	0	0	1	0
hsa-miR-1246	MIMAT0005898	NM_001040659	TTC23	tetratricopeptide repeat domain 23	0	0	1	0	0	0	0	0	0	1	0
hsa-miR-1246	MIMAT0005898	NM_001040660	TTC23	tetratricopeptide repeat domain 23	0	0	1	0	0	0	0	0	0	1	0
hsa-miR-1246	MIMAT0005898	NM_001040665	STEAP2	six transmembrane epithelial antigen of the prostate 2	0	0	1	0	0	0	0	0	0	1	0
hsa-miR-1246	MIMAT0005898	NM_001040708	HEY1	hairy/enhancer-of-split related with YRPW motif 1	0	0	1	0	0	0	0	0	0	1	0
hsa-miR-1246	MIMAT0005898	NM_001040709	SYPL2	synaptophysin-like 2	0	0	1	0	0	0	0	0	0	1	0
hsa-miR-1246	MIMAT0005898	NM_001040712	PTPRD	protein tyrosine phosphatase, receptor type, D	0	0	1	0	0	0	0	0	0	1	0
hsa-miR-1246	MIMAT0005898	NM_001040875	GDAP1	ganglioside-induced differentiation-associated protein 1	0	0	1	0	0	0	0	0	0	1	0
hsa-miR-1246	MIMAT0005898	NM_001040876	ABCE1	ATP-binding cassette, sub-family E (OABP), member 1	0	0	1	0	0	0	0	0	0	1	0
hsa-miR-1246	MIMAT0005898	NM_001042368	RALGDS	ral guanine nucleotide dissociation stimulator	0	0	1	0	0	0	0	0	0	1	0
hsa-miR-1246	MIMAT0005898	NM_001042404	CEP170	centrosomal protein 170kDa	0	0	1	0	0	0	0	0	0	1	0
hsa-miR-1246	MIMAT0005898	NM_001042405	CEP170	centrosomal protein 170kDa	0	0	1	0	0	0	0	0	0	1	0
hsa-miR-1246	MIMAT0005898	NM_001042413	GLIS3	GLIS family zinc finger 3	0	0	1	0	0	0	0	0	0	1	0
hsa-miR-1246	MIMAT0005898	NM_001042416	ZNF596	zinc finger protein 596	0	0	1	0	0	0	0	0	0	1	0
hsa-miR-1246	MIMAT0005898	NM_001042469	SUMF2	sulfatase modifying factor 2	0	0	1	0	0	0	0	0	0	1	0
hsa-miR-1246	MIMAT0005898	NM_001042470	SUMF2	sulfatase modifying factor 2	0	0	1	0	0	0	0	0	0	1	0
hsa-miR-1246	MIMAT0005898	NM_001042481	FRMD6	FERM domain containing 6	0	0	1	0	0	0	0	0	0	1	0
hsa-miR-1246	MIMAT0005898	NM_001042492	NF1	neurofibromin 1 (neurofibromatosis, von Recklinghausen disease, Watson disease)	0	0	1	0	0	0	0	0	0	1	0
hsa-miR-1246	MIMAT0005898	NM_001042494	SLC12A6	solute carrier family 12 (potassium/chloride transporters), member 6	0	0	1	0	0	0	0	0	0	1	0
hsa-miR-1246	MIMAT0005898	NM_001042495	SLC12A6	solute carrier family 12 (potassium/chloride transporters), member 6	0	0	1	0	0	0	0	0	0	1	0
hsa-miR-1246	MIMAT0005898	NM_001042496	SLC12A6	solute carrier family 12 (potassium/chloride transporters), member 6	0	0	1	0	0	0	0	0	0	1	0
hsa-miR-1246	MIMAT0005898	NM_001042497	SLC12A6	solute carrier family 12 (potassium/chloride transporters), member 6	0	0	1	0	0	0	0	0	0	1	0
hsa-miR-1246	MIMAT0005898	NM_001042508	C6orf124	chromosome 6 open reading frame 124	0	0	1	0	0	0	0	0	0	1	0
hsa-miR-1246	MIMAT0005898	NM_001042533	MINA	MYC induced nuclear antigen	0	0	1	0	0	0	0	0	0	1	0
hsa-miR-1246	MIMAT0005898	NM_001042549	NSL1	NSL1, MIND kinetochore complex component, homolog (S. cerevisiae)	0	0	1	0	0	0	0	0	0	1	0
hsa-miR-1246	MIMAT0005898	NM_001042559	EIF4G2	eukaryotic translation initiation factor 4 gamma, 2	0	0	1	0	0	0	0	0	0	1	0
hsa-miR-1246	MIMAT0005898	NM_001042599	ERBB4	v-erb-a erythroblastic leukemia viral oncogene homolog 4 (avian)	0	0	1	0	0	0	0	0	0	1	0
hsa-miR-1246	MIMAT0005898	NM_001042603	JARID1A	jumonji, AT rich interactive domain 1A	0	0	1	0	0	0	0	0	0	1	0
hsa-miR-1246	MIMAT0005898	NM_001042604	XRN1	5"-3" exoribonuclease 1	0	0	1	0	0	0	0	0	0	1	0
hsa-miR-1246	MIMAT0005898	NM_001042610	DBNDD1	dysbindin (dystrobrevin binding protein 1) domain containing 1	0	0	1	0	0	0	0	0	0	1	0
hsa-miR-1246	MIMAT0005898	NM_001042697	ZSWIM7	zinc finger, SWIM-type containing 7	0	0	1	0	0	0	0	0	0	1	0
hsa-miR-1246	MIMAT0005898	NM_001042705	IQCJ	IQ motif containing J	0	0	1	0	0	0	0	0	0	1	0
hsa-miR-1246	MIMAT0005898	NM_001042717	GTPBP10	GTP-binding protein 10 (putative)	0	0	1	0	0	0	0	0	0	1	0
hsa-miR-1246	MIMAT0005898	NM_001042758	SRGAP2	SLIT-ROBO Rho GTPase activating protein 2	0	0	1	0	0	0	0	0	0	1	0
hsa-miR-1246	MIMAT0005898	NM_001043351	TPM3	tropomyosin 3	0	0	1	0	0	0	0	0	0	1	0
hsa-miR-1246	MIMAT0005898	NM_001043352	TPM3	tropomyosin 3	0	0	1	0	0	0	0	0	0	1	0
hsa-miR-1246	MIMAT0005898	NM_001043353	TPM3	tropomyosin 3	0	0	1	0	0	0	0	0	0	1	0
hsa-miR-1246	MIMAT0005898	NM_001044	SLC6A3	solute carrier family 6 (neurotransmitter transporter, dopamine), member 3	0	0	1	0	0	0	0	0	0	1	0
hsa-miR-1246	MIMAT0005898	NM_001044385	ALS2CR4	amyotrophic lateral sclerosis 2 (juvenile) chromosome region, candidate 4	0	0	1	0	0	0	0	0	0	1	0
hsa-miR-1246	MIMAT0005898	NM_001044387	ZNF557	zinc finger protein 557	0	0	1	0	0	0	0	0	0	1	0
hsa-miR-1246	MIMAT0005898	NM_001044388	ZNF557	zinc finger protein 557	0	0	1	0	0	0	0	0	0	1	0
hsa-miR-1246	MIMAT0005898	NM_001045557	SLA	Src-like-adaptor	0	0	1	0	0	0	0	0	0	1	0
hsa-miR-1246	MIMAT0005898	NM_001046	SLC12A2	solute carrier family 12 (sodium/potassium/chloride transporters), member 2	0	0	1	0	0	0	0	0	0	1	0
hsa-miR-1246	MIMAT0005898	NM_001047434	DPH3	DPH3, KTI11 homolog (S. cerevisiae)	0	0	1	0	0	0	0	0	0	1	0
hsa-miR-1246	MIMAT0005898	NM_001048183	PHACTR4	phosphatase and actin regulator 4	0	0	1	0	0	0	0	0	0	1	0
hsa-miR-1246	MIMAT0005898	NM_001048210	CLCC1	chloride channel CLIC-like 1	0	0	1	0	0	0	0	0	0	1	0
hsa-miR-1246	MIMAT0005898	NM_001048252	CTXN3	cortexin 3	0	0	1	0	0	0	0	0	0	1	0
hsa-miR-1246	MIMAT0005898	NM_001062	TCN1	transcobalamin I (vitamin B12 binding protein, R binder family)	0	0	1	0	0	0	0	0	0	1	0
hsa-miR-1246	MIMAT0005898	NM_001076675	ZNF626	zinc finger protein 626	0	0	1	0	0	0	0	0	0	1	0
hsa-miR-1246	MIMAT0005898	NM_001076682	NCAM1	neural cell adhesion molecule 1	0	0	1	0	0	0	0	0	0	1	0
hsa-miR-1246	MIMAT0005898	NM_001077180	METTL9	methyltransferase like 9	0	0	1	0	0	0	0	0	0	1	0
hsa-miR-1246	MIMAT0005898	NM_001077196	PDE11A	phosphodiesterase 11A	0	0	1	0	0	0	0	0	0	1	0
hsa-miR-1246	MIMAT0005898	NM_001077197	PDE11A	phosphodiesterase 11A	0	0	1	0	0	0	0	0	0	1	0
hsa-miR-1246	MIMAT0005898	NM_001077203	SENP7	SUMO1/sentrin specific peptidase 7	0	0	1	0	0	0	0	0	0	1	0
hsa-miR-1246	MIMAT0005898	NM_001077397	IRF2BP2	interferon regulatory factor 2 binding protein 2	0	0	1	0	0	0	0	0	0	1	0
hsa-miR-1246	MIMAT0005898	NM_001077511	TCF19	transcription factor 19 (SC1)	0	0	1	0	0	0	0	0	0	1	0
hsa-miR-1246	MIMAT0005898	NM_001077619	LOC137886	hypothetical protein LOC137886	0	0	1	0	0	0	0	0	0	1	0
hsa-miR-1246	MIMAT0005898	NM_001077657	C3orf43	chromosome 3 open reading frame 43	0	0	1	0	0	0	0	0	0	1	0
hsa-miR-1246	MIMAT0005898	NM_001078166	SFRS1	splicing factor, arginine/serine-rich 1 (splicing factor 2, alternate splicing factor)	0	0	1	0	0	0	0	0	0	1	0
hsa-miR-1246	MIMAT0005898	NM_001078173	FAM127C	family with sequence similarity 127, member C	0	0	1	0	0	0	0	0	0	1	0
hsa-miR-1246	MIMAT0005898	NM_001079519	C14orf24	chromosome 14 open reading frame 24	0	0	1	0	0	0	0	0	0	1	0
hsa-miR-1246	MIMAT0005898	NM_001079528	ABCC6	ATP-binding cassette, sub-family C (CFTR/MRP), member 6	0	0	1	0	0	0	0	0	0	1	0
hsa-miR-1246	MIMAT0005898	NM_001079673	FNDC3A	fibronectin type III domain containing 3A	0	0	1	0	0	0	0	0	0	1	0
hsa-miR-1246	MIMAT0005898	NM_001079691	N4BP2L1	NEDD4 binding protein 2-like 1	0	0	1	0	0	0	0	0	0	1	0
hsa-miR-1246	MIMAT0005898	NM_001079692	MS4A14	membrane-spanning 4-domains, subfamily A, member 14	0	0	1	0	0	0	0	0	0	1	0
hsa-miR-1246	MIMAT0005898	NM_001079821	NLRP3	NLR family, pyrin domain containing 3	0	0	1	0	0	0	0	0	0	1	0
hsa-miR-1246	MIMAT0005898	NM_001079846	CREBBP	CREB binding protein (Rubinstein-Taybi syndrome)	0	0	1	0	0	0	0	0	0	1	0
hsa-miR-1246	MIMAT0005898	NM_001079874	VAV3	vav 3 guanine nucleotide exchange factor	0	0	1	0	0	0	0	0	0	1	0
hsa-miR-1246	MIMAT0005898	NM_001080114	LDB3	LIM domain binding 3	0	0	1	0	0	0	0	0	0	1	0
hsa-miR-1246	MIMAT0005898	NM_001080125	CASP8	caspase 8, apoptosis-related cysteine peptidase	0	0	1	0	0	0	0	0	0	1	0
hsa-miR-1246	MIMAT0005898	NM_001080383	GJC1	gap junction protein, gamma 1, 45kDa	0	0	1	0	0	0	0	0	0	1	0
hsa-miR-1246	MIMAT0005898	NM_001080396	FAM155A	family with sequence similarity 155, member A	0	0	1	0	0	0	0	0	0	1	0
hsa-miR-1246	MIMAT0005898	NM_001080406	hCG_1794298	hCG1794298	0	0	1	0	0	0	0	0	0	1	0
hsa-miR-1246	MIMAT0005898	NM_001080414	CCDC88C	coiled-coil domain containing 88C	0	0	1	0	0	0	0	0	0	1	0
hsa-miR-1246	MIMAT0005898	NM_001080415	SR140	U2-associated SR140 protein	0	0	1	0	0	0	0	0	0	1	0
hsa-miR-1246	MIMAT0005898	NM_001080421	UNC13A	unc-13 homolog A (C. elegans)	0	0	1	0	0	0	0	0	0	1	0
hsa-miR-1246	MIMAT0005898	NM_001080448	EPHA6	EPH receptor A6	0	0	1	0	0	0	0	0	0	1	0
hsa-miR-1246	MIMAT0005898	NM_001080467	MYO5B	myosin VB	0	0	1	0	0	0	0	0	0	1	0
hsa-miR-1246	MIMAT0005898	NM_001080470	ZNF697	zinc finger protein 697	0	0	1	0	0	0	0	0	0	1	0
hsa-miR-1246	MIMAT0005898	NM_001080471	PEAR1	platelet endothelial aggregation receptor 1	0	0	1	0	0	0	0	0	0	1	0
hsa-miR-1246	MIMAT0005898	NM_001080491	USP6NL	USP6 N-terminal like	0	0	1	0	0	0	0	0	0	1	0
hsa-miR-1246	MIMAT0005898	NM_001080497	MEGF9	multiple EGF-like-domains 9	0	0	1	0	0	0	0	0	0	1	0
hsa-miR-1246	MIMAT0005898	NM_001080505	SHISA3	shisa homolog 3 (Xenopus laevis)	0	0	1	0	0	0	0	0	0	1	0
hsa-miR-1246	MIMAT0005898	NM_001080508	TBX18	T-box 18	0	0	1	0	0	0	0	0	0	1	0
hsa-miR-1246	MIMAT0005898	NM_001080509	TSPAN11	tetraspanin 11	0	0	1	0	0	0	0	0	0	1	0
hsa-miR-1246	MIMAT0005898	NM_001080533	UNC119B	unc-119 homolog B (C. elegans)	0	0	1	0	0	0	0	0	0	1	0
hsa-miR-1246	MIMAT0005898	NM_001080540	ISCA1L	iron-sulfur cluster assembly 1 homolog (S. cerevisiae)-like	0	0	1	0	0	0	0	0	0	1	0
hsa-miR-1246	MIMAT0005898	NM_001080546	TMEM218	transmembrane protein 218	0	0	1	0	0	0	0	0	0	1	0
hsa-miR-1246	MIMAT0005898	NM_001080791	C15orf57	chromosome 15 open reading frame 57	0	0	1	0	0	0	0	0	0	1	0
hsa-miR-1246	MIMAT0005898	NM_001080792	C15orf57	chromosome 15 open reading frame 57	0	0	1	0	0	0	0	0	0	1	0
hsa-miR-1246	MIMAT0005898	NM_001080850	RP4-692D3.1	hypothetical protein LOC728621	0	0	1	0	0	0	0	0	0	1	0
hsa-miR-1246	MIMAT0005898	NM_001080975	REPS2	RALBP1 associated Eps domain containing 2	0	0	1	0	0	0	0	0	0	1	0
hsa-miR-1246	MIMAT0005898	NM_001081461	JMJD6	jumonji domain containing 6	0	0	1	0	0	0	0	0	0	1	0
hsa-miR-1246	MIMAT0005898	NM_001081552	SPAG11A	sperm associated antigen 11A	0	0	1	0	0	0	0	0	0	1	0
hsa-miR-1246	MIMAT0005898	NM_001081573	GAB3	GRB2-associated binding protein 3	0	0	1	0	0	0	0	0	0	1	0
hsa-miR-1246	MIMAT0005898	NM_001081676	SCN3A	sodium channel, voltage-gated, type III, alpha subunit	0	0	1	0	0	0	0	0	0	1	0
hsa-miR-1246	MIMAT0005898	NM_001081677	SCN3A	sodium channel, voltage-gated, type III, alpha subunit	0	0	1	0	0	0	0	0	0	1	0
hsa-miR-1246	MIMAT0005898	NM_001081686	G6PC2	glucose-6-phosphatase, catalytic, 2	0	0	1	0	0	0	0	0	0	1	0
hsa-miR-1246	MIMAT0005898	NM_001081752	ELN	elastin (supravalvular aortic stenosis, Williams-Beuren syndrome)	0	0	1	0	0	0	0	0	0	1	0
hsa-miR-1246	MIMAT0005898	NM_001081753	ELN	elastin (supravalvular aortic stenosis, Williams-Beuren syndrome)	0	0	1	0	0	0	0	0	0	1	0
hsa-miR-1246	MIMAT0005898	NM_001081754	ELN	elastin (supravalvular aortic stenosis, Williams-Beuren syndrome)	0	0	1	0	0	0	0	0	0	1	0
hsa-miR-1246	MIMAT0005898	NM_001081755	ELN	elastin (supravalvular aortic stenosis, Williams-Beuren syndrome)	0	0	1	0	0	0	0	0	0	1	0
hsa-miR-1246	MIMAT0005898	NM_001082480	ZNF623	zinc finger protein 623	0	0	1	0	0	0	0	0	0	1	0
hsa-miR-1246	MIMAT0005898	NM_001082967	FAM19A5	family with sequence similarity 19 (chemokine (C-C motif)-like), member A5	0	0	1	0	0	0	0	0	0	1	0
hsa-miR-1246	MIMAT0005898	NM_001083112	GPD2	glycerol-3-phosphate dehydrogenase 2 (mitochondrial)	0	0	1	0	0	0	0	0	0	1	0
hsa-miR-1246	MIMAT0005898	NM_001083335	ZNF228	zinc finger protein 228	0	0	1	0	0	0	0	0	0	1	0
hsa-miR-1246	MIMAT0005898	NM_001083591	CUGBP2	CUG triplet repeat, RNA binding protein 2	0	0	1	0	0	0	0	0	0	1	0
hsa-miR-1246	MIMAT0005898	NM_001083602	PTCH1	patched homolog 1 (Drosophila)	0	0	1	0	0	0	0	0	0	1	0
hsa-miR-1246	MIMAT0005898	NM_001083603	PTCH1	patched homolog 1 (Drosophila)	0	0	1	0	0	0	0	0	0	1	0
hsa-miR-1246	MIMAT0005898	NM_001083604	PTCH1	patched homolog 1 (Drosophila)	0	0	1	0	0	0	0	0	0	1	0
hsa-miR-1246	MIMAT0005898	NM_001083605	PTCH1	patched homolog 1 (Drosophila)	0	0	1	0	0	0	0	0	0	1	0
hsa-miR-1246	MIMAT0005898	NM_001083606	PTCH1	patched homolog 1 (Drosophila)	0	0	1	0	0	0	0	0	0	1	0
hsa-miR-1246	MIMAT0005898	NM_001083607	PTCH1	patched homolog 1 (Drosophila)	0	0	1	0	0	0	0	0	0	1	0
hsa-miR-1246	MIMAT0005898	NM_001083614	EARS2	glutamyl-tRNA synthetase 2, mitochondrial (putative)	0	0	1	0	0	0	0	0	0	1	0
hsa-miR-1246	MIMAT0005898	NM_001083615	MYO3B	myosin IIIB	0	0	1	0	0	0	0	0	0	1	0
hsa-miR-1246	MIMAT0005898	NM_001083621	ZBTB40	zinc finger and BTB domain containing 40	0	0	1	0	0	0	0	0	0	1	0
hsa-miR-1246	MIMAT0005898	NM_001083913	C10orf26	chromosome 10 open reading frame 26	0	0	1	0	0	0	0	0	0	1	0
hsa-miR-1246	MIMAT0005898	NM_001083914	CTBP2	C-terminal binding protein 2	0	0	1	0	0	0	0	0	0	1	0
hsa-miR-1246	MIMAT0005898	NM_001083962	TCF4	transcription factor 4	0	0	1	0	0	0	0	0	0	1	0
hsa-miR-1246	MIMAT0005898	NM_001085357	BTLA	B and T lymphocyte associated	0	0	1	0	0	0	0	0	0	1	0
hsa-miR-1246	MIMAT0005898	NM_001085375	FLJ13137	hypothetical gene supported by AK125122	0	0	1	0	0	0	0	0	0	1	0
hsa-miR-1246	MIMAT0005898	NM_001085377	MCC	mutated in colorectal cancers	0	0	1	0	0	0	0	0	0	1	0
hsa-miR-1246	MIMAT0005898	NM_001085382	PSAPL1	prosaposin-like 1	0	0	1	0	0	0	0	0	0	1	0
hsa-miR-1246	MIMAT0005898	NM_001085400	RELL1	RELT-like 1	0	0	1	0	0	0	0	0	0	1	0
hsa-miR-1246	MIMAT0005898	NM_001085476	FOXD4L6	forkhead box D4-like 6	0	0	1	0	0	0	0	0	0	1	0
hsa-miR-1246	MIMAT0005898	NM_001093726	SEPP1	selenoprotein P, plasma, 1	0	0	1	0	0	0	0	0	0	1	0
hsa-miR-1246	MIMAT0005898	NM_001097620	TMEM184A	transmembrane protein 184A	0	0	1	0	0	0	0	0	0	1	0
hsa-miR-1246	MIMAT0005898	NM_001098175	ENTPD1	ectonucleoside triphosphate diphosphohydrolase 1	0	0	1	0	0	0	0	0	0	1	0
hsa-miR-1246	MIMAT0005898	NM_001098268	LIG4	ligase IV, DNA, ATP-dependent	0	0	1	0	0	0	0	0	0	1	0
hsa-miR-1246	MIMAT0005898	NM_001098272	HMGCS1	3-hydroxy-3-methylglutaryl-Coenzyme A synthase 1 (soluble)	0	0	1	0	0	0	0	0	0	1	0
hsa-miR-1246	MIMAT0005898	NM_001098402	ZNF295	zinc finger protein 295	0	0	1	0	0	0	0	0	0	1	0
hsa-miR-1246	MIMAT0005898	NM_001098403	ZNF295	zinc finger protein 295	0	0	1	0	0	0	0	0	0	1	0
hsa-miR-1246	MIMAT0005898	NM_001098414	ZNF621	zinc finger protein 621	0	0	1	0	0	0	0	0	0	1	0
hsa-miR-1246	MIMAT0005898	NM_001098424	DLG1	discs, large homolog 1 (Drosophila)	0	0	1	0	0	0	0	0	0	1	0
hsa-miR-1246	MIMAT0005898	NM_001098477	GRSF1	G-rich RNA sequence binding factor 1	0	0	1	0	0	0	0	0	0	1	0
hsa-miR-1246	MIMAT0005898	NM_001098482	CRTC1	CREB regulated transcription coactivator 1	0	0	1	0	0	0	0	0	0	1	0
hsa-miR-1246	MIMAT0005898	NM_001098484	SLC4A4	solute carrier family 4, sodium bicarbonate cotransporter, member 4	0	0	1	0	0	0	0	0	0	1	0
hsa-miR-1246	MIMAT0005898	NM_001098510	PELI3	pellino homolog 3 (Drosophila)	0	0	1	0	0	0	0	0	0	1	0
hsa-miR-1246	MIMAT0005898	NM_001098515	MRGPRF	MAS-related GPR, member F	0	0	1	0	0	0	0	0	0	1	0
hsa-miR-1246	MIMAT0005898	NM_001098517	CADM1	cell adhesion molecule 1	0	0	1	0	0	0	0	0	0	1	0
hsa-miR-1246	MIMAT0005898	NM_001098525	CKAP2	cytoskeleton associated protein 2	0	0	1	0	0	0	0	0	0	1	0
hsa-miR-1246	MIMAT0005898	NM_001098579	MRVI1	murine retrovirus integration site 1 homolog	0	0	1	0	0	0	0	0	0	1	0
hsa-miR-1246	MIMAT0005898	NM_001098612	SIGLEC14	sialic acid binding Ig-like lectin 14	0	0	1	0	0	0	0	0	0	1	0
hsa-miR-1246	MIMAT0005898	NM_001098620	PCBP2	poly(rC) binding protein 2	0	0	1	0	0	0	0	0	0	1	0
hsa-miR-1246	MIMAT0005898	NM_001098638	RNF169	ring finger protein 169	0	0	1	0	0	0	0	0	0	1	0
hsa-miR-1246	MIMAT0005898	NM_001098783	RPP14	ribonuclease P/MRP 14kDa subunit	0	0	1	0	0	0	0	0	0	1	0
hsa-miR-1246	MIMAT0005898	NM_001098802	CEP78	centrosomal protein 78kDa	0	0	1	0	0	0	0	0	0	1	0
hsa-miR-1246	MIMAT0005898	NM_001098816	ODZ4	odz, odd Oz/ten-m homolog 4 (Drosophila)	0	0	1	0	0	0	0	0	0	1	0
hsa-miR-1246	MIMAT0005898	NM_001098833	ATXN7L3	ataxin 7-like 3	0	0	1	0	0	0	0	0	0	1	0
hsa-miR-1246	MIMAT0005898	NM_001098845	ANXA8L1	annexin A8-like 1	0	0	1	0	0	0	0	0	0	1	0
hsa-miR-1246	MIMAT0005898	NM_001099224	IFT74	intraflagellar transport 74 homolog (Chlamydomonas)	0	0	1	0	0	0	0	0	0	1	0
hsa-miR-1246	MIMAT0005898	NM_001099225	CCDC43	coiled-coil domain containing 43	0	0	1	0	0	0	0	0	0	1	0
hsa-miR-1246	MIMAT0005898	NM_001099272	BTBD9	BTB (POZ) domain containing 9	0	0	1	0	0	0	0	0	0	1	0
hsa-miR-1246	MIMAT0005898	NM_001099273	NBEAL1	neurobeachin-like 1	0	0	1	0	0	0	0	0	0	1	0
hsa-miR-1246	MIMAT0005898	NM_001099289	SH3RF3	SH3 domain containing ring finger 3	0	0	1	0	0	0	0	0	0	1	0
hsa-miR-1246	MIMAT0005898	NM_001099294	LL22NC03-75B3.6	KIAA1644 protein	0	0	1	0	0	0	0	0	0	1	0
hsa-miR-1246	MIMAT0005898	NM_001101387	hCG_1776018	hCG1776018	0	0	1	0	0	0	0	0	0	1	0
hsa-miR-1246	MIMAT0005898	NM_001105	ACVR1	activin A receptor, type I	0	0	1	0	0	0	0	0	0	1	0
hsa-miR-1246	MIMAT0005898	NM_001106	ACVR2B	activin A receptor, type IIB	0	0	1	0	0	0	0	0	0	1	0
hsa-miR-1246	MIMAT0005898	NM_001112	ADARB1	adenosine deaminase, RNA-specific, B1 (RED1 homolog rat)	0	0	1	0	0	0	0	0	0	1	0
hsa-miR-1246	MIMAT0005898	NM_001113434	C17orf51	chromosome 17 open reading frame 51	0	0	1	0	0	0	0	0	0	1	0
hsa-miR-1246	MIMAT0005898	NM_001125	ADPRH	ADP-ribosylarginine hydrolase	0	0	1	0	0	0	0	0	0	1	0
hsa-miR-1246	MIMAT0005898	NM_001126	ADSS	adenylosuccinate synthase	0	0	1	0	0	0	0	0	0	1	0
hsa-miR-1246	MIMAT0005898	NM_001126492	RP1-177G6.2	hypothetical protein LOC286411	0	0	1	0	0	0	0	0	0	1	0
hsa-miR-1246	MIMAT0005898	NM_001126494	RP11-251H13.2	similar to hCG2039876	0	0	1	0	0	0	0	0	0	1	0
hsa-miR-1246	MIMAT0005898	NM_001127199	GAGE12D	G antigen 12D	0	0	1	0	0	0	0	0	0	1	0
hsa-miR-1246	MIMAT0005898	NM_001146	ANGPT1	angiopoietin 1	0	0	1	0	0	0	0	0	0	1	0
hsa-miR-1246	MIMAT0005898	NM_001148	ANK2	ankyrin 2, neuronal	0	0	1	0	0	0	0	0	0	1	0
hsa-miR-1246	MIMAT0005898	NM_001151	SLC25A4	solute carrier family 25 (mitochondrial carrier; adenine nucleotide translocator), member 4	0	0	1	0	0	0	0	0	0	1	0
hsa-miR-1246	MIMAT0005898	NM_001157	ANXA11	annexin A11	0	0	1	0	0	0	0	0	0	1	0
hsa-miR-1246	MIMAT0005898	NM_001165	BIRC3	baculoviral IAP repeat-containing 3	0	0	1	0	0	0	0	0	0	1	0
hsa-miR-1246	MIMAT0005898	NM_001173	ARHGAP5	Rho GTPase activating protein 5	0	0	1	0	0	0	0	0	0	1	0
hsa-miR-1246	MIMAT0005898	NM_001177	ARL1	ADP-ribosylation factor-like 1	0	0	1	0	0	0	0	0	0	1	0
hsa-miR-1246	MIMAT0005898	NM_001186	BACH1	BTB and CNC homology 1, basic leucine zipper transcription factor 1	0	0	1	0	0	0	0	0	0	1	0
hsa-miR-1246	MIMAT0005898	NM_001198	PRDM1	PR domain containing 1, with ZNF domain	0	0	1	0	0	0	0	0	0	1	0
hsa-miR-1246	MIMAT0005898	NM_001200	BMP2	bone morphogenetic protein 2	0	0	1	0	0	0	0	0	0	1	0
hsa-miR-1246	MIMAT0005898	NM_001204	BMPR2	bone morphogenetic protein receptor, type II (serine/threonine kinase)	0	0	1	0	0	0	0	0	0	1	0
hsa-miR-1246	MIMAT0005898	NM_001207	BTF3	basic transcription factor 3	0	0	1	0	0	0	0	0	0	1	0
hsa-miR-1246	MIMAT0005898	NM_001222	CAMK2G	calcium/calmodulin-dependent protein kinase (CaM kinase) II gamma	0	0	1	0	0	0	0	0	0	1	0
hsa-miR-1246	MIMAT0005898	NM_001233	CAV2	caveolin 2	0	0	1	0	0	0	0	0	0	1	0
hsa-miR-1246	MIMAT0005898	NM_001243	TNFRSF8	tumor necrosis factor receptor superfamily, member 8	0	0	1	0	0	0	0	0	0	1	0
hsa-miR-1246	MIMAT0005898	NM_001248	ENTPD3	ectonucleoside triphosphate diphosphohydrolase 3	0	0	1	0	0	0	0	0	0	1	0
hsa-miR-1246	MIMAT0005898	NM_001271	CHD2	chromodomain helicase DNA binding protein 2	0	0	1	0	0	0	0	0	0	1	0
hsa-miR-1246	MIMAT0005898	NM_001277	CHKA	choline kinase alpha	0	0	1	0	0	0	0	0	0	1	0
hsa-miR-1246	MIMAT0005898	NM_001290	LDB2	LIM domain binding 2	0	0	1	0	0	0	0	0	0	1	0
hsa-miR-1246	MIMAT0005898	NM_001294	CLPTM1	cleft lip and palate associated transmembrane protein 1	0	0	1	0	0	0	0	0	0	1	0
[truncated: 24,394 more rows]

## Sheet: downregulated miRNA targets
# "1" : interaction predicted; "0" : interaction not predicted.
miRNA ID	miRNA Acc	Refseq	Symbol	Description	diana	microinspector	miranda	mirtarget2	mitarget	nbmirtar	pictar	pita	rna22	rnahybrid	targetscan
hsa-let-7c	MIMAT0000064	NM_003483	HMGA2	high mobility group AT-hook 2	0	1	1	1	0	1	1	1	1	1	1
hsa-let-7c	MIMAT0000064	NM_001039111	TRIM71	tripartite motif-containing 71	0	1	1	1	0	1	0	1	1	1	1
hsa-let-7c	MIMAT0000064	NM_002467	MYC	v-myc myelocytomatosis viral oncogene homolog (avian)	0	1	1	0	0	1	1	1	1	1	0
hsa-let-7c	MIMAT0000064	NM_019084	CCNJ	cyclin J	0	0	1	1	0	0	1	1	0	1	1
hsa-let-7c	MIMAT0000064	NM_178565	RSPO2	R-spondin 2 homolog (Xenopus laevis)	0	0	1	1	0	0	1	1	0	1	1
hsa-let-7c	MIMAT0000064	NM_018688	BIN3	bridging integrator 3	0	0	1	1	0	0	1	1	0	1	1
hsa-let-7c	MIMAT0000064	NM_175873	ANKRD43	ankyrin repeat domain 43	0	0	1	1	0	0	1	1	0	1	1
hsa-let-7c	MIMAT0000064	NM_006195	PBX3	pre-B-cell leukemia homeobox 3	0	0	1	1	0	0	1	1	0	1	1
hsa-let-7c	MIMAT0000064	NM_018490	LGR4	leucine-rich repeat-containing G protein-coupled receptor 4	0	0	1	1	0	0	1	1	0	1	1
hsa-let-7c	MIMAT0000064	NM_003644	GAS7	growth arrest-specific 7	0	0	1	1	0	0	1	1	0	1	1
hsa-let-7c	MIMAT0000064	NM_001004317	LIN28B	lin-28 homolog B (C. elegans)	0	0	1	1	0	0	1	1	0	1	1
hsa-let-7c	MIMAT0000064	NM_032017	STK40	serine/threonine kinase 40	0	0	1	1	0	0	1	1	0	1	1
hsa-let-7c	MIMAT0000064	NM_020159	SMARCAD1	SWI/SNF-related, matrix-associated actin-dependent regulator of chromatin, subfamily a, containing DEAD/H box 1	0	0	1	1	0	0	1	1	0	1	1
hsa-let-7c	MIMAT0000064	NM_014813	LRIG2	leucine-rich repeats and immunoglobulin-like domains 2	0	0	1	1	0	0	1	1	0	1	1
hsa-let-7c	MIMAT0000064	NM_001001557	GDF6	growth differentiation factor 6	0	0	1	1	0	0	1	1	0	1	1
hsa-let-7c	MIMAT0000064	NM_024501	HOXD1	homeobox D1	0	0	1	1	0	0	1	1	0	1	1
hsa-let-7c	MIMAT0000064	NM_015346	ZFYVE26	zinc finger, FYVE domain containing 26	0	0	1	1	0	0	1	1	0	1	1
hsa-let-7c	MIMAT0000064	NM_005688	ABCC5	ATP-binding cassette, sub-family C (CFTR/MRP), member 5	0	0	1	1	0	0	1	1	0	1	1
hsa-let-7c	MIMAT0000064	NM_013386	SLC25A24	solute carrier family 25 (mitochondrial carrier; phosphate carrier), member 24	0	0	1	1	0	0	1	1	0	1	1
hsa-let-7c	MIMAT0000064	NM_032499	C15orf41	chromosome 15 open reading frame 41	0	0	1	1	0	0	1	1	0	1	1
hsa-let-7c	MIMAT0000064	NM_018332	DDX19A	DEAD (Asp-Glu-Ala-As) box polypeptide 19A	0	0	1	1	0	0	1	1	0	1	1
hsa-let-7c	MIMAT0000064	NM_006831	CLP1	CLP1, cleavage and polyadenylation factor I subunit, homolog (S. cerevisiae)	0	0	1	1	0	0	1	1	0	1	1
hsa-let-7c	MIMAT0000064	NM_006729	DIAPH2	diaphanous homolog 2 (Drosophila)	0	0	1	1	0	0	1	1	0	1	1
hsa-let-7c	MIMAT0000064	NM_016591	GCNT4	glucosaminyl (N-acetyl) transferase 4, core 2 (beta-1,6-N-acetylglucosaminyltransferase)	0	0	1	1	0	0	1	1	0	1	1
hsa-let-7c	MIMAT0000064	NM_032947	MST150	MSTP150	0	0	1	1	0	0	1	1	0	1	1
hsa-let-7c	MIMAT0000064	NM_007001	SLC35D2	solute carrier family 35, member D2	0	0	1	1	0	0	1	1	0	1	1
hsa-let-7c	MIMAT0000064	NM_032833	PPP1R15B	protein phosphatase 1, regulatory (inhibitor) subunit 15B	0	0	1	1	0	0	1	1	0	1	1
hsa-let-7c	MIMAT0000064	NM_006547	IGF2BP3	insulin-like growth factor 2 mRNA binding protein 3	0	0	1	1	0	0	1	1	0	1	1
hsa-let-7c	MIMAT0000064	NM_153377	LRIG3	leucine-rich repeats and immunoglobulin-like domains 3	0	0	1	1	0	0	1	1	0	1	1
hsa-let-7c	MIMAT0000064	NM_017990	PDPR	pyruvate dehydrogenase phosphatase regulatory subunit	0	0	1	1	0	0	1	1	0	1	1
hsa-let-7c	MIMAT0000064	NM_018061	PRPF38B	PRP38 pre-mRNA processing factor 38 (yeast) domain containing B	0	0	1	1	0	0	1	1	0	1	1
hsa-let-7c	MIMAT0000064	NM_016072	GOLT1B	golgi transport 1 homolog B (S. cerevisiae)	0	0	1	1	0	0	1	1	0	1	1
hsa-let-7c	MIMAT0000064	NM_018121	C10orf6	chromosome 10 open reading frame 6	0	0	1	1	0	0	1	1	0	1	1
hsa-let-7c	MIMAT0000064	NM_002524	NRAS	neuroblastoma RAS viral (v-ras) oncogene homolog	0	0	1	1	0	0	1	1	0	1	1
hsa-let-7c	MIMAT0000064	NM_003618	MAP4K3	mitogen-activated protein kinase kinase kinase kinase 3	0	0	1	1	0	0	1	1	0	1	1
hsa-let-7c	MIMAT0000064	NM_032557	USP38	ubiquitin specific peptidase 38	0	0	1	1	0	0	1	1	0	1	1
hsa-let-7c	MIMAT0000064	NM_198963	DHX57	DEAH (Asp-Glu-Ala-Asp/His) box polypeptide 57	0	0	1	1	0	0	1	1	0	1	1
hsa-let-7c	MIMAT0000064	NM_030640	DUSP16	dual specificity phosphatase 16	0	0	1	1	0	0	1	1	0	1	1
hsa-let-7c	MIMAT0000064	NM_013390	TMEM2	transmembrane protein 2	0	0	1	1	0	0	1	1	0	1	1
hsa-let-7c	MIMAT0000064	NM_030576	LIMD2	LIM domain containing 2	0	0	1	1	0	0	1	1	0	1	1
hsa-let-7c	MIMAT0000064	NM_005063	SCD	stearoyl-CoA desaturase (delta-9-desaturase)	0	0	1	1	0	0	1	1	0	1	1
hsa-let-7c	MIMAT0000064	NM_004645	COIL	coilin	0	0	1	1	0	0	1	1	0	1	1
hsa-let-7c	MIMAT0000064	NM_000103	CYP19A1	cytochrome P450, family 19, subfamily A, polypeptide 1	0	0	1	1	0	0	1	1	0	1	1
hsa-let-7c	MIMAT0000064	NM_000090	COL3A1	collagen, type III, alpha 1 (Ehlers-Danlos syndrome type IV, autosomal dominant)	0	0	1	1	0	0	1	1	0	1	1
hsa-let-7c	MIMAT0000064	NM_001789	CDC25A	cell division cycle 25 homolog A (S. pombe)	0	0	1	1	0	0	1	1	0	1	1
hsa-let-7c	MIMAT0000064	NM_022041	GAN	giant axonal neuropathy (gigaxonin)	0	0	1	1	0	0	1	1	0	1	1
hsa-let-7c	MIMAT0000064	NM_080867	SOCS4	suppressor of cytokine signaling 4	0	0	1	1	0	0	1	1	0	1	1
hsa-let-7c	MIMAT0000064	NM_022133	SNX16	sorting nexin 16	0	0	1	1	0	0	1	1	0	1	1
hsa-let-7c	MIMAT0000064	NM_004821	HAND1	heart and neural crest derivatives expressed 1	0	0	1	1	0	0	1	1	0	1	1
hsa-let-7c	MIMAT0000064	NM_152896	UHRF2	ubiquitin-like, containing PHD and RING finger domains, 2	0	0	1	1	0	0	1	1	0	1	1
hsa-let-7c	MIMAT0000064	NM_004277	SLC25A27	solute carrier family 25, member 27	0	0	1	1	0	0	1	1	0	1	1
hsa-let-7c	MIMAT0000064	NM_004359	CDC34	cell division cycle 34 homolog (S. cerevisiae)	0	0	1	1	0	0	1	1	0	1	1
hsa-let-7c	MIMAT0000064	NM_004346	CASP3	caspase 3, apoptosis-related cysteine peptidase	0	0	1	1	0	0	1	1	0	1	1
hsa-let-7c	MIMAT0000064	NM_001879	MASP1	mannan-binding lectin serine peptidase 1 (C4/C2 activating component of Ra-reactive factor)	0	0	1	1	0	0	1	1	0	1	1
hsa-let-7c	MIMAT0000064	NM_173659	RPUSD3	RNA pseudouridylate synthase domain containing 3	0	0	1	1	0	0	1	1	0	1	1
hsa-let-7c	MIMAT0000064	NM_152478	ZNF583	zinc finger protein 583	0	0	1	1	0	0	1	1	0	1	1
hsa-let-7c	MIMAT0000064	NM_005415	SLC20A1	solute carrier family 20 (phosphate transporter), member 1	0	0	1	1	0	0	1	1	0	1	1
hsa-let-7c	MIMAT0000064	NM_014038	BZW2	basic leucine zipper and W2 domains 2	0	0	1	1	0	0	1	1	0	1	1
hsa-let-7c	MIMAT0000064	NM_015094	HIC2	hypermethylated in cancer 2	0	0	1	1	0	0	1	1	0	1	1
hsa-let-7c	MIMAT0000064	NM_000088	COL1A1	collagen, type I, alpha 1	0	0	1	1	0	0	1	1	0	1	1
hsa-let-7c	MIMAT0000064	NM_145259	ACVR1C	activin A receptor, type IC	0	0	1	1	0	0	1	1	0	1	1
hsa-let-7c	MIMAT0000064	NM_004612	TGFBR1	transforming growth factor, beta receptor I (activin A receptor type II-like kinase, 53kDa)	0	0	1	1	0	0	1	1	0	1	1
hsa-let-7c	MIMAT0000064	NM_000024	ADRB2	adrenergic, beta-2-, receptor, surface	0	0	1	1	0	0	1	1	0	1	1
hsa-let-7c	MIMAT0000064	NM_004016	DMD	dystrophin (muscular dystrophy, Duchenne and Becker types)	0	0	1	1	0	0	1	1	0	1	1
hsa-let-7c	MIMAT0000064	NM_007361	NID2	nidogen 2 (osteonidogen)	0	0	1	0	0	0	1	1	0	1	1
hsa-let-7c	MIMAT0000064	NM_014683	ULK2	unc-51-like kinase 2 (C. elegans)	0	0	1	0	0	0	1	1	0	1	1
hsa-let-7c	MIMAT0000064	NM_007124	UTRN	utrophin	0	0	1	1	0	0	0	1	0	1	1
hsa-let-7c	MIMAT0000064	NM_007371	BRD3	bromodomain containing 3	0	0	1	0	0	0	1	1	0	1	1
hsa-let-7c	MIMAT0000064	NM_007275	TUSC2	tumor suppressor candidate 2	0	0	1	0	0	0	1	1	0	1	1
hsa-let-7c	MIMAT0000064	NM_057089	AP1S1	adaptor-related protein complex 1, sigma 1 subunit	0	0	1	0	0	0	1	1	0	1	1
hsa-let-7c	MIMAT0000064	NM_012388	PLDN	pallidin homolog (mouse)	0	0	1	0	0	0	1	1	0	1	1
hsa-let-7c	MIMAT0000064	NM_007242	DDX19B	DEAD (Asp-Glu-Ala-As) box polypeptide 19B	0	0	1	1	0	0	1	1	0	1	0
hsa-let-7c	MIMAT0000064	NM_007037	ADAMTS8	ADAM metallopeptidase with thrombospondin type 1 motif, 8	0	0	1	1	0	0	0	1	0	1	1
hsa-let-7c	MIMAT0000064	NM_007038	ADAMTS5	ADAM metallopeptidase with thrombospondin type 1 motif, 5 (aggrecanase-2)	0	0	1	0	0	0	1	1	0	1	1
hsa-let-7c	MIMAT0000064	NM_101395	DYRK1A	dual-specificity tyrosine-(Y)-phosphorylation regulated kinase 1A	0	0	1	0	0	0	1	1	0	1	1
hsa-let-7c	MIMAT0000064	NM_012199	EIF2C1	eukaryotic translation initiation factor 2C, 1	0	0	1	0	0	0	1	1	0	1	1
hsa-let-7c	MIMAT0000064	NM_012214	MGAT4A	mannosyl (alpha-1,3-)-glycoprotein beta-1,4-N-acetylglucosaminyltransferase, isozyme A	0	0	1	0	0	0	1	1	0	1	1
hsa-let-7c	MIMAT0000064	NM_014139	SCN11A	sodium channel, voltage-gated, type XI, alpha subunit	0	0	1	0	0	0	1	1	0	1	1
hsa-let-7c	MIMAT0000064	NM_012320	LYPLA3	lysophospholipase 3 (lysosomal phospholipase A2)	0	0	1	0	0	0	1	1	0	1	1
hsa-let-7c	MIMAT0000064	NM_012335	MYO1F	myosin IF	0	0	1	0	0	0	1	1	0	1	1
hsa-let-7c	MIMAT0000064	NM_014023	WDR37	WD repeat domain 37	0	0	1	0	0	0	1	1	0	1	1
hsa-let-7c	MIMAT0000064	NM_013309	SLC30A4	solute carrier family 30 (zinc transporter), member 4	0	0	1	0	0	0	1	1	0	1	1
hsa-let-7c	MIMAT0000064	NM_013381	TRHDE	thyrotropin-releasing hormone degrading enzyme	0	0	1	0	0	0	1	1	0	1	1
hsa-let-7c	MIMAT0000064	NM_012193	FZD4	frizzled homolog 4 (Drosophila)	0	0	1	0	0	0	1	1	0	1	1
hsa-let-7c	MIMAT0000064	NM_014212	HOXC11	homeobox C11	0	0	1	0	0	0	1	1	0	1	1
hsa-let-7c	MIMAT0000064	NM_014670	BZW1	basic leucine zipper and W2 domains 1	0	0	1	0	0	0	1	1	0	1	1
hsa-let-7c	MIMAT0000064	NM_012080	HDHD1A	haloacid dehalogenase-like hydrolase domain containing 1A	0	0	1	0	0	0	1	1	0	1	1
hsa-let-7c	MIMAT0000064	NM_014640	TTLL4	tubulin tyrosine ligase-like family, member 4	0	0	1	0	0	0	1	1	0	1	1
hsa-let-7c	MIMAT0000064	NM_080764	ZNF280B	zinc finger protein 280B	0	0	1	0	0	0	1	1	0	1	1
hsa-let-7c	MIMAT0000064	NM_012098	ANGPTL2	angiopoietin-like 2	0	0	1	0	0	0	1	1	0	1	1
hsa-let-7c	MIMAT0000064	NM_014345	ZNF318	zinc finger protein 318	0	0	1	0	0	0	1	1	0	1	1
hsa-let-7c	MIMAT0000064	NM_012129	CLDN12	claudin 12	0	0	1	0	0	0	1	1	0	1	1
hsa-let-7c	MIMAT0000064	NM_014001	GGA3	golgi associated, gamma adaptin ear containing, ARF binding protein 3	0	0	1	0	0	0	1	1	0	1	1
hsa-let-7c	MIMAT0000064	NM_014002	IKBKE	inhibitor of kappa light polypeptide gene enhancer in B-cells, kinase epsilon	0	0	1	0	0	0	1	1	0	1	1
hsa-let-7c	MIMAT0000064	NM_134325	SLC26A9	solute carrier family 26, member 9	0	0	1	0	0	0	1	1	0	1	1
hsa-let-7c	MIMAT0000064	NM_152493	ZNF362	zinc finger protein 362	0	0	1	0	0	0	1	1	0	1	1
hsa-let-7c	MIMAT0000064	NM_005274	GNG5	guanine nucleotide binding protein (G protein), gamma 5	0	0	1	0	0	0	1	1	0	1	1
hsa-let-7c	MIMAT0000064	NM_018984	SSH1	slingshot homolog 1 (Drosophila)	0	0	1	0	0	0	1	1	0	1	1
hsa-let-7c	MIMAT0000064	NM_005430	WNT1	wingless-type MMTV integration site family, member 1	0	0	1	0	0	0	1	1	0	1	1
hsa-let-7c	MIMAT0000064	NM_005475	SH2B3	SH2B adaptor protein 3	0	0	1	0	0	0	1	1	0	1	1
hsa-let-7c	MIMAT0000064	NM_005539	INPP5A	inositol polyphosphate-5-phosphatase, 40kDa	0	0	1	0	0	0	1	1	0	1	1
hsa-let-7c	MIMAT0000064	NM_005586	MDFI	MyoD family inhibitor	0	0	1	0	0	0	1	1	0	1	1
hsa-let-7c	MIMAT0000064	NM_005649	ZNF354A	zinc finger protein 354A	0	0	1	0	0	0	1	1	0	1	1
hsa-let-7c	MIMAT0000064	NM_005686	SOX13	SRY (sex determining region Y)-box 13	0	0	1	0	0	0	1	1	0	1	1
hsa-let-7c	MIMAT0000064	NM_005700	DPP3	dipeptidyl-peptidase 3	0	0	1	0	0	0	1	1	0	1	1
hsa-let-7c	MIMAT0000064	NM_144599	NIPA1	non imprinted in Prader-Willi/Angelman syndrome 1	0	0	1	0	0	0	1	1	0	1	1
hsa-let-7c	MIMAT0000064	NM_005233	EPHA3	EPH receptor A3	0	0	1	0	0	0	1	1	0	1	1
hsa-let-7c	MIMAT0000064	NM_005187	CBFA2T3	core-binding factor, runt domain, alpha subunit 2; translocated to, 3	0	0	1	0	0	0	1	1	0	1	1
hsa-let-7c	MIMAT0000064	NM_005051	QARS	glutaminyl-tRNA synthetase	0	0	1	0	0	0	1	1	0	1	1
hsa-let-7c	MIMAT0000064	NM_152305	KTELC1	KTEL (Lys-Tyr-Glu-Leu) containing 1	0	0	1	0	0	0	1	1	0	1	1
hsa-let-7c	MIMAT0000064	NM_004824	CDYL	chromodomain protein, Y-like	0	0	1	0	0	0	1	1	0	1	1
hsa-let-7c	MIMAT0000064	NM_004834	MAP4K4	mitogen-activated protein kinase kinase kinase kinase 4	0	0	1	0	0	0	1	1	0	1	1
hsa-let-7c	MIMAT0000064	NM_004852	ONECUT2	one cut homeobox 2	0	0	1	1	0	0	0	1	0	1	1
hsa-let-7c	MIMAT0000064	NM_004884	PUNC	putative neuronal cell adhesion molecule	0	0	1	0	0	0	1	1	0	1	1
hsa-let-7c	MIMAT0000064	NM_152280	SYT11	synaptotagmin XI	0	0	1	0	0	0	1	1	0	1	1
hsa-let-7c	MIMAT0000064	NM_004937	CTNS	cystinosis, nephropathic	0	0	1	0	0	0	1	1	0	1	1
hsa-let-7c	MIMAT0000064	NM_004947	DOCK3	dedicator of cytokinesis 3	0	0	1	0	0	0	1	1	0	1	1
hsa-let-7c	MIMAT0000064	NM_004992	MECP2	methyl CpG binding protein 2 (Rett syndrome)	0	0	1	0	0	0	1	1	0	1	1
hsa-let-7c	MIMAT0000064	NM_005009	NME4	non-metastatic cells 4, protein expressed in	0	0	1	0	0	0	1	1	0	1	1
hsa-let-7c	MIMAT0000064	NM_005716	GIPC1	GIPC PDZ domain containing family, member 1	0	0	1	0	0	0	1	1	0	1	1
hsa-let-7c	MIMAT0000064	NM_005739	RASGRP1	RAS guanyl releasing protein 1 (calcium and DAG-regulated)	0	0	1	0	0	0	1	1	0	1	1
hsa-let-7c	MIMAT0000064	NM_006380	APPBP2	amyloid beta precursor protein (cytoplasmic tail) binding protein 2	0	0	1	0	0	0	1	1	0	1	1
hsa-let-7c	MIMAT0000064	NM_006465	ARID3B	AT rich interactive domain 3B (BRIGHT-like)	0	0	1	0	0	0	1	1	0	1	1
hsa-let-7c	MIMAT0000064	NM_006534	NCOA3	nuclear receptor coactivator 3	0	0	1	0	0	0	1	1	0	1	1
hsa-let-7c	MIMAT0000064	NM_006546	IGF2BP1	insulin-like growth factor 2 mRNA binding protein 1	0	0	1	1	0	0	0	1	0	1	1
hsa-let-7c	MIMAT0000064	NM_006548	IGF2BP2	insulin-like growth factor 2 mRNA binding protein 2	0	0	1	1	0	0	1	1	0	1	0
hsa-let-7c	MIMAT0000064	NM_006628	ARPP-19	cyclic AMP phosphoprotein, 19 kD	0	0	1	0	0	0	1	1	0	1	1
hsa-let-7c	MIMAT0000064	NM_006667	PGRMC1	progesterone receptor membrane component 1	0	0	1	1	0	0	0	1	0	1	1
hsa-let-7c	MIMAT0000064	NM_006668	CYP46A1	cytochrome P450, family 46, subfamily A, polypeptide 1	0	0	1	0	0	0	1	1	0	1	1
hsa-let-7c	MIMAT0000064	NM_138471	LOC144097	hypothetical protein BC007540	0	0	1	0	0	0	1	1	0	1	1
hsa-let-7c	MIMAT0000064	NM_006876	B3GNT1	UDP-GlcNAc:betaGal beta-1,3-N-acetylglucosaminyltransferase 1	0	0	1	0	0	0	1	1	0	1	1
hsa-let-7c	MIMAT0000064	NM_006315	PCGF3	polycomb group ring finger 3	0	0	1	0	0	0	1	1	0	1	1
hsa-let-7c	MIMAT0000064	NM_152260	RPUSD2	RNA pseudouridylate synthase domain containing 2	0	0	1	0	0	0	1	1	0	1	1
hsa-let-7c	MIMAT0000064	NM_138806	CD200R1	CD200 receptor 1	0	0	1	1	0	0	1	1	0	1	0
hsa-let-7c	MIMAT0000064	NM_005793	NME6	non-metastatic cells 6, protein expressed in (nucleoside-diphosphate kinase)	0	0	1	0	0	0	1	1	0	1	1
hsa-let-7c	MIMAT0000064	NM_005834	TIMM17B	translocase of inner mitochondrial membrane 17 homolog B (yeast)	0	0	1	0	0	0	1	1	0	1	1
hsa-let-7c	MIMAT0000064	NM_005920	MEF2D	myocyte enhancer factor 2D	0	0	1	0	0	0	1	1	0	1	1
hsa-let-7c	MIMAT0000064	NM_005966	NAB1	NGFI-A binding protein 1 (EGR1 binding protein 1)	0	0	1	0	0	0	1	1	0	1	1
hsa-let-7c	MIMAT0000064	NM_006038	SPATA2	spermatogenesis associated 2	0	0	1	0	0	0	1	1	0	1	1
hsa-let-7c	MIMAT0000064	NM_006051	APBB3	amyloid beta (A4) precursor protein-binding, family B, member 3	0	0	1	0	0	0	1	1	0	1	1
hsa-let-7c	MIMAT0000064	NM_139136	KCNC2	potassium voltage-gated channel, Shaw-related subfamily, member 2	0	0	1	0	0	0	1	1	0	1	1
hsa-let-7c	MIMAT0000064	NM_006133	DAGLA	diacylglycerol lipase, alpha	0	0	1	0	0	0	1	1	0	1	1
hsa-let-7c	MIMAT0000064	NM_006267	RANBP2	RAN binding protein 2	0	0	1	0	0	0	1	1	0	1	1
hsa-let-7c	MIMAT0000064	NM_006268	DPF2	D4, zinc and double PHD fingers family 2	0	0	1	0	0	0	1	1	0	1	1
hsa-let-7c	MIMAT0000064	NM_006902	PRRX1	paired related homeobox 1	0	0	1	0	0	0	1	1	0	1	1
hsa-let-7c	MIMAT0000064	NM_018053	XKR8	XK, Kell blood group complex subunit-related family, member 8	0	0	1	0	0	0	1	1	0	1	1
hsa-let-7c	MIMAT0000064	NM_031890	CECR6	cat eye syndrome chromosome region, candidate 6	0	0	1	0	0	0	1	1	0	1	1
hsa-let-7c	MIMAT0000064	NM_020155	GPR137	G protein-coupled receptor 137	0	0	1	0	0	0	1	1	0	1	1
hsa-let-7c	MIMAT0000064	NM_020310	MNT	MAX binding protein	0	0	1	0	0	0	1	1	0	1	1
hsa-let-7c	MIMAT0000064	NM_031481	SLC25A18	solute carrier family 25 (mitochondrial carrier), member 18	0	0	1	0	0	0	1	1	0	1	1
hsa-let-7c	MIMAT0000064	NM_031226	CYP19A1	cytochrome P450, family 19, subfamily A, polypeptide 1	0	0	1	1	0	0	1	1	0	1	0
hsa-let-7c	MIMAT0000064	NM_020474	GALNT1	UDP-N-acetyl-alpha-D-galactosamine:polypeptide N-acetylgalactosaminyltransferase 1 (GalNAc-T1)	0	0	1	0	0	0	1	1	0	1	1
hsa-let-7c	MIMAT0000064	NM_020713	ZNF512B	zinc finger protein 512B	0	0	1	0	0	0	1	1	0	1	1
hsa-let-7c	MIMAT0000064	NM_020715	PLEKHH1	pleckstrin homology domain containing, family H (with MyTH4 domain) member 1	0	0	1	1	0	0	0	1	0	1	1
hsa-let-7c	MIMAT0000064	NM_020748	INTS2	integrator complex subunit 2	0	0	1	0	0	0	1	1	0	1	1
hsa-let-7c	MIMAT0000064	NM_020769	RGAG1	retrotransposon gag domain containing 1	0	0	1	0	0	0	1	1	0	1	1
hsa-let-7c	MIMAT0000064	NM_020809	ARHGAP20	Rho GTPase activating protein 20	0	0	1	0	0	0	1	1	0	1	1
hsa-let-7c	MIMAT0000064	NM_020836	BEGAIN	brain-enriched guanylate kinase-associated homolog (rat)	0	0	1	0	0	0	1	1	0	1	1
hsa-let-7c	MIMAT0000064	NM_032105	PPP1R12B	protein phosphatase 1, regulatory (inhibitor) subunit 12B	0	0	1	0	0	0	1	1	0	1	1
hsa-let-7c	MIMAT0000064	NM_019624	ABCB9	ATP-binding cassette, sub-family B (MDR/TAP), member 9	0	0	1	0	0	0	1	1	0	1	1
hsa-let-7c	MIMAT0000064	NM_018086	FIGN	fidgetin	0	0	1	1	0	0	0	1	0	1	1
hsa-let-7c	MIMAT0000064	NM_018173	PLEKHG6	pleckstrin homology domain containing, family G (with RhoGef domain) member 6	0	0	1	0	0	0	1	1	0	1	1
hsa-let-7c	MIMAT0000064	NM_018208	ETNK2	ethanolamine kinase 2	0	0	1	0	0	0	1	1	0	1	1
hsa-let-7c	MIMAT0000064	NM_032603	LOXL3	lysyl oxidase-like 3	0	0	1	0	0	0	1	1	0	1	1
hsa-let-7c	MIMAT0000064	NM_032582	USP32	ubiquitin specific peptidase 32	0	0	1	0	0	0	1	1	0	1	1
hsa-let-7c	MIMAT0000064	NM_018433	JMJD1A	jumonji domain containing 1A	0	0	1	0	0	0	1	1	0	1	1
hsa-let-7c	MIMAT0000064	NM_018482	DDEF1	development and differentiation enhancing factor 1	0	0	1	0	0	0	1	1	0	1	1
hsa-let-7c	MIMAT0000064	NM_018566	YOD1	YOD1 OTU deubiquinating enzyme 1 homolog (S. cerevisiae)	0	0	1	1	0	0	0	1	0	1	1
hsa-let-7c	MIMAT0000064	NM_018698	NXT2	nuclear transport factor 2-like export factor 2	0	0	1	0	0	0	1	1	0	1	1
hsa-let-7c	MIMAT0000064	NM_032440	LCOR	ligand dependent nuclear receptor corepressor	0	0	1	0	0	0	1	1	0	1	1
hsa-let-7c	MIMAT0000064	NM_032341	DDI2	DDI1, DNA-damage inducible 1, homolog 2 (S. cerevisiae)	0	0	1	1	0	0	0	1	0	1	1
hsa-let-7c	MIMAT0000064	NM_019008	SMCR7L	Smith-Magenis syndrome chromosome region, candidate 7-like	0	0	1	0	0	0	1	1	0	1	1
hsa-let-7c	MIMAT0000064	NM_020892	DTX2	deltex homolog 2 (Drosophila)	0	0	1	0	0	0	1	1	0	1	1
hsa-let-7c	MIMAT0000064	NM_020962	NOPE	neighbor of Punc E11	0	0	1	0	0	0	1	1	0	1	1
hsa-let-7c	MIMAT0000064	NM_024749	VASH2	vasohibin 2	0	0	1	0	0	0	1	1	0	1	1
hsa-let-7c	MIMAT0000064	NM_022726	ELOVL4	elongation of very long chain fatty acids (FEN1/Elo2, SUR4/Elo3, yeast)-like 4	0	0	1	0	0	0	1	1	0	1	1
hsa-let-7c	MIMAT0000064	NM_024713	C15orf29	chromosome 15 open reading frame 29	0	0	1	0	0	0	1	1	0	1	1
hsa-let-7c	MIMAT0000064	NM_022749	FAM160B2	family with sequence similarity 160, member B2	0	0	1	0	0	0	1	1	0	1	1
hsa-let-7c	MIMAT0000064	NM_022763	FNDC3B	fibronectin type III domain containing 3B	0	0	1	0	0	0	1	1	0	1	1
hsa-let-7c	MIMAT0000064	NM_022781	RNF38	ring finger protein 38	0	0	1	0	0	0	1	1	0	1	1
hsa-let-7c	MIMAT0000064	NM_022836	DCLRE1B	DNA cross-link repair 1B (PSO2 homolog, S. cerevisiae)	0	0	1	1	0	0	1	1	0	1	0
hsa-let-7c	MIMAT0000064	NM_024681	KCTD17	potassium channel tetramerisation domain containing 17	0	0	1	0	0	0	1	1	0	1	1
hsa-let-7c	MIMAT0000064	NM_024674	LIN28	lin-28 homolog (C. elegans)	0	0	1	0	0	0	1	1	0	1	1
hsa-let-7c	MIMAT0000064	NM_024663	NPEPL1	aminopeptidase-like 1	0	0	1	0	0	0	1	1	0	1	1
hsa-let-7c	MIMAT0000064	NM_023929	ZBTB10	zinc finger and BTB domain containing 10	0	0	1	0	0	0	1	1	0	1	1
hsa-let-7c	MIMAT0000064	NM_024312	GNPTAB	N-acetylglucosamine-1-phosphate transferase, alpha and beta subunits	0	0	1	0	0	0	1	1	0	1	1
hsa-let-7c	MIMAT0000064	NM_022566	MESDC1	mesoderm development candidate 1	0	0	1	0	0	0	1	1	0	1	1
hsa-let-7c	MIMAT0000064	NM_024847	TMC7	transmembrane channel-like 7	0	0	1	0	0	0	1	1	0	1	1
hsa-let-7c	MIMAT0000064	NM_025195	TRIB1	tribbles homolog 1 (Drosophila)	0	0	1	0	0	0	1	1	0	1	1
hsa-let-7c	MIMAT0000064	NM_025191	EDEM3	ER degradation enhancer, mannosidase alpha-like 3	0	0	1	0	0	0	1	1	0	1	1
hsa-let-7c	MIMAT0000064	NM_021110	COL14A1	collagen, type XIV, alpha 1	0	0	1	1	0	0	0	1	0	1	1
hsa-let-7c	MIMAT0000064	NM_021117	CRY2	cryptochrome 2 (photolyase-like)	0	0	1	0	0	0	1	1	0	1	1
hsa-let-7c	MIMAT0000064	NM_021168	RAB40C	RAB40C, member RAS oncogene family	0	0	1	0	0	0	1	1	0	1	1
hsa-let-7c	MIMAT0000064	NM_025182	KIAA1539	KIAA1539	0	0	1	0	0	0	1	1	0	1	1
hsa-let-7c	MIMAT0000064	NM_021248	CDH22	cadherin-like 22	0	0	1	1	0	0	1	1	0	1	0
hsa-let-7c	MIMAT0000064	NM_025134	CHD9	chromodomain helicase DNA binding protein 9	0	0	1	0	0	0	1	1	0	1	1
hsa-let-7c	MIMAT0000064	NM_021643	TRIB2	tribbles homolog 2 (Drosophila)	0	0	1	0	0	0	1	1	0	1	1
hsa-let-7c	MIMAT0000064	NM_025074	FRAS1	Fraser syndrome 1	0	0	1	0	0	0	1	1	0	1	1
hsa-let-7c	MIMAT0000064	NM_025054	VCPIP1	valosin containing protein (p97)/p47 complex interacting protein 1	0	0	1	0	0	0	1	1	0	1	1
hsa-let-7c	MIMAT0000064	NM_024852	EIF2C3	eukaryotic translation initiation factor 2C, 3	0	0	1	0	0	0	1	1	0	1	1
hsa-let-7c	MIMAT0000064	NM_024329	EFHD2	EF-hand domain family, member D2	0	0	1	0	0	0	1	1	0	1	1
hsa-let-7c	MIMAT0000064	NM_054110	GALNTL2	UDP-N-acetyl-alpha-D-galactosamine:polypeptide N-acetylgalactosaminyltransferase-like 2	0	0	1	0	0	0	1	1	0	1	1
hsa-let-7c	MIMAT0000064	NM_015100	POGZ	pogo transposable element with ZNF domain	0	0	1	0	0	0	1	1	0	1	1
hsa-let-7c	MIMAT0000064	NM_015103	PLXND1	plexin D1	0	0	1	0	0	0	1	1	0	1	1
hsa-let-7c	MIMAT0000064	NM_015107	PHF8	PHD finger protein 8	0	0	1	0	0	0	1	1	0	1	1
hsa-let-7c	MIMAT0000064	NM_015117	ZC3H3	zinc finger CCCH-type containing 3	0	0	1	0	0	0	1	1	0	1	1
hsa-let-7c	MIMAT0000064	NM_033315	RASL10B	RAS-like, family 10, member B	0	0	1	0	0	0	1	1	0	1	1
hsa-let-7c	MIMAT0000064	NM_033161	SURF4	surfeit 4	0	0	1	0	0	0	1	1	0	1	1
hsa-let-7c	MIMAT0000064	NM_015446	AHCTF1	AT hook containing transcription factor 1	0	0	1	1	0	0	0	1	0	1	1
hsa-let-7c	MIMAT0000064	NM_015460	MYRIP	myosin VIIA and Rab interacting protein	0	0	1	0	0	0	1	1	0	1	1
hsa-let-7c	MIMAT0000064	NM_015488	PNKD	paroxysmal nonkinesigenic dyskinesia	0	0	1	0	0	0	1	1	0	1	1
hsa-let-7c	MIMAT0000064	NM_015541	LRIG1	leucine-rich repeats and immunoglobulin-like domains 1	0	0	1	0	0	0	1	1	0	1	1
hsa-let-7c	MIMAT0000064	NM_015550	OSBPL3	oxysterol binding protein-like 3	0	0	1	0	0	0	1	1	0	1	1
hsa-let-7c	MIMAT0000064	NM_015565	ZNF294	zinc finger protein 294	0	0	1	0	0	0	1	1	0	1	1
hsa-let-7c	MIMAT0000064	NM_032932	RAB11FIP4	RAB11 family interacting protein 4 (class II)	0	0	1	0	0	0	1	1	0	1	1
hsa-let-7c	MIMAT0000064	NM_033450	ABCC10	ATP-binding cassette, sub-family C (CFTR/MRP), member 10	0	0	1	0	0	0	1	1	0	1	1
hsa-let-7c	MIMAT0000064	NM_014872	ZBTB5	zinc finger and BTB domain containing 5	0	0	1	0	0	0	1	1	0	1	1
hsa-let-7c	MIMAT0000064	NM_014901	RNF44	ring finger protein 44	0	0	1	0	0	0	1	1	0	1	1
hsa-let-7c	MIMAT0000064	NM_052931	SLAMF6	SLAM family member 6	0	0	1	0	0	0	1	1	0	1	1
hsa-let-7c	MIMAT0000064	NM_014923	FNDC3A	fibronectin type III domain containing 3A	0	0	1	1	0	0	1	1	0	1	0
hsa-let-7c	MIMAT0000064	NM_014934	DZIP1	DAZ interacting protein 1	0	0	1	0	0	0	1	1	0	1	1
hsa-let-7c	MIMAT0000064	NM_014956	CEP164	centrosomal protein 164kDa	0	0	1	0	0	0	1	1	0	1	1
hsa-let-7c	MIMAT0000064	NM_014961	RUFY3	RUN and FYVE domain containing 3	0	0	1	0	0	0	1	1	0	1	1
hsa-let-7c	MIMAT0000064	NM_014962	BTBD3	BTB (POZ) domain containing 3	0	0	1	0	0	0	1	1	0	1	1
hsa-let-7c	MIMAT0000064	NM_014991	WDFY3	WD repeat and FYVE domain containing 3	0	0	1	0	0	0	1	1	0	1	1
hsa-let-7c	MIMAT0000064	NM_015045	WAPAL	wings apart-like homolog (Drosophila)	0	0	1	0	0	0	1	1	0	1	1
hsa-let-7c	MIMAT0000064	NM_052851	STARD13	StAR-related lipid transfer (START) domain containing 13	0	0	1	0	0	0	1	1	0	1	1
hsa-let-7c	MIMAT0000064	NM_015075	IQSEC2	IQ motif and Sec7 domain 2	0	0	1	0	0	0	1	1	0	1	1
hsa-let-7c	MIMAT0000064	NM_015568	PPP1R16B	protein phosphatase 1, regulatory (inhibitor) subunit 16B	0	0	1	0	0	0	1	1	0	1	1
hsa-let-7c	MIMAT0000064	NM_015696	GPX7	glutathione peroxidase 7	0	0	1	0	0	0	1	1	0	1	1
hsa-let-7c	MIMAT0000064	NM_017586	C9orf7	chromosome 9 open reading frame 7	0	0	1	0	0	0	1	1	0	1	1
hsa-let-7c	MIMAT0000064	NM_017629	EIF2C4	eukaryotic translation initiation factor 2C, 4	0	0	1	0	0	0	1	1	0	1	1
hsa-let-7c	MIMAT0000064	NM_032837	FAM104A	family with sequence similarity 104, member A	0	0	1	0	0	0	1	1	0	1	1
hsa-let-7c	MIMAT0000064	NM_017644	KLHL24	kelch-like 24 (Drosophila)	0	0	1	0	0	0	1	1	0	1	1
hsa-let-7c	MIMAT0000064	NM_017662	TRPM6	transient receptor potential cation channel, subfamily M, member 6	0	0	1	0	0	0	1	1	0	1	1
hsa-let-7c	MIMAT0000064	NM_017673	C1orf26	chromosome 1 open reading frame 26	0	0	1	0	0	0	1	1	0	1	1
hsa-let-7c	MIMAT0000064	NM_017703	FBXL12	F-box and leucine-rich repeat protein 12	0	0	1	0	0	0	1	1	0	1	1
hsa-let-7c	MIMAT0000064	NM_017759	FLJ20309	hypothetical protein FLJ20309	0	0	1	0	0	0	1	1	0	1	1
hsa-let-7c	MIMAT0000064	NM_017780	CHD7	chromodomain helicase DNA binding protein 7	0	0	1	0	0	0	1	1	0	1	1
hsa-let-7c	MIMAT0000064	NM_017789	SEMA4C	sema domain, immunoglobulin domain (Ig), transmembrane domain (TM) and short cytoplasmic domain, (semaphorin) 4C	0	0	1	0	0	0	1	1	0	1	1
hsa-let-7c	MIMAT0000064	NM_017893	SEMA4G	sema domain, immunoglobulin domain (Ig), transmembrane domain (TM) and short cytoplasmic domain, (semaphorin) 4G	0	0	1	0	0	0	1	1	0	1	1
hsa-let-7c	MIMAT0000064	NM_017911	FAM118A	family with sequence similarity 118, member A	0	0	1	0	0	0	1	1	0	1	1
hsa-let-7c	MIMAT0000064	NM_017548	CDV3	CDV3 homolog (mouse)	0	0	1	0	0	0	1	1	0	1	1
hsa-let-7c	MIMAT0000064	NM_032866	CGNL1	cingulin-like 1	0	0	1	0	0	0	1	1	0	1	1
hsa-let-7c	MIMAT0000064	NM_015715	PLA2G3	phospholipase A2, group III	0	0	1	1	0	0	1	1	0	1	0
hsa-let-7c	MIMAT0000064	NM_015866	PRDM2	PR domain containing 2, with ZNF domain	0	0	1	1	0	0	1	1	0	1	0
hsa-let-7c	MIMAT0000064	NM_033089	ZCCHC3	zinc finger, CCHC domain containing 3	0	0	1	0	0	0	1	1	0	1	1
hsa-let-7c	MIMAT0000064	NM_016040	TMED5	transmembrane emp24 protein transport domain containing 5	0	0	1	0	0	0	1	1	0	1	1
hsa-let-7c	MIMAT0000064	NM_016174	CERCAM	cerebral endothelial cell adhesion molecule	0	0	1	0	0	0	1	1	0	1	1
hsa-let-7c	MIMAT0000064	NM_016231	NLK	nemo-like kinase	0	0	1	0	0	0	1	1	0	1	1
hsa-let-7c	MIMAT0000064	NM_032999	GTF2I	general transcription factor II, i	0	0	1	0	0	0	1	1	0	1	1
hsa-let-7c	MIMAT0000064	NM_016352	CPA4	carboxypeptidase A4	0	0	1	0	0	0	1	1	0	1	1
hsa-let-7c	MIMAT0000064	NM_016376	ANKFY1	ankyrin repeat and FYVE domain containing 1	0	0	1	0	0	0	1	1	0	1	1
hsa-let-7c	MIMAT0000064	NM_016396	CTDSPL2	CTD (carboxy-terminal domain, RNA polymerase II, polypeptide A) small phosphatase like 2	0	0	1	0	0	0	1	1	0	1	1
hsa-let-7c	MIMAT0000064	NM_032991	CASP3	caspase 3, apoptosis-related cysteine peptidase	0	0	1	1	0	0	1	1	0	1	0
hsa-let-7c	MIMAT0000064	NM_016620	ZNF644	zinc finger protein 644	0	0	1	0	0	0	1	1	0	1	1
hsa-let-7c	MIMAT0000064	NM_017919	STX17	syntaxin 17	0	0	1	0	0	0	1	1	0	1	1
hsa-let-7c	MIMAT0000064	NM_004505	USP6	ubiquitin specific peptidase 6 (Tre-2 oncogene)	0	0	1	0	0	0	1	1	0	1	1
hsa-let-7c	MIMAT0000064	NM_183425	RBM38	RNA binding motif protein 38	0	0	1	0	0	0	1	1	0	1	1
hsa-let-7c	MIMAT0000064	NM_175884	FLJ36031	hypothetical protein FLJ36031	0	0	1	0	0	0	1	1	0	1	1
hsa-let-7c	MIMAT0000064	NM_001186	BACH1	BTB and CNC homology 1, basic leucine zipper transcription factor 1	0	0	1	0	0	0	1	1	0	1	1
hsa-let-7c	MIMAT0000064	NM_001191	BCL2L1	BCL2-like 1	0	0	1	0	0	0	1	1	0	1	1
hsa-let-7c	MIMAT0000064	NM_000870	HTR4	5-hydroxytryptamine (serotonin) receptor 4	0	0	1	0	0	0	1	1	0	1	1
hsa-let-7c	MIMAT0000064	NM_001219	CALU	calumenin	0	0	1	0	0	0	1	1	0	1	1
hsa-let-7c	MIMAT0000064	NM_001273	CHD4	chromodomain helicase DNA binding protein 4	0	0	1	0	0	0	1	1	0	1	1
hsa-let-7c	MIMAT0000064	NM_175768	GRIK2	glutamate receptor, ionotropic, kainate 2	0	0	1	0	0	0	1	1	0	1	1
hsa-let-7c	MIMAT0000064	NM_001304	CPD	carboxypeptidase D	0	0	1	0	0	0	1	1	0	1	1
hsa-let-7c	MIMAT0000064	NM_001394	DUSP4	dual specificity phosphatase 4	0	0	1	0	0	0	1	1	0	1	1
hsa-let-7c	MIMAT0000064	NM_174911	FAM84B	family with sequence similarity 84, member B	0	0	1	0	0	0	1	1	0	1	1
hsa-let-7c	MIMAT0000064	NM_175921	LOC285636	hypothetical protein LOC285636	0	0	1	0	0	0	1	1	0	1	1
hsa-let-7c	MIMAT0000064	NM_001100	ACTA1	actin, alpha 1, skeletal muscle	0	0	1	0	0	0	1	1	0	1	1
hsa-let-7c	MIMAT0000064	NM_001080485	ZNF275	zinc finger protein 275	0	0	1	1	0	0	0	1	0	1	1
hsa-let-7c	MIMAT0000064	NM_183376	ARRDC4	arrestin domain containing 4	0	0	1	0	0	0	1	1	0	1	1
hsa-let-7c	MIMAT0000064	NM_183237	RNF7	ring finger protein 7	0	0	1	0	0	0	1	1	0	1	1
hsa-let-7c	MIMAT0000064	NM_182978	GNAL	guanine nucleotide binding protein (G protein), alpha activating activity polypeptide, olfactory type	0	0	1	0	0	0	1	1	0	1	1
hsa-let-7c	MIMAT0000064	NM_182797	PLCB4	phospholipase C, beta 4	0	0	1	0	0	0	1	1	0	1	1
hsa-let-7c	MIMAT0000064	NM_182700	SP8	Sp8 transcription factor	0	0	1	0	0	0	1	1	0	1	1
hsa-let-7c	MIMAT0000064	NM_182569	GDPD1	glycerophosphodiester phosphodiesterase domain containing 1	0	0	1	0	0	0	1	1	0	1	1
hsa-let-7c	MIMAT0000064	NM_182485	CPEB2	cytoplasmic polyadenylation element binding protein 2	0	0	1	0	0	0	1	1	0	1	1
hsa-let-7c	MIMAT0000064	NM_001079533	CPEB1	cytoplasmic polyadenylation element binding protein 1	0	0	1	1	0	0	0	1	0	1	1
hsa-let-7c	MIMAT0000064	NM_020819	FAM135A	family with sequence similarity 135, member A	0	0	1	1	0	0	0	1	0	1	1
hsa-let-7c	MIMAT0000064	NM_001079673	FNDC3A	fibronectin type III domain containing 3A	0	0	1	1	0	0	0	1	0	1	1
hsa-let-7c	MIMAT0000064	NM_173829	SFRS12IP1	SFRS12-interacting protein 1	0	0	1	0	0	0	1	1	0	1	1
hsa-let-7c	MIMAT0000064	NM_001482	GATM	glycine amidinotransferase (L-arginine:glycine amidinotransferase)	0	0	1	1	0	0	1	1	0	1	0
hsa-let-7c	MIMAT0000064	NM_173814	PRTG	protogenin homolog (Gallus gallus)	0	0	1	1	0	0	0	1	0	1	1
hsa-let-7c	MIMAT0000064	NM_002076	GNS	glucosamine (N-acetyl)-6-sulfatase (Sanfilippo disease IIID)	0	0	1	0	0	0	1	1	0	1	1
hsa-let-7c	MIMAT0000064	NM_173514	SLC38A9	solute carrier family 38, member 9	0	0	1	0	0	0	1	1	0	1	1
hsa-let-7c	MIMAT0000064	NM_173491	LSM11	LSM11, U7 small nuclear RNA associated	0	0	1	0	0	0	1	1	0	1	1
hsa-let-7c	MIMAT0000064	NM_173475	DCUN1D3	DCN1, defective in cullin neddylation 1, domain containing 3 (S. cerevisiae)	0	0	1	0	0	0	1	1	0	1	1
hsa-let-7c	MIMAT0000064	NM_002188	IL13	interleukin 13	0	0	1	0	0	0	1	1	0	1	1
hsa-let-7c	MIMAT0000064	NM_001206	KLF9	Kruppel-like factor 9	0	0	1	0	0	0	1	1	0	1	1
hsa-let-7c	MIMAT0000064	NM_172037	RDH10	retinol dehydrogenase 10 (all-trans)	0	0	1	0	0	0	1	1	0	1	1
hsa-let-7c	MIMAT0000064	NM_172020	POM121	POM121 membrane glycoprotein (rat)	0	0	1	0	0	0	1	1	0	1	1
hsa-let-7c	MIMAT0000064	NM_170780	CD200R1	CD200 receptor 1	0	0	1	1	0	0	1	1	0	1	0
hsa-let-7c	MIMAT0000064	NM_002515	NOVA1	neuro-oncological ventral antigen 1	0	0	1	0	0	0	1	1	0	1	1
hsa-let-7c	MIMAT0000064	NM_173560	RFXDC1	regulatory factor X domain containing 1	0	0	1	0	0	0	1	1	0	1	1
hsa-let-7c	MIMAT0000064	NM_001951	E2F5	E2F transcription factor 5, p130-binding	0	0	1	1	0	0	1	1	0	1	0
hsa-let-7c	MIMAT0000064	NM_001933	DLST	dihydrolipoamide S-succinyltransferase (E2 component of 2-oxo-glutarate complex)	0	0	1	0	0	0	1	1	0	1	1
hsa-let-7c	MIMAT0000064	NM_173728	ARHGEF15	Rho guanine nucleotide exchange factor (GEF) 15	0	0	1	0	0	0	1	1	0	1	1
hsa-let-7c	MIMAT0000064	NM_173685	NSMCE2	non-SMC element 2, MMS21 homolog (S. cerevisiae)	0	0	1	0	0	0	1	1	0	1	1
hsa-let-7c	MIMAT0000064	NM_001722	POLR3D	polymerase (RNA) III (DNA directed) polypeptide D, 44kDa	0	0	1	0	0	0	1	1	0	1	1
hsa-let-7c	MIMAT0000064	NM_001759	CCND2	cyclin D2	0	0	1	0	0	0	1	1	0	1	1
hsa-let-7c	MIMAT0000064	NM_001838	CCR7	chemokine (C-C motif) receptor 7	0	0	1	0	0	0	1	1	0	1	1
hsa-let-7c	MIMAT0000064	NM_173654	C3orf64	chromosome 3 open reading frame 64	0	0	1	0	0	0	1	1	0	1	1
hsa-let-7c	MIMAT0000064	NM_001846	COL4A2	collagen, type IV, alpha 2	0	0	1	0	0	0	1	1	0	1	1
hsa-let-7c	MIMAT0000064	NM_001855	COL15A1	collagen, type XV, alpha 1	0	0	1	0	0	0	1	1	0	1	1
hsa-let-7c	MIMAT0000064	NM_001858	COL19A1	collagen, type XIX, alpha 1	0	0	1	0	0	0	1	1	0	1	1
hsa-let-7c	MIMAT0000064	NM_173582	PGM2L1	phosphoglucomutase 2-like 1	0	0	1	0	0	0	1	1	0	1	1
hsa-let-7c	MIMAT0000064	NM_002576	PAK1	p21 protein (Cdc42/Rac)-activated kinase 1	0	0	1	0	0	0	1	1	0	1	1
hsa-let-7c	MIMAT0000064	NM_000025	ADRB3	adrenergic, beta-3-, receptor	0	0	1	0	0	0	1	1	0	1	1
hsa-let-7c	MIMAT0000064	NM_000368	TSC1	tuberous sclerosis 1	0	0	1	0	0	0	1	1	0	1	1
hsa-let-7c	MIMAT0000064	NM_000393	COL5A2	collagen, type V, alpha 2	0	0	1	0	0	0	1	1	0	1	1
hsa-let-7c	MIMAT0000064	NM_000403	GALE	UDP-galactose-4-epimerase	0	0	1	0	0	0	1	1	0	1	1
hsa-let-7c	MIMAT0000064	NM_000555	DCX	doublecortex; lissencephaly, X-linked (doublecortin)	0	0	1	0	0	0	1	1	0	1	1
hsa-let-7c	MIMAT0000064	NM_000572	IL10	interleukin 10	0	0	1	0	0	0	1	1	0	1	1
hsa-let-7c	MIMAT0000064	NM_203453	PPAPDC2	phosphatidic acid phosphatase type 2 domain containing 2	0	0	1	0	0	0	1	1	0	1	1
hsa-let-7c	MIMAT0000064	NM_203444	ABCB9	ATP-binding cassette, sub-family B (MDR/TAP), member 9	0	0	1	1	0	0	1	1	0	1	0
hsa-let-7c	MIMAT0000064	NM_000639	FASLG	Fas ligand (TNF superfamily, member 6)	0	0	1	0	0	0	1	1	0	1	1
hsa-let-7c	MIMAT0000064	NM_000875	IGF1R	insulin-like growth factor 1 receptor	0	0	1	1	0	0	0	1	0	1	1
hsa-let-7c	MIMAT0000064	NM_000914	OPRM1	opioid receptor, mu 1	0	0	1	0	0	0	1	1	0	1	1
hsa-let-7c	MIMAT0000064	NM_000337	SGCD	sarcoglycan, delta (35kDa dystrophin-associated glycoprotein)	0	0	1	0	0	0	1	1	0	1	1
hsa-let-7c	MIMAT0000064	NM_000335	SCN5A	sodium channel, voltage-gated, type V, alpha subunit	0	0	1	0	0	0	1	1	0	1	1
hsa-let-7c	MIMAT0000064	NM_000332	ATXN1	ataxin 1	0	0	1	0	0	0	1	1	0	1	1
hsa-let-7c	MIMAT0000064	NM_000084	CLCN5	chloride channel 5 (nephrolithiasis 2, X-linked, Dent disease)	0	0	1	1	0	0	0	1	0	1	1
hsa-let-7c	MIMAT0000064	NM_000089	COL1A2	collagen, type I, alpha 2	0	0	1	0	0	0	1	1	0	1	1
hsa-let-7c	MIMAT0000064	NM_000109	DMD	dystrophin (muscular dystrophy, Duchenne and Becker types)	0	0	1	1	0	0	1	1	0	1	0
hsa-let-7c	MIMAT0000064	NM_000124	ERCC6	excision repair cross-complementing rodent repair deficiency, complementation group 6	0	0	1	0	0	0	1	1	0	1	1
hsa-let-7c	MIMAT0000064	NM_213651	SLC25A24	solute carrier family 25 (mitochondrial carrier; phosphate carrier), member 24	0	0	1	1	0	0	1	1	0	1	0
hsa-let-7c	MIMAT0000064	NM_207442	C14orf181	chromosome 14 open reading frame 181	0	0	1	0	0	0	1	1	0	1	1
hsa-let-7c	MIMAT0000064	NM_000192	TBX5	T-box 5	0	0	1	0	0	0	1	1	0	1	1
hsa-let-7c	MIMAT0000064	NM_207371	C10orf140	chromosome 10 open reading frame 140	0	0	1	0	0	0	1	1	0	1	1
hsa-let-7c	MIMAT0000064	NM_000212	ITGB3	integrin, beta 3 (platelet glycoprotein IIIa, antigen CD61)	0	0	1	0	0	0	1	1	0	1	1
hsa-let-7c	MIMAT0000064	NM_207344	SPRYD4	SPRY domain containing 4	0	0	1	0	0	0	1	1	0	1	1
hsa-let-7c	MIMAT0000064	NM_000944	PPP3CA	protein phosphatase 3 (formerly 2B), catalytic subunit, alpha isoform	0	0	1	0	0	0	1	1	0	1	1
hsa-let-7c	MIMAT0000064	NM_001001523	RORC	RAR-related orphan receptor C	0	0	1	0	0	0	1	1	0	1	1
hsa-let-7c	MIMAT0000064	NM_001002254	DGAT2L4	diacylglycerol O-acyltransferase 2-like 4	0	0	1	0	0	0	1	1	0	1	1
hsa-let-7c	MIMAT0000064	NM_198990	NAPEPLD	N-acyl phosphatidylethanolamine phospholipase D	0	0	1	0	0	0	1	1	0	1	1
hsa-let-7c	MIMAT0000064	NM_198686	RAB15	RAB15, member RAS onocogene family	0	0	1	0	0	0	1	1	0	1	1
hsa-let-7c	MIMAT0000064	NM_198563	TMEM110	transmembrane protein 110	0	0	1	0	0	0	1	1	0	1	1
hsa-let-7c	MIMAT0000064	NM_198526	ZNF710	zinc finger protein 710	0	0	1	0	0	0	1	1	0	1	1
hsa-let-7c	MIMAT0000064	NM_001011713	NAT12	N-acetyltransferase 12	0	0	1	1	0	0	0	1	0	1	1
hsa-let-7c	MIMAT0000064	NM_198465	NRK	Nik related kinase	0	0	1	0	0	0	1	1	0	1	1
hsa-let-7c	MIMAT0000064	NM_198256	E2F6	E2F transcription factor 6	0	0	1	0	0	0	1	1	0	1	1
hsa-let-7c	MIMAT0000064	NM_001014449	DDX19B	DEAD (Asp-Glu-Ala-As) box polypeptide 19B	0	0	1	1	0	0	0	1	0	1	1
hsa-let-7c	MIMAT0000064	NM_001017923	C14orf28	chromosome 14 open reading frame 28	0	0	1	1	0	0	0	1	0	1	1
hsa-let-7c	MIMAT0000064	NM_001029859	KCTD21	potassium channel tetramerisation domain containing 21	0	0	1	1	0	0	0	1	0	1	1
hsa-let-7c	MIMAT0000064	NM_199421	SOCS4	suppressor of cytokine signaling 4	0	0	1	1	0	0	1	1	0	1	0
hsa-let-7c	MIMAT0000064	NM_201432	GAS7	growth arrest-specific 7	0	0	1	1	0	0	1	1	0	1	0
hsa-let-7c	MIMAT0000064	NM_001007225	IGF2BP2	insulin-like growth factor 2 mRNA binding protein 2	0	0	1	1	0	0	0	1	0	1	1
hsa-let-7c	MIMAT0000064	NM_001002296	GOLGA7	golgi autoantigen, golgin subfamily a, 7	0	0	1	0	0	0	1	1	0	1	1
hsa-let-7c	MIMAT0000064	NM_201567	CDC25A	cell division cycle 25 homolog A (S. pombe)	0	0	1	1	0	0	1	1	0	1	0
hsa-let-7c	MIMAT0000064	NM_001003794	MGLL	monoglyceride lipase	0	0	1	0	0	0	1	1	0	1	1
hsa-let-7c	MIMAT0000064	NM_001004304	ZNF740	zinc finger protein 740	0	0	1	0	0	0	1	1	0	1	1
hsa-let-7c	MIMAT0000064	NM_201542	MED8	mediator complex subunit 8	0	0	1	1	0	0	1	1	0	1	0
hsa-let-7c	MIMAT0000064	NM_001004342	TRIM67	tripartite motif-containing 67	0	0	1	0	0	0	1	1	0	1	1
hsa-let-7c	MIMAT0000064	NM_001004354	NRARP	Notch-regulated ankyrin repeat protein	0	0	1	0	0	0	1	1	0	1	1
hsa-let-7c	MIMAT0000064	NM_001005473	PLCXD3	phosphatidylinositol-specific phospholipase C, X domain containing 3	0	0	1	0	0	0	1	1	0	1	1
hsa-let-7c	MIMAT0000064	NM_001005502	CPM	carboxypeptidase M	0	0	1	0	0	0	1	1	0	1	1
hsa-let-7c	MIMAT0000064	NM_201433	GAS7	growth arrest-specific 7	0	0	1	1	0	0	1	1	0	1	0
hsa-let-7c	MIMAT0000064	NM_194291	TMEM65	transmembrane protein 65	0	0	1	0	0	0	1	1	0	1	1
hsa-let-7c	MIMAT0000064	NM_002581	PAPPA	pregnancy-associated plasma protein A, pappalysin 1	0	0	1	0	0	0	1	1	0	1	1
hsa-let-7c	MIMAT0000064	NM_004023	DMD	dystrophin (muscular dystrophy, Duchenne and Becker types)	0	0	1	1	0	0	1	1	0	1	0
hsa-let-7c	MIMAT0000064	NM_004017	DMD	dystrophin (muscular dystrophy, Duchenne and Becker types)	0	0	1	1	0	0	1	1	0	1	0
hsa-let-7c	MIMAT0000064	NM_003825	SNAP23	synaptosomal-associated protein, 23kDa	0	0	1	0	0	0	1	1	0	1	1
hsa-let-7c	MIMAT0000064	NM_003498	SNN	stannin	0	0	1	0	0	0	1	1	0	1	1
hsa-let-7c	MIMAT0000064	NM_004186	SEMA3F	sema domain, immunoglobulin domain (Ig), short basic domain, secreted, (semaphorin) 3F	0	0	1	0	0	0	1	1	0	1	1
hsa-let-7c	MIMAT0000064	NM_004200	SYT7	synaptotagmin VII	0	0	1	0	0	0	1	1	0	1	1
hsa-let-7c	MIMAT0000064	NM_003831	RIOK3	RIO kinase 3 (yeast)	0	0	1	0	0	0	1	1	0	1	1
hsa-let-7c	MIMAT0000064	NM_152739	HOXA9	homeobox A9	0	0	1	0	0	0	1	1	0	1	1
hsa-let-7c	MIMAT0000064	NM_153620	HOXA1	homeobox A1	0	0	1	1	0	0	1	1	0	1	0
hsa-let-7c	MIMAT0000064	NM_153686	LCORL	ligand dependent nuclear receptor corepressor-like	0	0	1	0	0	0	1	1	0	1	1
hsa-let-7c	MIMAT0000064	NM_004015	DMD	dystrophin (muscular dystrophy, Duchenne and Becker types)	0	0	1	1	0	0	1	1	0	1	0
hsa-let-7c	MIMAT0000064	NM_003214	TEAD3	TEA domain family member 3	0	0	1	0	0	0	1	1	0	1	1
hsa-let-7c	MIMAT0000064	NM_004014	DMD	dystrophin (muscular dystrophy, Duchenne and Becker types)	0	0	1	1	0	0	1	1	0	1	0
hsa-let-7c	MIMAT0000064	NM_003074	SMARCC1	SWI/SNF related, matrix associated, actin dependent regulator of chromatin, subfamily c, member 1	0	0	1	0	0	0	1	1	0	1	1
hsa-let-7c	MIMAT0000064	NM_003042	SLC6A1	solute carrier family 6 (neurotransmitter transporter, GABA), member 1	0	0	1	0	0	0	1	1	0	1	1
hsa-let-7c	MIMAT0000064	NM_004018	DMD	dystrophin (muscular dystrophy, Duchenne and Becker types)	0	0	1	1	0	0	1	1	0	1	0
hsa-let-7c	MIMAT0000064	NM_004020	DMD	dystrophin (muscular dystrophy, Duchenne and Becker types)	0	0	1	1	0	0	1	1	0	1	0
hsa-let-7c	MIMAT0000064	NM_003759	SLC4A4	solute carrier family 4, sodium bicarbonate cotransporter, member 4	0	0	1	0	0	0	1	1	0	1	1
hsa-let-7c	MIMAT0000064	NM_152753	SCUBE3	signal peptide, CUB domain, EGF-like 3	0	0	1	0	0	0	1	1	0	1	1
hsa-let-7c	MIMAT0000064	NM_152836	SNX16	sorting nexin 16	0	0	1	1	0	0	1	1	0	1	0
hsa-let-7c	MIMAT0000064	NM_152837	SNX16	sorting nexin 16	0	0	1	1	0	0	1	1	0	1	0
hsa-let-7c	MIMAT0000064	NM_003749	IRS2	insulin receptor substrate 2	0	0	1	0	0	0	1	1	0	1	1
hsa-let-7c	MIMAT0000064	NM_003745	SOCS1	suppressor of cytokine signaling 1	0	0	1	0	0	0	1	1	0	1	1
hsa-let-7c	MIMAT0000064	NM_004022	DMD	dystrophin (muscular dystrophy, Duchenne and Becker types)	0	0	1	1	0	0	1	1	0	1	0
hsa-let-7c	MIMAT0000064	NM_004021	DMD	dystrophin (muscular dystrophy, Duchenne and Becker types)	0	0	1	1	0	0	1	1	0	1	0
hsa-let-7c	MIMAT0000064	NM_004112	FGF11	fibroblast growth factor 11	0	0	1	0	0	0	1	1	0	1	1
hsa-let-7c	MIMAT0000064	NM_003741	CHRD	chordin	0	0	1	0	0	0	1	1	0	1	1
hsa-let-7c	MIMAT0000064	NM_003640	IKBKAP	inhibitor of kappa light polypeptide gene enhancer in B-cells, kinase complex-associated protein	0	0	1	0	0	0	1	1	0	1	1
hsa-let-7c	MIMAT0000064	NM_003635	NDST2	N-deacetylase/N-sulfotransferase (heparan glucosaminyl) 2	0	0	1	0	0	0	1	1	0	1	1
hsa-let-7c	MIMAT0000064	NM_004177	STX3	syntaxin 3	0	0	1	0	0	0	1	1	0	1	1
hsa-let-7c	MIMAT0000064	NM_152890	COL24A1	collagen, type XXIV, alpha 1	0	0	1	0	0	0	1	1	0	1	1
hsa-let-7c	MIMAT0000064	NM_002928	RGS16	regulator of G-protein signaling 16	0	0	1	0	0	0	1	1	0	1	1
hsa-let-7c	MIMAT0000064	NM_153712	TTL	tubulin tyrosine ligase	0	0	1	0	0	0	1	1	0	1	1
hsa-let-7c	MIMAT0000064	NM_004013	DMD	dystrophin (muscular dystrophy, Duchenne and Becker types)	0	0	1	1	0	0	1	1	0	1	0
hsa-let-7c	MIMAT0000064	NM_004007	DMD	dystrophin (muscular dystrophy, Duchenne and Becker types)	0	0	1	1	0	0	1	1	0	1	0
hsa-let-7c	MIMAT0000064	NM_004009	DMD	dystrophin (muscular dystrophy, Duchenne and Becker types)	0	0	1	1	0	0	1	1	0	1	0
hsa-let-7c	MIMAT0000064	NM_152556	FLJ31818	hypothetical protein FLJ31818	0	0	1	0	0	0	1	1	0	1	1
hsa-let-7c	MIMAT0000064	NM_152527	SLC16A14	solute carrier family 16, member 14 (monocarboxylic acid transporter 14)	0	0	1	0	0	0	1	1	0	1	1
hsa-let-7c	MIMAT0000064	NM_002906	RDX	radixin	0	0	1	0	0	0	1	1	0	1	1
hsa-let-7c	MIMAT0000064	NM_002657	PLAGL2	pleiomorphic adenoma gene-like 2	0	0	1	0	0	0	1	1	0	1	1
hsa-let-7c	MIMAT0000064	NM_004430	EGR3	early growth response 3	0	0	1	0	0	0	1	1	0	1	1
hsa-let-7c	MIMAT0000064	NM_002641	PIGA	phosphatidylinositol glycan anchor biosynthesis, class A (paroxysmal nocturnal hemoglobinuria)	0	0	1	1	0	0	0	1	0	1	1
hsa-let-7c	MIMAT0000064	NM_002608	PDGFB	platelet-derived growth factor beta polypeptide (simian sarcoma viral (v-sis) oncogene homolog)	0	0	1	0	0	0	1	1	0	1	1
hsa-let-7c	MIMAT0000064	NM_004011	DMD	dystrophin (muscular dystrophy, Duchenne and Becker types)	0	0	1	1	0	0	1	1	0	1	0
hsa-let-7c	MIMAT0000064	NM_004010	DMD	dystrophin (muscular dystrophy, Duchenne and Becker types)	0	0	1	1	0	0	1	1	0	1	0
hsa-let-7c	MIMAT0000064	NM_004438	EPHA4	EPH receptor A4	0	0	1	0	0	0	1	1	0	1	1
hsa-let-7c	MIMAT0000064	NM_152694	ZCCHC5	zinc finger, CCHC domain containing 5	0	0	1	0	0	0	1	1	0	1	1
hsa-let-7c	MIMAT0000064	NM_004342	CALD1	caldesmon 1	0	0	1	0	0	0	1	1	0	1	1
hsa-let-7c	MIMAT0000064	NM_004006	DMD	dystrophin (muscular dystrophy, Duchenne and Becker types)	0	0	1	1	0	0	1	1	0	1	0
hsa-let-7c	MIMAT0000064	NM_153223	CCDC100	coiled-coil domain containing 100	0	0	1	0	0	0	1	1	0	1	1
hsa-let-7c	MIMAT0000064	NM_004012	DMD	dystrophin (muscular dystrophy, Duchenne and Becker types)	0	0	1	1	0	0	1	1	0	1	0
hsa-let-7c	MIMAT0000064	NM_004274	AKAP6	A kinase (PRKA) anchor protein 6	0	0	1	0	0	0	1	1	0	1	1
hsa-let-7c	MIMAT0000064	NM_003999	OSMR	oncostatin M receptor	0	0	1	0	0	0	1	1	0	1	1
hsa-let-7c	MIMAT0000064	NM_170665	ATP2A2	ATPase, Ca++ transporting, cardiac muscle, slow twitch 2	0	0	1	0	0	0	1	1	0	1	1
hsa-let-7c	MIMAT0000064	NM_004481	GALNT2	UDP-N-acetyl-alpha-D-galactosamine:polypeptide N-acetylgalactosaminyltransferase 2 (GalNAc-T2)	0	0	1	0	0	0	1	1	0	1	1
hsa-let-7c	MIMAT0000064	NM_004302	ACVR1B	activin A receptor, type IB	0	0	1	0	0	0	1	1	0	1	1
hsa-let-7c	MIMAT0000064	NM_002748	MAPK6	mitogen-activated protein kinase 6	0	0	1	1	0	0	0	1	0	1	1
hsa-let-7c	MIMAT0000064	NM_170675	MEIS2	Meis homeobox 2	0	0	1	0	0	0	1	1	0	1	1
hsa-let-7c	MIMAT0000064	NM_144991	C21orf29	chromosome 21 open reading frame 29	0	0	1	0	0	0	0	1	0	1	1
hsa-let-7c	MIMAT0000064	NM_032016	STARD3NL	STARD3 N-terminal like	0	0	0	0	0	0	1	1	0	1	1
hsa-let-7c	MIMAT0000064	NM_032231	FAM96A	family with sequence similarity 96, member A	0	0	0	0	0	0	1	1	0	1	1
hsa-let-7c	MIMAT0000064	NM_145808	MTPN	myotrophin	0	0	0	0	0	0	1	1	0	1	1
hsa-let-7c	MIMAT0000064	NM_032211	LOXL4	lysyl oxidase-like 4	0	0	0	0	0	0	1	1	0	1	1
hsa-let-7c	MIMAT0000064	NM_032808	LINGO1	leucine rich repeat and Ig domain containing 1	0	0	1	0	0	0	1	1	0	1	0
hsa-let-7c	MIMAT0000064	NM_145687	MAP4K4	mitogen-activated protein kinase kinase kinase kinase 4	0	0	1	0	0	0	1	1	0	1	0
hsa-let-7c	MIMAT0000064	NM_032186	ZNF644	zinc finger protein 644	0	0	1	0	0	0	1	1	0	1	0
hsa-let-7c	MIMAT0000064	NM_032145	FBXO30	F-box protein 30	0	0	0	0	0	0	1	1	0	1	1
hsa-let-7c	MIMAT0000064	NM_145690	YWHAZ	tyrosine 3-monooxygenase/tryptophan 5-monooxygenase activation protein, zeta polypeptide	0	0	1	0	0	0	1	1	0	1	0
hsa-let-7c	MIMAT0000064	NM_032280	ZCCHC9	zinc finger, CCHC domain containing 9	0	0	1	1	0	0	0	1	0	1	0
hsa-let-7c	MIMAT0000064	NM_198320	CPM	carboxypeptidase M	0	0	1	0	0	0	1	1	0	1	0
hsa-let-7c	MIMAT0000064	NM_198968	DZIP1	DAZ interacting protein 1	0	0	1	0	0	0	1	1	0	1	0
hsa-let-7c	MIMAT0000064	NM_032521	PARD6B	par-6 partitioning defective 6 homolog beta (C. elegans)	0	0	1	0	0	0	0	1	0	1	1
hsa-let-7c	MIMAT0000064	NM_032750	ABHD14B	abhydrolase domain containing 14B	0	0	1	1	0	0	0	1	0	1	0
hsa-let-7c	MIMAT0000064	NM_201269	ZNF644	zinc finger protein 644	0	0	1	0	0	0	1	1	0	1	0
hsa-let-7c	MIMAT0000064	NM_145320	OSBPL3	oxysterol binding protein-like 3	0	0	1	0	0	0	1	1	0	1	0
hsa-let-7c	MIMAT0000064	NM_032482	DOT1L	DOT1-like, histone H3 methyltransferase (S. cerevisiae)	0	0	1	0	0	0	1	0	0	1	1
hsa-let-7c	MIMAT0000064	NM_198468	C6orf167	chromosome 6 open reading frame 167	0	0	1	1	0	0	0	1	0	1	0
hsa-let-7c	MIMAT0000064	NM_145322	OSBPL3	oxysterol binding protein-like 3	0	0	1	0	0	0	1	1	0	1	0
hsa-let-7c	MIMAT0000064	NM_145168	HSPC105	NAD(P) dependent steroid dehydrogenase-like	0	0	1	1	0	0	0	1	0	1	0
hsa-let-7c	MIMAT0000064	NM_145321	OSBPL3	oxysterol binding protein-like 3	0	0	1	0	0	0	1	1	0	1	0
hsa-let-7c	MIMAT0000064	NM_145686	MAP4K4	mitogen-activated protein kinase kinase kinase kinase 4	0	0	1	0	0	0	1	1	0	1	0
hsa-let-7c	MIMAT0000064	NM_198401	ANKRD46	ankyrin repeat domain 46	0	0	1	1	0	0	0	1	0	1	0
hsa-let-7c	MIMAT0000064	NM_198956	SP8	Sp8 transcription factor	0	0	1	0	0	0	1	1	0	1	0
hsa-let-7c	MIMAT0000064	NM_201995	SF1	splicing factor 1	0	0	1	0	0	0	1	1	0	1	0
hsa-let-7c	MIMAT0000064	NM_033139	CALD1	caldesmon 1	0	0	1	0	0	0	1	1	0	1	0
hsa-let-7c	MIMAT0000064	NM_152699	SENP5	SUMO1/sentrin specific peptidase 5	0	0	0	0	0	0	1	1	0	1	1
hsa-let-7c	MIMAT0000064	NM_025009	CEP135	centrosomal protein 135kDa	0	0	1	1	0	0	0	1	0	1	0
hsa-let-7c	MIMAT0000064	NM_152268	PARS2	prolyl-tRNA synthetase 2, mitochondrial (putative)	0	0	1	1	0	0	0	1	0	1	0
hsa-let-7c	MIMAT0000064	NM_024693	ECHDC3	enoyl Coenzyme A hydratase domain containing 3	0	0	1	0	0	0	1	1	0	1	0
hsa-let-7c	MIMAT0000064	NM_207191	ADAM15	ADAM metallopeptidase domain 15	0	0	1	0	0	0	1	1	0	1	0
hsa-let-7c	MIMAT0000064	NM_207171	POGZ	pogo transposable element with ZNF domain	0	0	1	0	0	0	1	1	0	1	0
hsa-let-7c	MIMAT0000064	NM_025081	KIAA1305	KIAA1305	0	0	1	0	0	0	0	1	0	1	1
hsa-let-7c	MIMAT0000064	NM_206909	PSD3	pleckstrin and Sec7 domain containing 3	0	0	1	0	0	0	1	1	0	1	0
hsa-let-7c	MIMAT0000064	NM_206866	BACH1	BTB and CNC homology 1, basic leucine zipper transcription factor 1	0	0	1	0	0	0	1	1	0	1	0
hsa-let-7c	MIMAT0000064	NM_024913	C7orf58	chromosome 7 open reading frame 58	0	0	0	0	0	0	1	1	0	1	1
hsa-let-7c	MIMAT0000064	NM_152292	RG9MTD2	RNA (guanine-9-) methyltransferase domain containing 2	0	0	1	1	0	0	0	1	0	1	0
hsa-let-7c	MIMAT0000064	NM_152520	ZNF385B	zinc finger protein 385B	0	0	1	0	0	0	1	1	0	1	0
hsa-let-7c	MIMAT0000064	NM_024573	C6orf211	chromosome 6 open reading frame 211	0	0	0	0	0	0	1	1	0	1	1
hsa-let-7c	MIMAT0000064	NM_152470	RNF165	ring finger protein 165	0	0	1	0	0	0	0	1	0	1	1
hsa-let-7c	MIMAT0000064	NM_213662	STAT3	signal transducer and activator of transcription 3 (acute-phase response factor)	0	0	1	0	0	0	1	1	0	1	0
hsa-let-7c	MIMAT0000064	NM_152404	UGT3A1	UDP glycosyltransferase 3 family, polypeptide A1	0	0	1	1	0	0	0	1	0	1	0
hsa-let-7c	MIMAT0000064	NM_152336	AGBL1	ATP/GTP binding protein-like 1	0	0	1	1	0	0	0	1	0	1	0
hsa-let-7c	MIMAT0000064	NM_207381	TNFAIP8L3	tumor necrosis factor, alpha-induced protein 8-like 3	0	0	1	0	0	0	1	1	0	1	0
hsa-let-7c	MIMAT0000064	NM_152308	C16orf75	chromosome 16 open reading frame 75	0	0	1	1	0	0	0	1	0	1	0
hsa-let-7c	MIMAT0000064	NM_024738	C12orf49	chromosome 12 open reading frame 49	0	0	1	1	0	0	0	1	0	1	0
hsa-let-7c	MIMAT0000064	NM_152720	NEK3	NIMA (never in mitosis gene a)-related kinase 3	0	0	1	1	0	0	0	1	0	1	0
hsa-let-7c	MIMAT0000064	NM_205833	IGSF1	immunoglobulin superfamily, member 1	0	0	1	0	0	0	1	1	0	1	0
hsa-let-7c	MIMAT0000064	NM_202470	GIPC1	GIPC PDZ domain containing family, member 1	0	0	1	0	0	0	1	1	0	1	0
hsa-let-7c	MIMAT0000064	NM_202469	GIPC1	GIPC PDZ domain containing family, member 1	0	0	1	0	0	0	1	1	0	1	0
hsa-let-7c	MIMAT0000064	NM_030915	LBH	limb bud and heart development homolog (mouse)	0	0	0	0	0	0	1	1	0	1	1
hsa-let-7c	MIMAT0000064	NM_030958	SLCO5A1	solute carrier organic anion transporter family, member 5A1	0	0	0	0	0	0	1	1	0	1	1
hsa-let-7c	MIMAT0000064	NM_202468	GIPC1	GIPC PDZ domain containing family, member 1	0	0	1	0	0	0	1	1	0	1	0
hsa-let-7c	MIMAT0000064	NM_202467	GIPC1	GIPC PDZ domain containing family, member 1	0	0	1	0	0	0	1	1	0	1	0
hsa-let-7c	MIMAT0000064	NM_031445	AMMECR1L	AMME chromosomal region gene 1-like	0	0	1	0	0	0	0	1	0	1	1
hsa-let-7c	MIMAT0000064	NM_031452	FAM103A1	family with sequence similarity 103, member A1	0	0	1	1	0	0	0	1	0	1	0
hsa-let-7c	MIMAT0000064	NM_201998	SF1	splicing factor 1	0	0	1	0	0	0	1	1	0	1	0
hsa-let-7c	MIMAT0000064	NM_145893	A2BP1	ataxin 2-binding protein 1	0	0	0	0	0	0	1	1	0	1	1
hsa-let-7c	MIMAT0000064	NM_202494	GIPC1	GIPC PDZ domain containing family, member 1	0	0	1	0	0	0	1	1	0	1	0
hsa-let-7c	MIMAT0000064	NM_147223	NCOA1	nuclear receptor coactivator 1	0	0	1	0	0	0	0	1	0	1	1
hsa-let-7c	MIMAT0000064	NM_025204	TRABD	TraB domain containing	0	0	1	0	0	0	0	1	0	1	1
hsa-let-7c	MIMAT0000064	NM_203331	CD59	CD59 molecule, complement regulatory protein	0	0	1	1	0	0	0	1	0	1	0
hsa-let-7c	MIMAT0000064	NM_203330	CD59	CD59 molecule, complement regulatory protein	0	0	1	1	0	0	0	1	0	1	0
hsa-let-7c	MIMAT0000064	NM_203329	CD59	CD59 molecule, complement regulatory protein	0	0	1	1	0	0	0	1	0	1	0
hsa-let-7c	MIMAT0000064	NM_025205	MED28	mediator complex subunit 28	0	0	1	1	0	0	0	1	0	1	0
hsa-let-7c	MIMAT0000064	NM_130446	KLHL6	kelch-like 6 (Drosophila)	0	0	1	0	0	0	0	1	0	1	1
hsa-let-7c	MIMAT0000064	NM_030594	CPEB1	cytoplasmic polyadenylation element binding protein 1	0	0	1	1	0	0	0	1	0	1	0
hsa-let-7c	MIMAT0000064	NM_030627	CPEB4	cytoplasmic polyadenylation element binding protein 4	0	0	0	0	0	0	1	1	0	1	1
hsa-let-7c	MIMAT0000064	NM_145888	KLK10	kallikrein-related peptidase 10	0	0	1	0	0	0	1	1	0	1	0
hsa-let-7c	MIMAT0000064	NM_138992	BACE2	beta-site APP-cleaving enzyme 2	0	0	1	1	0	0	0	1	0	1	0
hsa-let-7c	MIMAT0000064	NM_053056	CCND1	cyclin D1	0	0	0	0	0	0	1	1	0	1	1
hsa-let-7c	MIMAT0000064	NM_153240	NPHP3	nephronophthisis 3 (adolescent)	0	0	1	0	0	0	1	1	0	1	0
hsa-let-7c	MIMAT0000064	NM_138619	GGA3	golgi associated, gamma adaptin ear containing, ARF binding protein 3	0	0	1	0	0	0	1	1	0	1	0
hsa-let-7c	MIMAT0000064	NM_153442	GPR26	G protein-coupled receptor 26	0	0	1	1	0	0	0	1	0	1	0
hsa-let-7c	MIMAT0000064	NM_057158	DUSP4	dual specificity phosphatase 4	0	0	1	0	0	0	1	1	0	1	0
hsa-let-7c	MIMAT0000064	NM_145176	SLC2A12	solute carrier family 2 (facilitated glucose transporter), member 12	0	0	1	0	0	0	0	1	0	1	1
hsa-let-7c	MIMAT0000064	NM_080717	TBX5	T-box 5	0	0	1	0	0	0	1	1	0	1	0
hsa-let-7c	MIMAT0000064	NM_080722	ADAMTS14	ADAM metallopeptidase with thrombospondin type 1 motif, 14	0	0	1	0	0	0	0	1	0	1	1
hsa-let-7c	MIMAT0000064	NM_138578	BCL2L1	BCL2-like 1	0	0	1	0	0	0	1	1	0	1	0
hsa-let-7c	MIMAT0000064	NM_173653	SLC9A9	solute carrier family 9 (sodium/hydrogen exchanger), member 9	0	0	0	0	0	0	1	1	0	1	1
hsa-let-7c	MIMAT0000064	NM_052934	SLC26A9	solute carrier family 26, member 9	0	0	1	0	0	0	1	1	0	1	0
hsa-let-7c	MIMAT0000064	NM_138732	NRXN2	neurexin 2	0	0	1	0	0	0	1	1	0	1	0
hsa-let-7c	MIMAT0000064	NM_033495	KLHL13	kelch-like 13 (Drosophila)	0	0	1	0	0	0	0	1	0	1	1
hsa-let-7c	MIMAT0000064	NM_033549	TRIM41	tripartite motif-containing 41	0	0	1	0	0	0	1	1	0	1	0
hsa-let-7c	MIMAT0000064	NM_175859	CTPS2	CTP synthase II	0	0	1	1	0	0	0	1	0	1	0
hsa-let-7c	MIMAT0000064	NM_052839	PANX2	pannexin 2	0	0	0	0	0	0	1	1	0	1	1
hsa-let-7c	MIMAT0000064	NM_138991	BACE2	beta-site APP-cleaving enzyme 2	0	0	1	1	0	0	0	1	0	1	0
hsa-let-7c	MIMAT0000064	NM_138353	LOC90379	hypothetical protein BC002926	0	0	1	0	0	0	0	1	0	1	1
hsa-let-7c	MIMAT0000064	NM_174934	SCN4B	sodium channel, voltage-gated, type IV, beta	0	0	1	0	0	0	1	1	0	1	0
hsa-let-7c	MIMAT0000064	NM_138734	NRXN2	neurexin 2	0	0	1	0	0	0	1	1	0	1	0
hsa-let-7c	MIMAT0000064	NM_052875	VPS26B	vacuolar protein sorting 26 homolog B (S. pombe)	0	0	1	1	0	0	0	1	0	1	0
hsa-let-7c	MIMAT0000064	NM_052880	PIK3IP1	phosphoinositide-3-kinase interacting protein 1	0	0	0	0	0	0	1	1	0	1	1
hsa-let-7c	MIMAT0000064	NM_130436	DYRK1A	dual-specificity tyrosine-(Y)-phosphorylation regulated kinase 1A	0	0	1	0	0	0	1	1	0	1	0
hsa-let-7c	MIMAT0000064	NM_130437	DYRK1A	dual-specificity tyrosine-(Y)-phosphorylation regulated kinase 1A	0	0	1	0	0	0	1	1	0	1	0
hsa-let-7c	MIMAT0000064	NM_133173	APBB3	amyloid beta (A4) precursor protein-binding, family B, member 3	0	0	1	0	0	0	1	1	0	1	0
hsa-let-7c	MIMAT0000064	NM_133174	APBB3	amyloid beta (A4) precursor protein-binding, family B, member 3	0	0	1	0	0	0	1	1	0	1	0
hsa-let-7c	MIMAT0000064	NM_170752	CDYL	chromodomain protein, Y-like	0	0	1	0	0	0	1	1	0	1	0
hsa-let-7c	MIMAT0000064	NM_170751	CDYL	chromodomain protein, Y-like	0	0	1	0	0	0	1	1	0	1	0
hsa-let-7c	MIMAT0000064	NM_133177	PTPRU	protein tyrosine phosphatase, receptor type, U	0	0	1	0	0	0	1	1	0	1	0
hsa-let-7c	MIMAT0000064	NM_170740	ALDH5A1	aldehyde dehydrogenase 5 family, member A1 (succinate-semialdehyde dehydrogenase)	0	0	1	0	0	0	1	1	0	1	0
hsa-let-7c	MIMAT0000064	NM_133178	PTPRU	protein tyrosine phosphatase, receptor type, U	0	0	1	0	0	0	1	1	0	1	0
hsa-let-7c	MIMAT0000064	NM_170677	MEIS2	Meis homeobox 2	0	0	1	0	0	0	1	1	0	1	0
hsa-let-7c	MIMAT0000064	NM_133369	UNC5A	unc-5 homolog A (C. elegans)	0	0	1	0	0	0	0	1	0	1	1
hsa-let-7c	MIMAT0000064	NM_170676	MEIS2	Meis homeobox 2	0	0	1	0	0	0	1	1	0	1	0
hsa-let-7c	MIMAT0000064	NM_133172	APBB3	amyloid beta (A4) precursor protein-binding, family B, member 3	0	0	1	0	0	0	1	1	0	1	0
hsa-let-7c	MIMAT0000064	NM_130798	SNAP23	synaptosomal-associated protein, 23kDa	0	0	1	0	0	0	1	1	0	1	0
hsa-let-7c	MIMAT0000064	NM_138396	2013-03-09	membrane-associated ring finger (C3HC4) 9	0	0	0	0	0	0	1	1	0	1	1
hsa-let-7c	MIMAT0000064	NM_173546	KLHDC8B	kelch domain containing 8B	0	0	1	0	0	0	1	1	0	1	0
hsa-let-7c	MIMAT0000064	NM_153748	KCNC2	potassium voltage-gated channel, Shaw-related subfamily, member 2	0	0	1	0	0	0	1	1	0	1	0
hsa-let-7c	MIMAT0000064	NM_138300	PYGO2	pygopus homolog 2 (Drosophila)	0	0	0	0	0	0	1	1	0	1	1
hsa-let-7c	MIMAT0000064	NM_170674	MEIS2	Meis homeobox 2	0	0	1	0	0	0	1	1	0	1	0
hsa-let-7c	MIMAT0000064	NM_130438	DYRK1A	dual-specificity tyrosine-(Y)-phosphorylation regulated kinase 1A	0	0	1	0	0	0	1	1	0	1	0
hsa-let-7c	MIMAT0000064	NM_134324	TARBP2	TAR (HIV-1) RNA binding protein 2	0	0	1	0	0	0	1	1	0	1	0
hsa-let-7c	MIMAT0000064	NM_130783	TSPAN18	tetraspanin 18	0	0	1	0	0	0	1	1	0	1	0
hsa-let-7c	MIMAT0000064	NM_172316	MEIS2	Meis homeobox 2	0	0	1	0	0	0	1	1	0	1	0
hsa-let-7c	MIMAT0000064	NM_172315	MEIS2	Meis homeobox 2	0	0	1	0	0	0	1	1	0	1	0
hsa-let-7c	MIMAT0000064	NM_133263	PPARGC1B	peroxisome proliferator-activated receptor gamma, coactivator 1 beta	0	0	0	0	0	0	1	1	0	1	1
hsa-let-7c	MIMAT0000064	NM_139131	NUP98	nucleoporin 98kDa	0	0	1	0	0	0	1	1	0	1	0
hsa-let-7c	MIMAT0000064	NM_032819	ZNF341	zinc finger protein 341	0	0	1	1	0	0	0	1	0	1	0
hsa-let-7c	MIMAT0000064	NM_152758	YTHDF3	YTH domain family, member 3	0	0	0	0	0	0	1	1	0	1	1
hsa-let-7c	MIMAT0000064	NM_139283	PPTC7	PTC7 protein phosphatase homolog (S. cerevisiae)	0	0	0	0	0	0	1	1	0	1	1
hsa-let-7c	MIMAT0000064	NM_182767	SLC6A15	solute carrier family 6, member 15	0	0	1	0	0	0	1	1	0	1	0
hsa-let-7c	MIMAT0000064	NM_182765	HECTD2	HECT domain containing 2	0	0	0	0	0	0	1	1	0	1	1
hsa-let-7c	MIMAT0000064	NM_182646	CPEB2	cytoplasmic polyadenylation element binding protein 2	0	0	1	0	0	0	1	1	0	1	0
hsa-let-7c	MIMAT0000064	NM_182540	DDX26B	DEAD/H (Asp-Glu-Ala-Asp/His) box polypeptide 26B	0	0	1	1	0	0	0	1	0	1	0
hsa-let-7c	MIMAT0000064	NM_139244	STXBP5	syntaxin binding protein 5 (tomosyn)	0	0	1	0	0	0	1	1	0	1	0
hsa-let-7c	MIMAT0000064	NM_181659	NCOA3	nuclear receptor coactivator 3	0	0	1	0	0	0	1	1	0	1	0
hsa-let-7c	MIMAT0000064	NM_033000	GTF2I	general transcription factor II, i	0	0	1	0	0	0	1	1	0	1	0
hsa-let-7c	MIMAT0000064	NM_181528	NAT5	N-acetyltransferase 5	0	0	1	0	0	0	1	1	0	1	0
hsa-let-7c	MIMAT0000064	NM_183006	DLGAP4	discs, large (Drosophila) homolog-associated protein 4	0	0	1	0	0	0	1	1	0	1	0
hsa-let-7c	MIMAT0000064	NM_032856	WDR73	WD repeat domain 73	0	0	1	1	0	0	0	1	0	1	0
hsa-let-7c	MIMAT0000064	NM_198056	SCN5A	sodium channel, voltage-gated, type V, alpha subunit	0	0	1	0	0	0	1	1	0	1	0
hsa-let-7c	MIMAT0000064	NM_194332	RNF38	ring finger protein 38	0	0	1	0	0	0	1	1	0	1	0
hsa-let-7c	MIMAT0000064	NM_194330	RNF38	ring finger protein 38	0	0	1	0	0	0	1	1	0	1	0
hsa-let-7c	MIMAT0000064	NM_194329	RNF38	ring finger protein 38	0	0	1	0	0	0	1	1	0	1	0
hsa-let-7c	MIMAT0000064	NM_194328	RNF38	ring finger protein 38	0	0	1	0	0	0	1	1	0	1	0
hsa-let-7c	MIMAT0000064	NM_194298	SLC16A9	solute carrier family 16, member 9 (monocarboxylic acid transporter 9)	0	0	1	0	0	0	1	1	0	1	0
hsa-let-7c	MIMAT0000064	NM_183380	DST	dystonin	0	0	0	0	0	0	1	1	0	1	1
hsa-let-7c	MIMAT0000064	NM_152756	RICTOR	rapamycin-insensitive companion of mTOR	0	0	1	0	0	0	0	1	0	1	1
hsa-let-7c	MIMAT0000064	NM_032838	ZNF566	zinc finger protein 566	0	0	1	1	0	0	0	1	0	1	0
hsa-let-7c	MIMAT0000064	NM_144571	CNOT6L	CCR4-NOT transcription complex, subunit 6-like	0	0	1	0	0	0	0	1	0	1	1
hsa-let-7c	MIMAT0000064	NM_181486	TBX5	T-box 5	0	0	1	0	0	0	1	1	0	1	0
hsa-let-7c	MIMAT0000064	NM_033001	GTF2I	general transcription factor II, i	0	0	1	0	0	0	1	1	0	1	0
hsa-let-7c	MIMAT0000064	NM_033138	CALD1	caldesmon 1	0	0	1	0	0	0	1	1	0	1	0
hsa-let-7c	MIMAT0000064	NM_178151	DCX	doublecortex; lissencephaly, X-linked (doublecortin)	0	0	1	0	0	0	1	1	0	1	0
hsa-let-7c	MIMAT0000064	NM_178007	STARD13	StAR-related lipid transfer (START) domain containing 13	0	0	1	0	0	0	1	1	0	1	0
hsa-let-7c	MIMAT0000064	NM_178006	STARD13	StAR-related lipid transfer (START) domain containing 13	0	0	1	0	0	0	1	1	0	1	0
hsa-let-7c	MIMAT0000064	NM_033140	CALD1	caldesmon 1	0	0	1	0	0	0	1	1	0	1	0
hsa-let-7c	MIMAT0000064	NM_177985	ARL5A	ADP-ribosylation factor-like 5A	0	0	1	0	0	0	1	1	0	1	0
hsa-let-7c	MIMAT0000064	NM_033157	CALD1	caldesmon 1	0	0	1	0	0	0	1	1	0	1	0
hsa-let-7c	MIMAT0000064	NM_177966	PDE12	phosphodiesterase 12	0	0	1	0	0	0	1	1	0	1	0
hsa-let-7c	MIMAT0000064	NM_177422	EIF2C3	eukaryotic translation initiation factor 2C, 3	0	0	1	0	0	0	1	1	0	1	0
hsa-let-7c	MIMAT0000064	NM_033446	FAM125B	family with sequence similarity 125, member B	0	0	1	0	0	0	0	1	0	1	1
hsa-let-7c	MIMAT0000064	NM_033129	SCRT2	scratch homolog 2, zinc finger protein (Drosophila)	0	0	1	0	0	0	0	1	0	1	1
hsa-let-7c	MIMAT0000064	NM_178152	DCX	doublecortex; lissencephaly, X-linked (doublecortin)	0	0	1	0	0	0	1	1	0	1	0
hsa-let-7c	MIMAT0000064	NM_181459	PAX3	paired box 3	0	0	0	0	0	0	1	1	0	1	1
hsa-let-7c	MIMAT0000064	NM_181443	BTBD3	BTB (POZ) domain containing 3	0	0	1	0	0	0	1	1	0	1	0
hsa-let-7c	MIMAT0000064	NM_033016	PDGFB	platelet-derived growth factor beta polypeptide (simian sarcoma viral (v-sis) oncogene homolog)	0	0	1	0	0	0	1	1	0	1	0
hsa-let-7c	MIMAT0000064	NM_033119	NKD1	naked cuticle homolog 1 (Drosophila)	0	0	1	0	0	0	0	1	0	1	1
hsa-let-7c	MIMAT0000064	NM_139207	NAP1L1	nucleosome assembly protein 1-like 1	0	0	1	0	0	0	0	1	0	1	1
hsa-let-7c	MIMAT0000064	NM_178830	C19orf47	chromosome 19 open reading frame 47	0	0	1	0	0	0	0	1	0	1	1
hsa-let-7c	MIMAT0000064	NM_139168	SFRS12	splicing factor, arginine/serine-rich 12	0	0	1	0	0	0	1	1	0	1	0
hsa-let-7c	MIMAT0000064	NM_178585	WDFY3	WD repeat and FYVE domain containing 3	0	0	1	0	0	0	1	1	0	1	0
hsa-let-7c	MIMAT0000064	NM_178310	SNAI3	snail homolog 3 (Drosophila)	0	0	1	0	0	0	0	1	0	1	1
hsa-let-7c	MIMAT0000064	NM_178153	DCX	doublecortex; lissencephaly, X-linked (doublecortin)	0	0	1	0	0	0	1	1	0	1	0
hsa-let-7c	MIMAT0000064	NM_175931	CBFA2T3	core-binding factor, runt domain, alpha subunit 2; translocated to, 3	0	0	1	0	0	0	1	1	0	1	0
hsa-let-7c	MIMAT0000064	NM_024551	ADIPOR2	adiponectin receptor 2	0	0	0	0	0	0	1	1	0	1	1
hsa-let-7c	MIMAT0000064	NM_001080428	ODZ2	odz, odd Oz/ten-m homolog 2 (Drosophila)	0	0	1	0	0	0	0	1	0	1	1
hsa-let-7c	MIMAT0000064	NM_001695	ATP6V1C1	ATPase, H+ transporting, lysosomal 42kDa, V1 subunit C1	0	0	1	1	0	0	0	1	0	1	0
hsa-let-7c	MIMAT0000064	NM_001761	CCNF	cyclin F	0	0	1	0	0	0	1	1	0	1	0
hsa-let-7c	MIMAT0000064	NM_001845	COL4A1	collagen, type IV, alpha 1	0	0	0	0	0	0	1	1	0	1	1
hsa-let-7c	MIMAT0000064	NM_001860	SLC31A2	solute carrier family 31 (copper transporters), member 2	0	0	0	0	0	0	1	1	0	1	1
hsa-let-7c	MIMAT0000064	NM_001874	CPM	carboxypeptidase M	0	0	1	0	0	0	1	1	0	1	0
hsa-let-7c	MIMAT0000064	NM_002040	GABPA	GA binding protein transcription factor, alpha subunit 60kDa	0	0	0	0	0	0	1	1	0	1	1
hsa-let-7c	MIMAT0000064	NM_002071	GNAL	guanine nucleotide binding protein (G protein), alpha activating activity polypeptide, olfactory type	0	0	1	0	0	0	1	1	0	1	0
hsa-let-7c	MIMAT0000064	NM_002126	HLF	hepatic leukemia factor	0	0	1	0	0	0	0	1	0	1	1
hsa-let-7c	MIMAT0000064	NM_002131	HMGA1	high mobility group AT-hook 1	0	0	1	0	0	0	0	1	0	1	1
hsa-let-7c	MIMAT0000064	NM_002168	IDH2	isocitrate dehydrogenase 2 (NADP+), mitochondrial	0	0	0	0	0	0	1	1	0	1	1
hsa-let-7c	MIMAT0000064	NM_002214	ITGB8	integrin, beta 8	0	0	1	0	0	0	0	1	0	1	1
hsa-let-7c	MIMAT0000064	NM_002264	KPNA1	karyopherin alpha 1 (importin alpha 5)	0	0	1	0	0	0	0	1	0	1	1
hsa-let-7c	MIMAT0000064	NM_002268	KPNA4	karyopherin alpha 4 (importin alpha 3)	0	0	0	0	0	0	1	1	0	1	1
hsa-let-7c	MIMAT0000064	NM_002357	MXD1	MAX dimerization protein 1	0	0	1	0	0	0	0	1	0	1	1
hsa-let-7c	MIMAT0000064	NM_002399	MEIS2	Meis homeobox 2	0	0	1	0	0	0	1	1	0	1	0
hsa-let-7c	MIMAT0000064	NM_001616	ACVR2A	activin A receptor, type IIA	0	0	1	0	0	0	0	1	0	1	1
hsa-let-7c	MIMAT0000064	NM_001518	GTF2I	general transcription factor II, i	0	0	1	0	0	0	1	1	0	1	0
hsa-let-7c	MIMAT0000064	NM_001421	ELF4	E74-like factor 4 (ets domain transcription factor)	0	0	1	0	0	0	0	1	0	1	1
hsa-let-7c	MIMAT0000064	NM_001080431	SLC45A4	solute carrier family 45, member 4	0	0	1	0	0	0	0	1	0	1	1
hsa-let-7c	MIMAT0000064	NM_001080449	DNA2	DNA replication helicase 2 homolog (yeast)	0	0	1	1	0	0	0	1	0	1	0
hsa-let-7c	MIMAT0000064	NM_001080470	ZNF697	zinc finger protein 697	0	0	1	0	0	0	0	1	0	1	1
hsa-let-7c	MIMAT0000064	NM_001080541	MGA	MAX gene associated	0	0	1	0	0	0	0	1	0	1	1
hsa-let-7c	MIMAT0000064	NM_001081550	THOC2	THO complex 2	0	0	1	0	0	0	0	1	0	1	1
hsa-let-7c	MIMAT0000064	NM_001081559	CPSF4	cleavage and polyadenylation specific factor 4, 30kDa	0	0	1	0	0	0	0	1	0	1	1
hsa-let-7c	MIMAT0000064	NM_001082	CYP4F2	cytochrome P450, family 4, subfamily F, polypeptide 2	0	0	1	1	0	0	0	1	0	1	0
hsa-let-7c	MIMAT0000064	NM_001082969	C11orf57	chromosome 11 open reading frame 57	0	0	1	0	0	0	0	1	0	1	1
hsa-let-7c	MIMAT0000064	NM_001106	ACVR2B	activin A receptor, type IIB	0	0	1	0	0	0	0	1	0	1	1
hsa-let-7c	MIMAT0000064	NM_001116	ADCY9	adenylate cyclase 9	0	0	0	0	0	0	1	1	0	1	1
hsa-let-7c	MIMAT0000064	NM_001151	SLC25A4	solute carrier family 25 (mitochondrial carrier; adenine nucleotide translocator), member 4	0	0	0	0	0	0	1	1	0	1	1
hsa-let-7c	MIMAT0000064	NM_001198	PRDM1	PR domain containing 1, with ZNF domain	0	0	1	0	0	0	0	1	0	1	1
hsa-let-7c	MIMAT0000064	NM_001278	CHUK	conserved helix-loop-helix ubiquitous kinase	0	0	1	1	0	0	0	1	0	1	0
hsa-let-7c	MIMAT0000064	NM_001395	DUSP9	dual specificity phosphatase 9	0	0	0	0	0	0	1	1	0	1	1
hsa-let-7c	MIMAT0000064	NM_001396	DYRK1A	dual-specificity tyrosine-(Y)-phosphorylation regulated kinase 1A	0	0	1	0	0	0	1	1	0	1	0
hsa-let-7c	MIMAT0000064	NM_002401	MAP3K3	mitogen-activated protein kinase kinase kinase 3	0	0	0	0	0	0	1	1	0	1	1
hsa-let-7c	MIMAT0000064	NM_002481	PPP1R12B	protein phosphatase 1, regulatory (inhibitor) subunit 12B	0	0	1	0	0	0	1	1	0	1	0
hsa-let-7c	MIMAT0000064	NM_002498	NEK3	NIMA (never in mitosis gene a)-related kinase 3	0	0	1	1	0	0	0	1	0	1	0
hsa-let-7c	MIMAT0000064	NM_003918	GYG2	glycogenin 2	0	0	1	0	0	0	1	1	0	1	0
hsa-let-7c	MIMAT0000064	NM_004069	AP2S1	adaptor-related protein complex 2, sigma 1 subunit	0	0	1	0	0	0	1	1	0	1	0
hsa-let-7c	MIMAT0000064	NM_004227	PSCD3	pleckstrin homology, Sec7 and coiled-coil domains 3	0	0	0	0	0	0	1	1	0	1	1
hsa-let-7c	MIMAT0000064	NM_004263	SEMA4F	sema domain, immunoglobulin domain (Ig), transmembrane domain (TM) and short cytoplasmic domain, (semaphorin) 4F	0	0	1	0	0	0	1	1	0	1	0
hsa-let-7c	MIMAT0000064	NM_004300	ACP1	acid phosphatase 1, soluble	0	0	1	1	0	0	0	1	0	1	0
hsa-let-7c	MIMAT0000064	NM_004407	DMP1	dentin matrix acidic phosphoprotein	0	0	1	0	0	0	1	1	0	1	0
hsa-let-7c	MIMAT0000064	NM_004417	DUSP1	dual specificity phosphatase 1	0	0	0	0	0	0	1	1	0	1	1
hsa-let-7c	MIMAT0000064	NM_004423	DVL3	dishevelled, dsh homolog 3 (Drosophila)	0	0	1	0	0	0	1	1	0	1	0
hsa-let-7c	MIMAT0000064	NM_004456	EZH2	enhancer of zeste homolog 2 (Drosophila)	0	0	1	0	0	0	1	0	0	1	1
hsa-let-7c	MIMAT0000064	NM_004520	KIF2A	kinesin heavy chain member 2A	0	0	0	0	0	0	1	1	0	1	1
hsa-let-7c	MIMAT0000064	NM_004537	NAP1L1	nucleosome assembly protein 1-like 1	0	0	1	1	0	0	0	1	0	1	0
hsa-let-7c	MIMAT0000064	NM_004558	NRTN	neurturin	0	0	1	0	0	0	1	0	0	1	1
hsa-let-7c	MIMAT0000064	NM_004586	RPS6KA3	ribosomal protein S6 kinase, 90kDa, polypeptide 3	0	0	1	0	0	0	0	1	0	1	1
hsa-let-7c	MIMAT0000064	NM_004630	SF1	splicing factor 1	0	0	1	0	0	0	1	1	0	1	0
hsa-let-7c	MIMAT0000064	NM_004735	LRRFIP1	leucine rich repeat (in FLII) interacting protein 1	0	0	0	0	0	0	1	1	0	1	1
hsa-let-7c	MIMAT0000064	NM_003848	SUCLG2	succinate-CoA ligase, GDP-forming, beta subunit	0	0	1	0	0	0	1	1	0	1	0
hsa-let-7c	MIMAT0000064	NM_003810	TNFSF10	tumor necrosis factor (ligand) superfamily, member 10	0	0	1	1	0	0	0	1	0	1	0
hsa-let-7c	MIMAT0000064	NM_003758	EIF3J	eukaryotic translation initiation factor 3, subunit J	0	0	1	0	0	0	1	1	0	1	0
hsa-let-7c	MIMAT0000064	NM_002506	NGF	nerve growth factor (beta polypeptide)	0	0	1	1	0	0	0	1	0	1	0
hsa-let-7c	MIMAT0000064	NM_002543	OLR1	oxidized low density lipoprotein (lectin-like) receptor 1	0	0	0	0	0	0	1	1	0	1	1
hsa-let-7c	MIMAT0000064	NM_002586	PBX2	pre-B-cell leukemia homeobox 2	0	0	1	0	0	0	1	0	0	1	1
hsa-let-7c	MIMAT0000064	NM_002698	POU2F2	POU class 2 homeobox 2	0	0	1	0	0	0	0	1	0	1	1
hsa-let-7c	MIMAT0000064	NM_002776	KLK10	kallikrein-related peptidase 10	0	0	1	0	0	0	1	1	0	1	0
hsa-let-7c	MIMAT0000064	NM_002881	RALB	v-ral simian leukemia viral oncogene homolog B (ras related; GTP binding protein)	0	0	1	0	0	0	1	1	0	1	0
hsa-let-7c	MIMAT0000064	NM_003216	TEF	thyrotrophic embryonic factor	0	0	1	0	0	0	1	1	0	1	0
hsa-let-7c	MIMAT0000064	NM_003246	THBS1	thrombospondin 1	0	0	1	0	0	0	1	1	0	1	0
hsa-let-7c	MIMAT0000064	NM_003251	THRSP	thyroid hormone responsive (SPOT14 homolog, rat)	0	0	1	1	0	0	0	1	0	1	0
hsa-let-7c	MIMAT0000064	NM_003385	VSNL1	visinin-like 1	0	0	0	0	0	0	1	1	0	1	1
hsa-let-7c	MIMAT0000064	NM_003406	YWHAZ	tyrosine 3-monooxygenase/tryptophan 5-monooxygenase activation protein, zeta polypeptide	0	0	1	0	0	0	1	1	0	1	0
hsa-let-7c	MIMAT0000064	NM_003482	MLL2	myeloid/lymphoid or mixed-lineage leukemia 2	0	0	1	0	0	0	0	1	0	1	1
hsa-let-7c	MIMAT0000064	NM_003566	EEA1	early endosome antigen 1	0	0	1	0	0	0	0	1	0	1	1
hsa-let-7c	MIMAT0000064	NM_003575	ZNF282	zinc finger protein 282	0	0	1	0	0	0	1	1	0	1	0
hsa-let-7c	MIMAT0000064	NM_003615	SLC4A7	solute carrier family 4, sodium bicarbonate cotransporter, member 7	0	0	1	0	0	0	0	1	0	1	1
hsa-let-7c	MIMAT0000064	NM_004756	NUMBL	numb homolog (Drosophila)-like	0	0	0	0	0	0	1	1	0	1	1
hsa-let-7c	MIMAT0000064	NM_000093	COL5A1	collagen, type V, alpha 1	0	0	1	0	0	0	1	1	0	1	0
hsa-let-7c	MIMAT0000064	NM_001001349	NKIRAS2	NFKB inhibitor interacting Ras-like 2	0	0	0	0	0	0	1	1	0	1	1
hsa-let-7c	MIMAT0000064	NM_001001396	ATP2B4	ATPase, Ca++ transporting, plasma membrane 4	0	0	1	0	0	0	0	1	0	1	1
hsa-let-7c	MIMAT0000064	NM_001001928	PPARA	peroxisome proliferator-activated receptor alpha	0	0	1	0	0	0	0	1	0	1	1
hsa-let-7c	MIMAT0000064	NM_001003652	SMAD2	SMAD family member 2	0	0	1	0	0	0	0	1	0	1	1
hsa-let-7c	MIMAT0000064	NM_001003760	KLHL31	kelch-like 31 (Drosophila)	0	0	1	1	0	0	0	1	0	1	0
hsa-let-7c	MIMAT0000064	NM_001004330	PLEKHG7	pleckstrin homology domain containing, family G (with RhoGef domain) member 7	0	0	1	1	0	0	0	1	0	1	0
hsa-let-7c	MIMAT0000064	NM_001005609	EDA	ectodysplasin A	0	0	1	0	0	0	0	1	0	1	1
hsa-let-7c	MIMAT0000064	NM_001007257	PRDM2	PR domain containing 2, with ZNF domain	0	0	1	1	0	0	0	1	0	1	0
hsa-let-7c	MIMAT0000064	NM_001007279	RASL10A	RAS-like, family 10, member A	0	0	1	0	0	0	0	1	0	1	1
hsa-let-7c	MIMAT0000064	NM_001008738	FNIP1	folliculin interacting protein 1	0	0	1	0	0	0	0	1	0	1	1
hsa-let-7c	MIMAT0000064	NM_001009185	ACSL6	acyl-CoA synthetase long-chain family member 6	0	0	1	0	0	0	0	1	0	1	1
hsa-let-7c	MIMAT0000064	NM_001009569	MLLT10	myeloid/lymphoid or mixed-lineage leukemia (trithorax homolog, Drosophila); translocated to, 10	0	0	1	0	0	0	0	1	0	1	1
hsa-let-7c	MIMAT0000064	NM_001009813	MEIS3	Meis homeobox 3	0	0	1	0	0	0	0	1	0	1	1
hsa-let-7c	MIMAT0000064	NM_001009880	C22orf9	chromosome 22 open reading frame 9	0	0	1	0	0	0	0	1	0	1	1
hsa-let-7c	MIMAT0000064	NM_001009881	ZCCHC11	zinc finger, CCHC domain containing 11	0	0	1	0	0	0	0	1	0	1	1
hsa-let-7c	MIMAT0000064	NM_001001323	ATP2B1	ATPase, Ca++ transporting, plasma membrane 1	0	0	1	0	0	0	1	1	0	1	0
hsa-let-7c	MIMAT0000064	NM_001001132	ITSN1	intersectin 1 (SH3 domain protein)	0	0	1	0	0	0	0	1	0	1	1
hsa-let-7c	MIMAT0000064	NM_000933	PLCB4	phospholipase C, beta 4	0	0	1	0	0	0	1	1	0	1	0
hsa-let-7c	MIMAT0000064	NM_000153	GALC	galactosylceramidase	0	0	1	1	0	0	0	1	0	1	0
hsa-let-7c	MIMAT0000064	NM_000163	GHR	growth hormone receptor	0	0	0	0	0	0	1	1	0	1	1
hsa-let-7c	MIMAT0000064	NM_000189	HK2	hexokinase 2	0	0	0	0	0	0	1	1	0	1	1
hsa-let-7c	MIMAT0000064	NM_000208	INSR	insulin receptor	0	0	1	0	0	0	0	1	0	1	1
hsa-let-7c	MIMAT0000064	NM_000321	RB1	retinoblastoma 1 (including osteosarcoma)	0	0	0	0	0	0	1	1	0	1	1
hsa-let-7c	MIMAT0000064	NM_000461	THRB	thyroid hormone receptor, beta (erythroblastic leukemia viral (v-erb-a) oncogene homolog 2, avian)	0	0	1	0	0	0	0	1	0	1	1
hsa-let-7c	MIMAT0000064	NM_000481	AMT	aminomethyltransferase	0	0	1	1	0	0	0	1	0	1	0
hsa-let-7c	MIMAT0000064	NM_000495	COL4A5	collagen, type IV, alpha 5 (Alport syndrome)	0	0	0	0	0	0	1	1	0	1	1
hsa-let-7c	MIMAT0000064	NM_000529	MC2R	melanocortin 2 receptor (adrenocorticotropic hormone)	0	0	1	1	0	0	0	1	0	1	0
hsa-let-7c	MIMAT0000064	NM_000584	IL8	interleukin 8	0	0	1	0	0	0	1	1	0	1	0
hsa-let-7c	MIMAT0000064	NM_000600	IL6	interleukin 6 (interferon, beta 2)	0	0	0	0	0	0	1	1	0	1	1
hsa-let-7c	MIMAT0000064	NM_000611	CD59	CD59 molecule, complement regulatory protein	0	0	1	1	0	0	0	1	0	1	0
hsa-let-7c	MIMAT0000064	NM_000684	ADRB1	adrenergic, beta-1-, receptor	0	0	1	0	0	0	0	1	0	1	1
hsa-let-7c	MIMAT0000064	NM_000720	CACNA1D	calcium channel, voltage-dependent, L type, alpha 1D subunit	0	0	0	0	0	0	1	1	0	1	1
hsa-let-7c	MIMAT0000064	NM_000721	CACNA1E	calcium channel, voltage-dependent, R type, alpha 1E subunit	0	0	0	0	0	0	1	1	0	1	1
hsa-let-7c	MIMAT0000064	NM_001010000	ARHGAP28	Rho GTPase activating protein 28	0	0	1	0	0	0	0	1	0	1	1
hsa-let-7c	MIMAT0000064	NM_001010887	ASAH3L	N-acylsphingosine amidohydrolase 3-like	0	0	1	0	0	0	0	1	0	1	1
hsa-let-7c	MIMAT0000064	NM_001011547	SLC5A9	solute carrier family 5 (sodium/glucose cotransporter), member 9	0	0	1	1	0	0	0	1	0	1	0
hsa-let-7c	MIMAT0000064	NM_001039570	KREMEN1	kringle containing transmembrane protein 1	0	0	1	0	0	0	0	1	0	1	1
hsa-let-7c	MIMAT0000064	NM_001039573	SEC14L1	SEC14-like 1 (S. cerevisiae)	0	0	1	0	0	0	0	1	0	1	1
hsa-let-7c	MIMAT0000064	NM_001040000	MLLT4	myeloid/lymphoid or mixed-lineage leukemia (trithorax homolog, Drosophila); translocated to, 4	0	0	1	0	0	0	0	1	0	1	1
hsa-let-7c	MIMAT0000064	NM_001040712	PTPRD	protein tyrosine phosphatase, receptor type, D	0	0	1	0	0	0	0	1	0	1	1
hsa-let-7c	MIMAT0000064	NM_001040715	LOC653319	hypothetical protein LOC653319	0	0	1	0	0	0	0	1	0	1	1
hsa-let-7c	MIMAT0000064	NM_001042517	DIAPH3	diaphanous homolog 3 (Drosophila)	0	0	1	0	0	0	0	1	0	1	1
hsa-let-7c	MIMAT0000064	NM_001042546	ATPAF1	ATP synthase mitochondrial F1 complex assembly factor 1	0	0	1	1	0	0	0	1	0	1	0
hsa-let-7c	MIMAT0000064	NM_001042555	FRS2	fibroblast growth factor receptor substrate 2	0	0	1	0	0	0	0	1	0	1	1
hsa-let-7c	MIMAT0000064	NM_001042559	EIF4G2	eukaryotic translation initiation factor 4 gamma, 2	0	0	1	0	0	0	0	1	0	1	1
hsa-let-7c	MIMAT0000064	NM_001066	TNFRSF1B	tumor necrosis factor receptor superfamily, member 1B	0	0	1	0	0	0	0	1	0	1	1
hsa-let-7c	MIMAT0000064	NM_001077199	SFRS12	splicing factor, arginine/serine-rich 12	0	0	1	0	0	0	0	1	0	1	1
hsa-let-7c	MIMAT0000064	NM_001079526	IKZF2	IKAROS family zinc finger 2 (Helios)	0	0	1	0	0	0	0	1	0	1	1
hsa-let-7c	MIMAT0000064	NM_001079535	CPEB1	cytoplasmic polyadenylation element binding protein 1	0	0	1	1	0	0	0	1	0	1	0
hsa-let-7c	MIMAT0000064	NM_001079874	VAV3	vav 3 guanine nucleotide exchange factor	0	0	1	0	0	0	0	1	0	1	1
hsa-let-7c	MIMAT0000064	NM_001079911	DMP1	dentin matrix acidic phosphoprotein	0	0	1	0	0	0	0	1	0	1	1
hsa-let-7c	MIMAT0000064	NM_001037442	RUFY3	RUN and FYVE domain containing 3	0	0	1	1	0	0	0	1	0	1	0
hsa-let-7c	MIMAT0000064	NM_001037174	ARL5A	ADP-ribosylation factor-like 5A	0	0	1	0	0	0	0	1	0	1	1
hsa-let-7c	MIMAT0000064	NM_001034	RRM2	ribonucleotide reductase M2 polypeptide	0	0	1	0	0	0	0	1	0	1	1
hsa-let-7c	MIMAT0000064	NM_001012754	NHLRC3	NHL repeat containing 3	0	0	1	0	0	0	0	1	0	1	1
hsa-let-7c	MIMAT0000064	NM_001013690	FIGNL2	fidgetin-like 2	0	0	1	1	0	0	0	1	0	1	0
hsa-let-7c	MIMAT0000064	NM_001013842	C8orf58	chromosome 8 open reading frame 58	0	0	1	1	0	0	0	1	0	1	0
hsa-let-7c	MIMAT0000064	NM_001014283	DCUN1D2	DCN1, defective in cullin neddylation 1, domain containing 2 (S. cerevisiae)	0	0	1	0	0	0	0	1	0	1	1
hsa-let-7c	MIMAT0000064	NM_001014451	DDX19B	DEAD (Asp-Glu-Ala-As) box polypeptide 19B	0	0	1	1	0	0	0	1	0	1	0
hsa-let-7c	MIMAT0000064	NM_001017989	OPA3	optic atrophy 3 (autosomal recessive, with chorea and spastic paraplegia)	0	0	1	1	0	0	0	1	0	1	0
hsa-let-7c	MIMAT0000064	NM_001018057	DKK3	dickkopf homolog 3 (Xenopus laevis)	0	0	1	0	0	0	0	1	0	1	1
hsa-let-7c	MIMAT0000064	NM_001023570	IQCB1	IQ motif containing B1	0	0	1	1	0	0	0	1	0	1	0
hsa-let-7c	MIMAT0000064	NM_001023571	IQCB1	IQ motif containing B1	0	0	1	1	0	0	0	1	0	1	0
hsa-let-7c	MIMAT0000064	NM_001025777	UGCGL1	UDP-glucose ceramide glucosyltransferase-like 1	0	0	1	0	0	0	0	1	0	1	1
hsa-let-7c	MIMAT0000064	NM_001029863	C6orf120	chromosome 6 open reading frame 120	0	0	1	0	0	0	0	1	0	1	1
hsa-let-7c	MIMAT0000064	NM_001031696	PLD3	phospholipase D family, member 3	0	0	1	0	0	0	0	1	0	1	1
hsa-let-7c	MIMAT0000064	NM_001033081	MYCL1	v-myc myelocytomatosis viral oncogene homolog 1, lung carcinoma derived (avian)	0	0	1	0	0	0	0	1	0	1	1
hsa-let-7c	MIMAT0000064	NM_001033117	SRGAP3	SLIT-ROBO Rho GTPase activating protein 3	0	0	1	0	0	0	0	1	0	1	1
hsa-let-7c	MIMAT0000064	NM_001033507	LMX1A	LIM homeobox transcription factor 1, alpha	0	0	1	0	0	0	0	1	0	1	1
hsa-let-7c	MIMAT0000064	NM_001080	ALDH5A1	aldehyde dehydrogenase 5 family, member A1 (succinate-semialdehyde dehydrogenase)	0	0	1	0	0	0	1	1	0	1	0
hsa-let-7c	MIMAT0000064	NM_004845	PCYT1B	phosphate cytidylyltransferase 1, choline, beta	0	0	1	0	0	0	0	1	0	1	1
hsa-let-7c	MIMAT0000064	NM_015323	KIAA0776	KIAA0776	0	0	1	0	0	0	0	1	0	1	1
hsa-let-7c	MIMAT0000064	NM_017704	ANKRD49	ankyrin repeat domain 49	0	0	1	0	0	0	0	1	0	1	1
hsa-let-7c	MIMAT0000064	NM_017944	USP47	ubiquitin specific peptidase 47	0	0	1	0	0	0	0	1	0	1	1
hsa-let-7c	MIMAT0000064	NM_017974	ATG16L1	ATG16 autophagy related 16-like 1 (S. cerevisiae)	0	0	0	0	0	0	1	1	0	1	1
hsa-let-7c	MIMAT0000064	NM_018195	C11orf57	chromosome 11 open reading frame 57	0	0	1	0	0	0	1	1	0	1	0
hsa-let-7c	MIMAT0000064	NM_018211	RAVER2	ribonucleoprotein, PTB-binding 2	0	0	0	0	0	0	1	1	0	1	1
hsa-let-7c	MIMAT0000064	NM_018214	LRRC1	leucine rich repeat containing 1	0	0	1	0	0	0	1	1	0	1	0
hsa-let-7c	MIMAT0000064	NM_018273	TMEM143	transmembrane protein 143	0	0	1	1	0	0	0	1	0	1	0
hsa-let-7c	MIMAT0000064	NM_018387	STRBP	spermatid perinuclear RNA binding protein	0	0	0	0	0	0	1	1	0	1	1
hsa-let-7c	MIMAT0000064	NM_018389	SLC35C1	solute carrier family 35, member C1	0	0	1	0	0	0	1	1	0	1	0
hsa-let-7c	MIMAT0000064	NM_018638	ETNK1	ethanolamine kinase 1	0	0	1	0	0	0	0	1	0	1	1
hsa-let-7c	MIMAT0000064	NM_018844	BCAP29	B-cell receptor-associated protein 29	0	0	1	0	0	0	0	1	0	1	1
hsa-let-7c	MIMAT0000064	NM_019001	XRN1	5"-3" exoribonuclease 1	0	0	1	0	0	0	1	1	0	1	0
hsa-let-7c	MIMAT0000064	NM_019592	RNF20	ring finger protein 20	0	0	1	0	0	0	0	1	0	1	1
hsa-let-7c	MIMAT0000064	NM_019593	RP5-1022P6.2	hypothetical protein KIAA1434	0	0	0	0	0	0	1	1	0	1	1
hsa-let-7c	MIMAT0000064	NM_019604	CRTAM	cytotoxic and regulatory T cell molecule	0	0	1	1	0	0	0	1	0	1	0
hsa-let-7c	MIMAT0000064	NM_017637	BNC2	basonuclin 2	0	0	0	0	0	0	1	1	0	1	1
hsa-let-7c	MIMAT0000064	NM_017596	KIF21B	kinesin family member 21B	0	0	1	0	0	0	0	1	0	1	1
hsa-let-7c	MIMAT0000064	NM_017564	STAB2	stabilin 2	0	0	0	0	0	0	1	1	0	1	1
hsa-let-7c	MIMAT0000064	NM_001079534	CPEB1	cytoplasmic polyadenylation element binding protein 1	0	0	1	1	0	0	0	1	0	1	0
hsa-let-7c	MIMAT0000064	NM_015387	MOBKL3	MOB1, Mps One Binder kinase activator-like 3 (yeast)	0	0	0	0	0	0	1	1	0	1	1
hsa-let-7c	MIMAT0000064	NM_015416	LETMD1	LETM1 domain containing 1	0	0	1	0	0	0	1	1	0	1	0
hsa-let-7c	MIMAT0000064	NM_015492	C15orf39	chromosome 15 open reading frame 39	0	0	1	0	0	0	1	1	0	1	0
hsa-let-7c	MIMAT0000064	NM_015534	ZZZ3	zinc finger, ZZ-type containing 3	0	0	1	0	0	0	1	1	0	1	0
hsa-let-7c	MIMAT0000064	NM_015881	DKK3	dickkopf homolog 3 (Xenopus laevis)	0	0	1	0	0	0	1	1	0	1	0
hsa-let-7c	MIMAT0000064	NM_015888	HOOK1	hook homolog 1 (Drosophila)	0	0	1	0	0	0	0	1	0	1	1
hsa-let-7c	MIMAT0000064	NM_015906	TRIM33	tripartite motif-containing 33	0	0	1	0	0	0	0	1	0	1	1
hsa-let-7c	MIMAT0000064	NM_016099	GOLGA7	golgi autoantigen, golgin subfamily a, 7	0	0	1	0	0	0	1	1	0	1	0
hsa-let-7c	MIMAT0000064	NM_016272	TOB2	transducer of ERBB2, 2	0	0	1	0	0	0	0	1	0	1	1
hsa-let-7c	MIMAT0000064	NM_016274	PLEKHO1	pleckstrin homology domain containing, family O member 1	0	0	0	0	0	0	1	1	0	1	1
hsa-let-7c	MIMAT0000064	NM_016424	CROP	cisplatin resistance-associated overexpressed protein	0	0	0	0	0	0	1	1	0	1	1
hsa-let-7c	MIMAT0000064	NM_016530	RAB8B	RAB8B, member RAS oncogene family	0	0	1	0	0	0	0	1	0	1	1
hsa-let-7c	MIMAT0000064	NM_016617	UFM1	ubiquitin-fold modifier 1	0	0	1	0	0	0	1	1	0	1	0
hsa-let-7c	MIMAT0000064	NM_017495	RBM38	RNA binding motif protein 38	0	0	1	0	0	0	1	1	0	1	0
hsa-let-7c	MIMAT0000064	NM_019625	ABCB9	ATP-binding cassette, sub-family B (MDR/TAP), member 9	0	0	1	0	0	0	1	1	0	1	0
hsa-let-7c	MIMAT0000064	NM_019857	CTPS2	CTP synthase II	0	0	1	1	0	0	0	1	0	1	0
hsa-let-7c	MIMAT0000064	NM_019862	ABCC1	ATP-binding cassette, sub-family C (CFTR/MRP), member 1	0	0	1	0	0	0	1	1	0	1	0
hsa-let-7c	MIMAT0000064	NM_021575	AP2S1	adaptor-related protein complex 2, sigma 1 subunit	0	0	1	0	0	0	1	1	0	1	0
hsa-let-7c	MIMAT0000064	NM_021627	SENP2	SUMO1/sentrin/SMT3 specific peptidase 2	0	0	0	0	0	0	1	1	0	1	1
hsa-let-7c	MIMAT0000064	NM_021956	GRIK2	glutamate receptor, ionotropic, kainate 2	0	0	1	0	0	0	1	1	0	1	0
hsa-let-7c	MIMAT0000064	NM_022078	GPATCH3	G patch domain containing 3	0	0	0	0	0	0	1	1	0	1	1
hsa-let-7c	MIMAT0000064	NM_022119	PRSS22	protease, serine, 22	0	0	1	0	0	0	1	1	0	1	0
hsa-let-7c	MIMAT0000064	NM_022166	XYLT1	xylosyltransferase I	0	0	1	0	0	0	0	1	0	1	1
hsa-let-7c	MIMAT0000064	NM_022365	DNAJC1	DnaJ (Hsp40) homolog, subfamily C, member 1	0	0	0	0	0	0	1	1	0	1	1
hsa-let-7c	MIMAT0000064	NM_022374	ARL6IP2	ADP-ribosylation factor-like 6 interacting protein 2	0	0	0	0	0	0	1	1	0	1	1
hsa-let-7c	MIMAT0000064	NM_022572	PNKD	paroxysmal nonkinesigenic dyskinesia	0	0	1	0	0	0	1	1	0	1	0
hsa-let-7c	MIMAT0000064	NM_022716	PRRX1	paired related homeobox 1	0	0	1	0	0	0	1	1	0	1	0
hsa-let-7c	MIMAT0000064	NM_022733	SMAP2	stromal membrane-associated GTPase-activating protein 2	0	0	1	0	0	0	0	1	0	1	1
hsa-let-7c	MIMAT0000064	NM_022745	ATPAF1	ATP synthase mitochondrial F1 complex assembly factor 1	0	0	1	1	0	0	0	1	0	1	0
hsa-let-7c	MIMAT0000064	NM_022912	REEP1	receptor accessory protein 1	0	0	0	0	0	0	1	1	0	1	1
hsa-let-7c	MIMAT0000064	NM_022916	VPS33A	vacuolar protein sorting 33 homolog A (S. cerevisiae)	0	0	1	1	0	0	0	1	0	1	0
hsa-let-7c	MIMAT0000064	NM_022918	TMEM135	transmembrane protein 135	0	0	1	1	0	0	0	1	0	1	0
hsa-let-7c	MIMAT0000064	NM_021210	TRAPPC1	trafficking protein particle complex 1	0	0	1	0	0	0	1	0	0	1	1
hsa-let-7c	MIMAT0000064	NM_021095	SLC5A6	solute carrier family 5 (sodium-dependent vitamin transporter), member 6	0	0	1	0	0	0	0	1	0	1	1
hsa-let-7c	MIMAT0000064	NM_021083	XK	X-linked Kx blood group (McLeod syndrome)	0	0	1	0	0	0	1	1	0	1	0
hsa-let-7c	MIMAT0000064	NM_019898	ABCC1	ATP-binding cassette, sub-family C (CFTR/MRP), member 1	0	0	1	0	0	0	1	1	0	1	0
hsa-let-7c	MIMAT0000064	NM_019899	ABCC1	ATP-binding cassette, sub-family C (CFTR/MRP), member 1	0	0	1	0	0	0	1	1	0	1	0
hsa-let-7c	MIMAT0000064	NM_019900	ABCC1	ATP-binding cassette, sub-family C (CFTR/MRP), member 1	0	0	1	0	0	0	1	1	0	1	0
hsa-let-7c	MIMAT0000064	NM_020335	VANGL2	vang-like 2 (van gogh, Drosophila)	0	0	1	0	0	0	0	1	0	1	1
hsa-let-7c	MIMAT0000064	NM_020423	SCYL3	SCY1-like 3 (S. cerevisiae)	0	0	0	0	0	0	1	1	0	1	1
hsa-let-7c	MIMAT0000064	NM_020456	C13orf1	chromosome 13 open reading frame 1	0	0	1	1	0	0	0	1	0	1	0
hsa-let-7c	MIMAT0000064	NM_020473	PIGA	phosphatidylinositol glycan anchor biosynthesis, class A (paroxysmal nocturnal hemoglobinuria)	0	0	1	1	0	0	0	1	0	1	0
hsa-let-7c	MIMAT0000064	NM_020662	MRS2	MRS2 magnesium homeostasis factor homolog (S. cerevisiae)	0	0	1	1	0	0	0	1	0	1	0
hsa-let-7c	MIMAT0000064	NM_020679	MIF4GD	MIF4G domain containing	0	0	1	0	0	0	1	1	0	1	0
hsa-let-7c	MIMAT0000064	NM_020764	CASKIN1	CASK interacting protein 1	0	0	0	0	0	0	1	1	0	1	1
hsa-let-7c	MIMAT0000064	NM_020766	PCDH19	protocadherin 19	0	0	1	0	0	0	0	1	0	1	1
hsa-let-7c	MIMAT0000064	NM_020774	MIB1	mindbomb homolog 1 (Drosophila)	0	0	1	0	0	0	0	1	0	1	1
hsa-let-7c	MIMAT0000064	NM_020800	IFT80	intraflagellar transport 80 homolog (Chlamydomonas)	0	0	1	1	0	0	0	1	0	1	0
hsa-let-7c	MIMAT0000064	NM_015344	LEPROTL1	leptin receptor overlapping transcript-like 1	0	0	0	0	0	0	1	1	0	1	1
hsa-let-7c	MIMAT0000064	NM_021045	ZNF248	zinc finger protein 248	0	0	1	0	0	0	1	1	0	1	0
hsa-let-7c	MIMAT0000064	NM_024015	HOXB4	homeobox B4	0	0	1	0	0	0	1	1	0	1	0
hsa-let-7c	MIMAT0000064	NM_004921	CLCA3	chloride channel, calcium activated, family member 3	0	0	1	1	0	0	0	1	0	1	0
hsa-let-7c	MIMAT0000064	NM_005824	LRRC17	leucine rich repeat containing 17	0	0	1	0	0	0	1	1	0	1	0
hsa-let-7c	MIMAT0000064	NM_005940	MMP11	matrix metallopeptidase 11 (stromelysin 3)	0	0	0	0	0	0	1	1	0	1	1
hsa-let-7c	MIMAT0000064	NM_005984	SLC25A1	solute carrier family 25 (mitochondrial carrier; citrate transporter), member 1	0	0	1	0	0	0	1	1	0	1	0
hsa-let-7c	MIMAT0000064	NM_006016	CD164	CD164 molecule, sialomucin	0	0	0	0	0	0	1	1	0	1	1
hsa-let-7c	MIMAT0000064	NM_006094	DLC1	deleted in liver cancer 1	0	0	0	0	0	0	1	1	0	1	1
hsa-let-7c	MIMAT0000064	NM_006113	VAV3	vav 3 guanine nucleotide exchange factor	0	0	1	0	0	0	1	1	0	1	0
hsa-let-7c	MIMAT0000064	NM_006176	NRGN	neurogranin (protein kinase C substrate, RC3)	0	0	1	0	0	0	1	1	0	1	0
hsa-let-7c	MIMAT0000064	NM_006290	TNFAIP3	tumor necrosis factor, alpha-induced protein 3	0	0	1	0	0	0	1	1	0	1	0
hsa-let-7c	MIMAT0000064	NM_006306	SMC1A	structural maintenance of chromosomes 1A	0	0	1	1	0	0	0	1	0	1	0
hsa-let-7c	MIMAT0000064	NM_006367	CAP1	CAP, adenylate cyclase-associated protein 1 (yeast)	0	0	0	0	0	0	1	1	0	1	1
hsa-let-7c	MIMAT0000064	NM_006371	CRTAP	cartilage associated protein	0	0	1	0	0	0	0	1	0	1	1
hsa-let-7c	MIMAT0000064	NM_006489	NOVA1	neuro-oncological ventral antigen 1	0	0	1	0	0	0	1	1	0	1	0
hsa-let-7c	MIMAT0000064	NM_006633	IQGAP2	IQ motif containing GTPase activating protein 2	0	0	1	0	0	0	1	1	0	1	0
hsa-let-7c	MIMAT0000064	NM_006693	CPSF4	cleavage and polyadenylation specific factor 4, 30kDa	0	0	1	0	0	0	1	1	0	1	0
hsa-let-7c	MIMAT0000064	NM_006742	PSKH1	protein serine kinase H1	0	0	1	0	0	0	1	1	0	1	0
hsa-let-7c	MIMAT0000064	NM_005766	FARP1	FERM, RhoGEF (ARHGEF) and pleckstrin domain protein 1 (chondrocyte-derived)	0	0	0	0	0	0	1	1	0	1	1
hsa-let-7c	MIMAT0000064	NM_005704	PTPRU	protein tyrosine phosphatase, receptor type, U	0	0	1	0	0	0	1	1	0	1	0
hsa-let-7c	MIMAT0000064	NM_005656	TMPRSS2	transmembrane protease, serine 2	0	0	1	0	0	0	0	1	0	1	1
hsa-let-7c	MIMAT0000064	NM_004922	SEC24C	SEC24 related gene family, member C (S. cerevisiae)	0	0	0	0	0	0	1	1	0	1	1
hsa-let-7c	MIMAT0000064	NM_004929	CALB1	calbindin 1, 28kDa	0	0	1	0	0	0	1	1	0	1	0
hsa-let-7c	MIMAT0000064	NM_004996	ABCC1	ATP-binding cassette, sub-family C (CFTR/MRP), member 1	0	0	1	0	0	0	1	1	0	1	0
hsa-let-7c	MIMAT0000064	NM_005060	RORC	RAR-related orphan receptor C	0	0	1	0	0	0	1	1	0	1	0
hsa-let-7c	MIMAT0000064	NM_005188	CBL	Cas-Br-M (murine) ecotropic retroviral transforming sequence	0	0	1	0	0	0	0	1	0	1	1
hsa-let-7c	MIMAT0000064	NM_005189	CBX2	chromobox homolog 2 (Pc class homolog, Drosophila)	0	0	1	0	0	0	0	1	0	1	1
hsa-let-7c	MIMAT0000064	NM_005197	FOXN3	forkhead box N3	0	0	1	0	0	0	1	1	0	1	0
hsa-let-7c	MIMAT0000064	NM_005224	ARID3A	AT rich interactive domain 3A (BRIGHT-like)	0	0	0	0	0	0	1	1	0	1	1
hsa-let-7c	MIMAT0000064	NM_005328	HAS2	hyaluronan synthase 2	0	0	0	0	0	0	1	1	0	1	1
hsa-let-7c	MIMAT0000064	NM_005336	HDLBP	high density lipoprotein binding protein (vigilin)	0	0	1	0	0	0	0	1	0	1	1
hsa-let-7c	MIMAT0000064	NM_005378	MYCN	v-myc myelocytomatosis viral related oncogene, neuroblastoma derived (avian)	0	0	0	0	0	0	1	1	0	1	1
hsa-let-7c	MIMAT0000064	NM_005458	GABBR2	gamma-aminobutyric acid (GABA) B receptor, 2	0	0	1	0	0	0	1	1	0	1	0
hsa-let-7c	MIMAT0000064	NM_005466	MED6	mediator complex subunit 6	0	0	0	0	0	0	1	1	0	1	1
hsa-let-7c	MIMAT0000064	NM_005504	BCAT1	branched chain aminotransferase 1, cytosolic	0	0	1	1	0	0	0	1	0	1	0
hsa-let-7c	MIMAT0000064	NM_005639	SYT1	synaptotagmin I	0	0	0	0	0	0	1	1	0	1	1
hsa-let-7c	MIMAT0000064	NM_006763	BTG2	BTG family, member 2	0	0	0	0	0	0	1	1	0	1	1
hsa-let-7c	MIMAT0000064	NM_006888	CALM1	calmodulin 1 (phosphorylase kinase, delta)	0	0	1	0	0	0	0	1	0	1	1
hsa-let-7c	MIMAT0000064	NM_006913	RNF5	ring finger protein 5	0	0	1	0	0	0	1	0	0	1	1
hsa-let-7c	MIMAT0000064	NM_014636	RALGPS1	Ral GEF with PH domain and SH3 binding motif 1	0	0	1	0	0	0	0	1	0	1	1
hsa-let-7c	MIMAT0000064	NM_014726	TBKBP1	TBK1 binding protein 1	0	0	1	0	0	0	0	1	0	1	1
hsa-let-7c	MIMAT0000064	NM_014779	TSC22D2	TSC22 domain family, member 2	0	0	0	0	0	0	1	1	0	1	1
hsa-let-7c	MIMAT0000064	NM_014830	ZBTB39	zinc finger and BTB domain containing 39	0	0	1	0	0	0	0	1	0	1	1
hsa-let-7c	MIMAT0000064	NM_014873	LPGAT1	lysophosphatidylglycerol acyltransferase 1	0	0	1	0	0	0	0	1	0	1	1
hsa-let-7c	MIMAT0000064	NM_014902	DLGAP4	discs, large (Drosophila) homolog-associated protein 4	0	0	1	0	0	0	1	1	0	1	0
hsa-let-7c	MIMAT0000064	NM_014904	RAB11FIP2	RAB11 family interacting protein 2 (class I)	0	0	0	0	0	0	1	1	0	1	1
hsa-let-7c	MIMAT0000064	NM_014911	AAK1	AP2 associated kinase 1	0	0	1	0	0	0	0	1	0	1	1
hsa-let-7c	MIMAT0000064	NM_014912	CPEB3	cytoplasmic polyadenylation element binding protein 3	0	0	0	0	0	0	1	1	0	1	1
hsa-let-7c	MIMAT0000064	NM_015056	RRP1B	ribosomal RNA processing 1 homolog B (S. cerevisiae)	0	0	1	0	0	0	0	1	0	1	1
hsa-let-7c	MIMAT0000064	NM_015063	SLC8A2	solute carrier family 8 (sodium-calcium exchanger), member 2	0	0	1	0	0	0	0	1	0	1	1
hsa-let-7c	MIMAT0000064	NM_015080	NRXN2	neurexin 2	0	0	1	0	0	0	1	1	0	1	0
hsa-let-7c	MIMAT0000064	NM_015093	MAP3K7IP2	mitogen-activated protein kinase kinase kinase 7 interacting protein 2	0	0	0	0	0	0	1	1	0	1	1
hsa-let-7c	MIMAT0000064	NM_015097	CLASP2	cytoplasmic linker associated protein 2	0	0	1	0	0	0	0	1	0	1	1
hsa-let-7c	MIMAT0000064	NM_015210	KIAA0802	KIAA0802	0	0	1	0	0	0	1	1	0	1	0
hsa-let-7c	MIMAT0000064	NM_014607	UBXD2	UBX domain containing 2	0	0	0	0	0	0	1	1	0	1	1
hsa-let-7c	MIMAT0000064	NM_014431	KIAA1274	KIAA1274	0	0	1	0	0	0	1	1	0	1	0
hsa-let-7c	MIMAT0000064	NM_014405	CACNG4	calcium channel, voltage-dependent, gamma subunit 4	0	0	1	0	0	0	0	1	0	1	1
hsa-let-7c	MIMAT0000064	NM_006951	TAF5	TAF5 RNA polymerase II, TATA box binding protein (TBP)-associated factor, 100kDa	0	0	0	0	0	0	1	1	0	1	1
hsa-let-7c	MIMAT0000064	NM_007099	ACP1	acid phosphatase 1, soluble	0	0	1	1	0	0	0	1	0	1	0
hsa-let-7c	MIMAT0000064	NM_007283	MGLL	monoglyceride lipase	0	0	1	0	0	0	1	1	0	1	0
hsa-let-7c	MIMAT0000064	NM_012097	ARL5A	ADP-ribosylation factor-like 5A	0	0	1	0	0	0	1	1	0	1	0
hsa-let-7c	MIMAT0000064	NM_012105	BACE2	beta-site APP-cleaving enzyme 2	0	0	1	1	0	0	0	1	0	1	0
hsa-let-7c	MIMAT0000064	NM_012268	PLD3	phospholipase D family, member 3	0	0	1	0	0	0	1	1	0	1	0
hsa-let-7c	MIMAT0000064	NM_012291	ESPL1	extra spindle pole bodies homolog 1 (S. cerevisiae)	0	0	1	1	0	0	0	1	0	1	0
hsa-let-7c	MIMAT0000064	NM_012328	DNAJB9	DnaJ (Hsp40) homolog, subfamily B, member 9	0	0	0	0	0	0	1	1	0	1	1
hsa-let-7c	MIMAT0000064	NM_012333	MYCBP	c-myc binding protein	0	0	1	0	0	0	1	1	0	1	0
hsa-let-7c	MIMAT0000064	NM_013253	DKK3	dickkopf homolog 3 (Xenopus laevis)	0	0	1	0	0	0	1	1	0	1	0
hsa-let-7c	MIMAT0000064	NM_013261	PPARGC1A	peroxisome proliferator-activated receptor gamma, coactivator 1 alpha	0	0	0	0	0	0	1	1	0	1	1
hsa-let-7c	MIMAT0000064	NM_013302	EEF2K	eukaryotic elongation factor-2 kinase	0	0	1	0	0	0	0	1	0	1	1
hsa-let-7c	MIMAT0000064	NM_014042	C11orf51	chromosome 11 open reading frame 51	0	0	0	0	0	0	1	1	0	1	1
hsa-let-7c	MIMAT0000064	NM_014080	DUOX2	dual oxidase 2	0	0	1	0	0	0	1	1	0	1	0
hsa-let-7c	MIMAT0000064	NM_014245	RNF7	ring finger protein 7	0	0	1	0	0	0	1	1	0	1	0
hsa-let-7c	MIMAT0000064	NM_015310	PSD3	pleckstrin and Sec7 domain containing 3	0	0	1	0	0	0	0	1	0	1	1
hsa-miR-125b	MIMAT0000423	NM_001188	BAK1	BCL2-antagonist/killer 1	0	1	1	1	0	1	0	1	1	1	1
hsa-miR-125b	MIMAT0000423	NM_003901	SGPL1	sphingosine-1-phosphate lyase 1	0	0	1	0	0	1	1	1	1	1	1
hsa-miR-125b	MIMAT0000423	NM_002207	ITGA9	integrin, alpha 9	0	0	1	1	0	0	1	1	0	1	1
hsa-miR-125b	MIMAT0000423	NM_022058	SLC4A10	solute carrier family 4, sodium bicarbonate transporter-like, member 10	0	0	1	1	0	0	1	1	0	1	1
hsa-miR-125b	MIMAT0000423	NM_014761	KIAA0174	KIAA0174	0	0	1	1	0	0	1	1	0	1	1
hsa-miR-125b	MIMAT0000423	NM_032560	SMEK1	SMEK homolog 1, suppressor of mek1 (Dictyostelium)	0	0	1	1	0	0	1	1	0	1	1
hsa-miR-125b	MIMAT0000423	NM_006378	SEMA4D	sema domain, immunoglobulin domain (Ig), transmembrane domain (TM) and short cytoplasmic domain, (semaphorin) 4D	0	0	1	1	0	0	1	1	0	1	1
hsa-miR-125b	MIMAT0000423	NM_032857	LACTB	lactamase, beta	0	0	1	1	0	0	1	1	0	1	1
hsa-miR-125b	MIMAT0000423	NM_004656	BAP1	BRCA1 associated protein-1 (ubiquitin carboxy-terminal hydrolase)	0	0	1	1	0	0	1	1	0	1	1
hsa-miR-125b	MIMAT0000423	NM_002460	IRF4	interferon regulatory factor 4	0	0	1	1	0	0	1	1	0	1	1
hsa-miR-125b	MIMAT0000423	NM_004869	VPS4B	vacuolar protein sorting 4 homolog B (S. cerevisiae)	0	0	1	1	0	0	1	1	0	1	1
hsa-miR-125b	MIMAT0000423	NM_002703	PPAT	phosphoribosyl pyrophosphate amidotransferase	0	0	1	1	0	0	1	1	0	1	1
hsa-miR-125b	MIMAT0000423	NM_022484	TMEM168	transmembrane protein 168	0	0	1	1	0	0	1	1	0	1	1
hsa-miR-125b	MIMAT0000423	NM_178454	TMEM77	transmembrane protein 77	0	0	1	1	0	0	1	1	0	1	1
hsa-miR-125b	MIMAT0000423	NM_006464	TGOLN2	trans-golgi network protein 2	0	0	1	1	0	0	1	1	0	1	1
hsa-miR-125b	MIMAT0000423	NM_006465	ARID3B	AT rich interactive domain 3B (BRIGHT-like)	0	0	1	1	0	0	1	1	0	1	1
hsa-miR-125b	MIMAT0000423	NM_007007	CPSF6	cleavage and polyadenylation specific factor 6, 68kDa	0	0	1	1	0	0	1	1	0	1	1
hsa-miR-125b	MIMAT0000423	NM_152678	FAM116A	family with sequence similarity 116, member A	0	0	1	1	0	0	1	1	0	1	1
hsa-miR-125b	MIMAT0000423	NM_175709	CBX7	chromobox homolog 7	0	0	0	0	0	1	1	1	1	1	1
hsa-miR-125b	MIMAT0000423	NM_001895	CSNK2A1	casein kinase 2, alpha 1 polypeptide	0	0	1	1	0	0	1	1	0	1	1
hsa-miR-125b	MIMAT0000423	NM_152383	DIS3L2	DIS3 mitotic control homolog (S. cerevisiae)-like 2	0	0	1	1	0	0	1	1	0	1	1
hsa-miR-125b	MIMAT0000423	NM_018375	SLC39A9	solute carrier family 39 (zinc transporter), member 9	0	0	1	1	0	0	1	1	0	1	1
hsa-miR-125b	MIMAT0000423	NM_002033	FUT4	fucosyltransferase 4 (alpha (1,3) fucosyltransferase, myeloid-specific)	0	0	1	1	0	0	1	1	0	1	1
hsa-miR-125b	MIMAT0000423	NM_014369	PTPN18	protein tyrosine phosphatase, non-receptor type 18 (brain-derived)	0	0	1	1	0	0	1	1	0	1	1
hsa-miR-125b	MIMAT0000423	NM_020778	ALPK3	alpha-kinase 3	0	0	1	1	0	0	1	1	0	1	1
hsa-miR-125b	MIMAT0000423	NM_016090	RBM7	RNA binding motif protein 7	0	0	1	1	0	0	1	1	0	1	1
hsa-miR-125b	MIMAT0000423	NM_017911	FAM118A	family with sequence similarity 118, member A	0	0	1	1	0	0	1	1	0	1	1
hsa-miR-125b	MIMAT0000423	NM_033540	MFN1	mitofusin 1	0	0	1	1	0	0	1	1	0	1	1
hsa-miR-125b	MIMAT0000423	NM_052851	STARD13	StAR-related lipid transfer (START) domain containing 13	0	0	1	1	0	0	1	1	0	1	1
hsa-miR-125b	MIMAT0000423	NM_017423	GALNT7	UDP-N-acetyl-alpha-D-galactosamine:polypeptide N-acetylgalactosaminyltransferase 7 (GalNAc-T7)	0	0	1	1	0	0	1	1	0	1	1
hsa-miR-125b	MIMAT0000423	NM_020453	ATP10D	ATPase, class V, type 10D	0	0	1	1	0	0	1	1	0	1	1
hsa-miR-125b	MIMAT0000423	NM_003173	SUV39H1	suppressor of variegation 3-9 homolog 1 (Drosophila)	0	0	1	1	0	0	1	1	0	1	1
hsa-miR-125b	MIMAT0000423	NM_003721	RFXANK	regulatory factor X-associated ankyrin-containing protein	0	0	1	1	0	0	1	1	0	1	1
hsa-miR-125b	MIMAT0000423	NM_019084	CCNJ	cyclin J	0	0	1	1	0	0	1	1	0	1	1
hsa-miR-125b	MIMAT0000423	NM_020770	CGN	cingulin	0	0	1	1	0	0	1	1	0	1	1
hsa-miR-125b	MIMAT0000423	NM_182763	MCL1	myeloid cell leukemia sequence 1 (BCL2-related)	0	0	1	1	0	0	1	1	0	1	1
hsa-miR-125b	MIMAT0000423	NM_138340	ABHD3	abhydrolase domain containing 3	0	0	1	1	0	0	1	1	0	1	1
hsa-miR-125b	MIMAT0000423	NM_015995	KLF13	Kruppel-like factor 13	0	0	1	1	0	0	1	1	0	1	1
hsa-miR-125b	MIMAT0000423	NM_003458	BSN	bassoon (presynaptic cytomatrix protein)	0	0	1	0	0	0	1	1	0	1	1
hsa-miR-125b	MIMAT0000423	NM_005688	ABCC5	ATP-binding cassette, sub-family C (CFTR/MRP), member 5	0	0	1	0	0	0	1	1	0	1	1
hsa-miR-125b	MIMAT0000423	NM_080670	SLC35A4	solute carrier family 35, member A4	0	0	0	1	0	0	1	1	0	1	1
hsa-miR-125b	MIMAT0000423	NM_005740	DNAL4	dynein, axonemal, light chain 4	0	0	1	0	0	0	1	1	0	1	1
hsa-miR-125b	MIMAT0000423	NM_005475	SH2B3	SH2B adaptor protein 3	0	0	1	0	0	0	1	1	0	1	1
hsa-miR-125b	MIMAT0000423	NM_005505	SCARB1	scavenger receptor class B, member 1	0	0	1	1	0	0	1	1	0	1	0
hsa-miR-125b	MIMAT0000423	NM_019074	DLL4	delta-like 4 (Drosophila)	0	0	1	0	0	0	1	1	0	1	1
hsa-miR-125b	MIMAT0000423	NM_031231	NECAB3	N-terminal EF-hand calcium binding protein 3	0	0	1	0	0	0	1	1	0	1	1
hsa-miR-125b	MIMAT0000423	NM_030621	DICER1	dicer 1, ribonuclease type III	0	0	1	0	0	0	1	1	0	1	1
hsa-miR-125b	MIMAT0000423	NM_006290	TNFAIP3	tumor necrosis factor, alpha-induced protein 3	0	0	1	1	0	0	1	1	0	1	0
hsa-miR-125b	MIMAT0000423	NM_130459	TOR2A	torsin family 2, member A	0	0	1	1	0	0	1	1	0	1	0
hsa-miR-125b	MIMAT0000423	NM_025154	UNC84A	unc-84 homolog A (C. elegans)	0	0	1	0	0	0	1	1	0	1	1
hsa-miR-125b	MIMAT0000423	NM_003369	UVRAG	UV radiation resistance associated gene	0	0	1	0	0	0	1	1	0	1	1
hsa-miR-125b	MIMAT0000423	NM_006268	DPF2	D4, zinc and double PHD fingers family 2	0	0	1	0	0	0	1	1	0	1	1
hsa-miR-125b	MIMAT0000423	NM_006201	PCTK1	PCTAIRE protein kinase 1	0	0	1	0	0	0	1	1	0	1	1
hsa-miR-125b	MIMAT0000423	NM_003389	CORO2A	coronin, actin binding protein, 2A	0	0	1	0	0	0	1	1	0	1	1
hsa-miR-125b	MIMAT0000423	NM_030576	LIMD2	LIM domain containing 2	0	0	1	0	0	0	1	1	0	1	1
hsa-miR-125b	MIMAT0000423	NM_006133	DAGLA	diacylglycerol lipase, alpha	0	0	1	0	0	0	1	1	0	1	1
hsa-miR-125b	MIMAT0000423	NM_033143	FGF5	fibroblast growth factor 5	0	0	1	1	0	0	1	1	0	1	0
hsa-miR-125b	MIMAT0000423	NM_030627	CPEB4	cytoplasmic polyadenylation element binding protein 4	0	0	1	0	0	0	1	1	0	1	1
hsa-miR-125b	MIMAT0000423	NM_005940	MMP11	matrix metallopeptidase 11 (stromelysin 3)	0	0	1	0	0	0	1	1	0	1	1
hsa-miR-125b	MIMAT0000423	NM_030915	LBH	limb bud and heart development homolog (mouse)	0	0	1	0	0	0	1	1	0	1	1
hsa-miR-125b	MIMAT0000423	NM_005397	PODXL	podocalyxin-like	0	0	1	1	0	0	1	1	0	1	0
hsa-miR-125b	MIMAT0000423	NM_005342	HMGB3	high-mobility group box 3	0	0	1	0	0	0	1	1	0	1	1
hsa-miR-125b	MIMAT0000423	NM_005238	ETS1	v-ets erythroblastosis virus E26 oncogene homolog 1 (avian)	0	0	1	0	0	0	1	1	0	1	1
hsa-miR-125b	MIMAT0000423	NM_004540	NCAM2	neural cell adhesion molecule 2	0	0	1	0	0	0	1	1	0	1	1
hsa-miR-125b	MIMAT0000423	NM_033285	TP53INP1	tumor protein p53 inducible nuclear protein 1	0	0	1	0	0	0	1	1	0	1	1
hsa-miR-125b	MIMAT0000423	NM_004535	MYT1	myelin transcription factor 1	0	0	0	1	0	0	1	1	0	1	1
hsa-miR-125b	MIMAT0000423	NM_004513	IL16	interleukin 16 (lymphocyte chemoattractant factor)	0	0	1	1	0	0	1	1	0	1	0
hsa-miR-125b	MIMAT0000423	NM_004503	HOXC6	homeobox C6	0	0	1	0	0	0	1	1	0	1	1
hsa-miR-125b	MIMAT0000423	NM_004475	FLOT2	flotillin 2	0	0	1	0	0	0	1	1	0	1	1
hsa-miR-125b	MIMAT0000423	NM_004386	NCAN	neurocan	0	0	1	0	0	0	1	1	0	1	1
hsa-miR-125b	MIMAT0000423	NM_004448	ERBB2	v-erb-b2 erythroblastic leukemia viral oncogene homolog 2, neuro/glioblastoma derived oncogene homolog (avian)	0	1	1	0	0	1	0	1	0	1	0
hsa-miR-125b	MIMAT0000423	NM_033272	KCNH7	potassium voltage-gated channel, subfamily H (eag-related), member 7	0	0	1	0	0	0	1	1	0	1	1
hsa-miR-125b	MIMAT0000423	NM_004427	PHC2	polyhomeotic homolog 2 (Drosophila)	0	0	1	0	0	0	1	1	0	1	1
hsa-miR-125b	MIMAT0000423	NM_004423	DVL3	dishevelled, dsh homolog 3 (Drosophila)	0	0	1	0	0	0	1	1	0	1	1
hsa-miR-125b	MIMAT0000423	NM_033083	EAF1	ELL associated factor 1	0	0	1	0	0	0	1	1	0	1	1
hsa-miR-125b	MIMAT0000423	NM_004225	MFHAS1	malignant fibrous histiocytoma amplified sequence 1	0	0	1	1	0	0	0	1	0	1	1
hsa-miR-125b	MIMAT0000423	NM_004756	NUMBL	numb homolog (Drosophila)-like	0	0	1	0	0	0	1	1	0	1	1
hsa-miR-125b	MIMAT0000423	NM_080621	SAMD10	sterile alpha motif domain containing 10	0	0	1	0	0	0	1	1	0	1	1
hsa-miR-125b	MIMAT0000423	NM_032431	SYVN1	synovial apoptosis inhibitor 1, synoviolin	0	0	0	1	0	0	1	1	0	1	1
hsa-miR-125b	MIMAT0000423	NM_032181	TMEM166	transmembrane protein 166	0	0	1	0	0	0	1	1	0	1	1
hsa-miR-125b	MIMAT0000423	NM_032229	SLITRK6	SLIT and NTRK-like family, member 6	0	0	0	1	0	0	1	1	0	1	1
hsa-miR-125b	MIMAT0000423	NM_032242	PLXNA1	plexin A1	0	0	1	0	0	0	1	1	0	1	1
hsa-miR-125b	MIMAT0000423	NM_003924	PHOX2B	paired-like homeobox 2b	0	0	1	0	0	0	1	1	0	1	1
hsa-miR-125b	MIMAT0000423	NM_032325	EIF1AD	eukaryotic translation initiation factor 1A domain containing	0	0	1	0	0	0	1	1	0	1	1
hsa-miR-125b	MIMAT0000423	NM_058172	ANTXR2	anthrax toxin receptor 2	0	0	1	0	0	0	1	1	0	1	1
hsa-miR-125b	MIMAT0000423	NM_032548	ABTB1	ankyrin repeat and BTB (POZ) domain containing 1	0	0	1	0	0	0	1	1	0	1	1
hsa-miR-125b	MIMAT0000423	NM_032701	SUV420H2	suppressor of variegation 4-20 homolog 2 (Drosophila)	0	0	1	0	0	0	1	1	0	1	1
hsa-miR-125b	MIMAT0000423	NM_033449	FCHSD1	FCH and double SH3 domains 1	0	0	1	0	0	0	1	1	0	1	1
hsa-miR-125b	MIMAT0000423	NM_015517	MIZF	MBD2-interacting zinc finger	0	0	1	0	0	0	1	1	0	1	1
hsa-miR-125b	MIMAT0000423	NM_006312	NCOR2	nuclear receptor co-repressor 2	0	0	1	1	0	0	1	1	0	1	0
hsa-miR-125b	MIMAT0000423	NM_018320	RNF121	ring finger protein 121	0	0	1	0	0	0	1	1	0	1	1
hsa-miR-125b	MIMAT0000423	NM_015898	ZBTB7A	zinc finger and BTB domain containing 7A	0	0	1	0	0	0	1	1	0	1	1
hsa-miR-125b	MIMAT0000423	NM_015609	C1orf144	chromosome 1 open reading frame 144	0	0	1	0	0	0	1	1	0	1	1
hsa-miR-125b	MIMAT0000423	NM_015481	ZNF385A	zinc finger protein 385A	0	0	1	0	0	0	1	1	0	1	1
hsa-miR-125b	MIMAT0000423	NM_015288	PHF15	PHD finger protein 15	0	0	1	0	0	0	1	1	0	1	1
hsa-miR-125b	MIMAT0000423	NM_020921	NIN	ninein (GSK3B interacting protein)	0	0	1	0	0	0	1	1	0	1	1
hsa-miR-125b	MIMAT0000423	NM_020935	USP37	ubiquitin specific peptidase 37	0	0	1	0	0	0	1	1	0	1	1
hsa-miR-125b	MIMAT0000423	NM_015265	SATB2	SATB homeobox 2	0	0	1	0	0	0	1	1	0	1	1
hsa-miR-125b	MIMAT0000423	NM_015173	TBC1D1	TBC1 (tre-2/USP6, BUB2, cdc16) domain family, member 1	0	0	1	0	0	0	1	1	0	1	1
hsa-miR-125b	MIMAT0000423	NM_015094	HIC2	hypermethylated in cancer 2	0	0	1	0	0	0	1	1	0	1	1
hsa-miR-125b	MIMAT0000423	NM_015092	SMG1	PI-3-kinase-related kinase SMG-1	0	0	1	0	0	0	1	1	0	1	1
hsa-miR-125b	MIMAT0000423	NM_021090	MTMR3	myotubularin related protein 3	0	0	1	0	0	0	1	1	0	1	1
hsa-miR-125b	MIMAT0000423	NM_018488	TBX4	T-box 4	0	0	1	0	0	0	1	1	0	1	1
hsa-miR-125b	MIMAT0000423	NM_015076	CDC2L6	cell division cycle 2-like 6 (CDK8-like)	0	0	1	0	0	0	1	1	0	1	1
hsa-miR-125b	MIMAT0000423	NM_021116	ADCY1	adenylate cyclase 1 (brain)	0	0	1	0	0	0	1	1	0	1	1
hsa-miR-125b	MIMAT0000423	NM_021213	PCTP	phosphatidylcholine transfer protein	0	0	0	1	0	0	1	1	0	1	1
hsa-miR-125b	MIMAT0000423	NM_015911	ZNF691	zinc finger protein 691	0	0	1	0	0	0	1	1	0	1	1
hsa-miR-125b	MIMAT0000423	NM_016097	IER3IP1	immediate early response 3 interacting protein 1	0	0	0	1	0	0	1	1	0	1	1
hsa-miR-125b	MIMAT0000423	NM_019096	GTPBP2	GTP binding protein 2	0	0	0	1	0	0	1	1	0	1	1
hsa-miR-125b	MIMAT0000423	NM_017873	ASB6	ankyrin repeat and SOCS box-containing 6	0	0	1	0	0	0	1	1	0	1	1
hsa-miR-125b	MIMAT0000423	NM_017811	UBE2R2	ubiquitin-conjugating enzyme E2R 2	0	0	0	1	0	0	1	1	0	1	1
hsa-miR-125b	MIMAT0000423	NM_017789	SEMA4C	sema domain, immunoglobulin domain (Ig), transmembrane domain (TM) and short cytoplasmic domain, (semaphorin) 4C	0	0	1	0	0	0	1	1	0	1	1
hsa-miR-125b	MIMAT0000423	NM_020210	SEMA4B	sema domain, immunoglobulin domain (Ig), transmembrane domain (TM) and short cytoplasmic domain, (semaphorin) 4B	0	0	1	0	0	0	1	1	0	1	1
hsa-miR-125b	MIMAT0000423	NM_020309	SLC17A7	solute carrier family 17 (sodium-dependent inorganic phosphate cotransporter), member 7	0	0	1	0	0	0	1	1	0	1	1
hsa-miR-125b	MIMAT0000423	NM_020348	CNNM1	cyclin M1	0	0	1	0	0	0	1	1	0	1	1
hsa-miR-125b	MIMAT0000423	NM_020390	EIF5A2	eukaryotic translation initiation factor 5A2	0	0	1	0	0	0	1	1	0	1	1
hsa-miR-125b	MIMAT0000423	NM_016605	FAM53C	family with sequence similarity 53, member C	0	0	1	0	0	0	1	1	0	1	1
hsa-miR-125b	MIMAT0000423	NM_016577	RAB6B	RAB6B, member RAS oncogene family	0	0	1	0	0	0	1	1	0	1	1
hsa-miR-125b	MIMAT0000423	NM_016436	PHF20	PHD finger protein 20	0	0	1	0	0	0	1	1	0	1	1
hsa-miR-125b	MIMAT0000423	NM_016399	TRIAP1	TP53 regulated inhibitor of apoptosis 1	0	0	1	0	0	0	1	1	0	1	1
hsa-miR-125b	MIMAT0000423	NM_016339	RAPGEFL1	Rap guanine nucleotide exchange factor (GEF)-like 1	0	0	1	0	0	0	1	1	0	1	1
hsa-miR-125b	MIMAT0000423	NM_020676	ABHD6	abhydrolase domain containing 6	0	0	1	0	0	0	1	1	0	1	1
hsa-miR-125b	MIMAT0000423	NM_016147	PPME1	protein phosphatase methylesterase 1	0	0	1	0	0	0	1	1	0	1	1
hsa-miR-125b	MIMAT0000423	NM_021255	PELI2	pellino homolog 2 (Drosophila)	0	0	1	0	0	0	1	1	0	1	1
hsa-miR-125b	MIMAT0000423	NM_021260	ZFYVE1	zinc finger, FYVE domain containing 1	0	0	1	0	0	0	1	1	0	1	1
hsa-miR-125b	MIMAT0000423	NM_012294	RAPGEF5	Rap guanine nucleotide exchange factor (GEF) 5	0	0	1	0	0	0	1	1	0	1	1
hsa-miR-125b	MIMAT0000423	NM_024090	ELOVL6	ELOVL family member 6, elongation of long chain fatty acids (FEN1/Elo2, SUR4/Elo3-like, yeast)	0	0	0	1	0	0	1	1	0	1	1
hsa-miR-125b	MIMAT0000423	NM_024293	FAM134A	family with sequence similarity 134, member A	0	0	1	0	0	0	1	1	0	1	1
hsa-miR-125b	MIMAT0000423	NM_024572	GALNT14	UDP-N-acetyl-alpha-D-galactosamine:polypeptide N-acetylgalactosaminyltransferase 14 (GalNAc-T14)	0	0	1	0	0	0	1	1	0	1	1
hsa-miR-125b	MIMAT0000423	NM_012154	EIF2C2	eukaryotic translation initiation factor 2C, 2	0	0	0	1	0	0	1	1	0	1	1
hsa-miR-125b	MIMAT0000423	NM_012069	ATP1B4	ATPase, (Na+)/K+ transporting, beta 4 polypeptide	0	0	1	0	0	0	1	1	0	1	1
hsa-miR-125b	MIMAT0000423	NM_007372	DDX42	DEAD (Asp-Glu-Ala-Asp) box polypeptide 42	0	0	1	0	0	0	1	1	0	1	1
hsa-miR-125b	MIMAT0000423	NM_007359	CASC3	cancer susceptibility candidate 3	0	0	1	0	0	0	1	1	0	1	1
hsa-miR-125b	MIMAT0000423	NM_024577	SH3TC2	SH3 domain and tetratricopeptide repeats 2	0	0	1	1	0	0	0	1	0	1	1
hsa-miR-125b	MIMAT0000423	NM_024586	OSBPL9	oxysterol binding protein-like 9	0	0	0	1	0	0	1	1	0	1	1
hsa-miR-125b	MIMAT0000423	NM_024667	VPS37B	vacuolar protein sorting 37 homolog B (S. cerevisiae)	0	0	1	0	0	0	1	1	0	1	1
hsa-miR-125b	MIMAT0000423	NM_024674	LIN28	lin-28 homolog (C. elegans)	0	1	1	0	0	1	0	1	0	1	0
hsa-miR-125b	MIMAT0000423	NM_006852	TLK2	tousled-like kinase 2	0	0	1	0	0	0	1	1	0	1	1
hsa-miR-125b	MIMAT0000423	NM_024923	NUP210	nucleoporin 210kDa	0	0	1	0	0	0	1	1	0	1	1
hsa-miR-125b	MIMAT0000423	NM_006454	MXD4	MAX dimerization protein 4	0	0	1	0	0	0	1	1	0	1	1
hsa-miR-125b	MIMAT0000423	NM_012429	SEC14L2	SEC14-like 2 (S. cerevisiae)	0	0	1	0	0	0	1	1	0	1	1
hsa-miR-125b	MIMAT0000423	NM_022918	TMEM135	transmembrane protein 135	0	0	1	0	0	0	1	1	0	1	1
hsa-miR-125b	MIMAT0000423	NM_014912	CPEB3	cytoplasmic polyadenylation element binding protein 3	0	0	1	0	0	0	1	1	0	1	1
hsa-miR-125b	MIMAT0000423	NM_014901	RNF44	ring finger protein 44	0	0	1	0	0	0	1	1	0	1	1
hsa-miR-125b	MIMAT0000423	NM_014871	PAN2	PAN2 polyA specific ribonuclease subunit homolog (S. cerevisiae)	0	0	1	0	0	0	1	1	0	1	1
hsa-miR-125b	MIMAT0000423	NM_021960	MCL1	myeloid cell leukemia sequence 1 (BCL2-related)	0	0	1	1	0	0	1	1	0	1	0
hsa-miR-125b	MIMAT0000423	NM_022039	FBXW4	F-box and WD repeat domain containing 4	0	0	0	1	0	0	1	1	0	1	1
hsa-miR-125b	MIMAT0000423	NM_022156	DUS1L	dihydrouridine synthase 1-like (S. cerevisiae)	0	0	1	1	0	0	1	1	0	1	0
hsa-miR-125b	MIMAT0000423	NM_022465	IKZF4	IKAROS family zinc finger 4 (Eos)	0	0	1	0	0	0	1	1	0	1	1
hsa-miR-125b	MIMAT0000423	NM_014603	CDR2L	cerebellar degeneration-related protein 2-like	0	0	1	0	0	0	1	1	0	1	1
hsa-miR-125b	MIMAT0000423	NM_014521	SH3BP4	SH3-domain binding protein 4	0	0	1	0	0	0	1	1	0	1	1
hsa-miR-125b	MIMAT0000423	NM_022763	FNDC3B	fibronectin type III domain containing 3B	0	0	1	0	0	0	1	1	0	1	1
hsa-miR-125b	MIMAT0000423	NM_014351	SULT4A1	sulfotransferase family 4A, member 1	0	0	1	1	0	0	1	1	0	1	0
hsa-miR-125b	MIMAT0000423	NM_014112	TRPS1	trichorhinophalangeal syndrome I	0	0	1	0	0	0	1	1	0	1	1
hsa-miR-125b	MIMAT0000423	NM_022778	CCDC21	coiled-coil domain containing 21	0	0	1	0	0	0	1	1	0	1	1
hsa-miR-125b	MIMAT0000423	NM_013449	BAZ2A	bromodomain adjacent to zinc finger domain, 2A	0	0	1	0	0	0	1	1	0	1	1
hsa-miR-125b	MIMAT0000423	NM_022822	KLC2	kinesin light chain 2	0	0	1	0	0	0	1	1	0	1	1
hsa-miR-125b	MIMAT0000423	NM_006426	DPYSL4	dihydropyrimidinase-like 4	0	0	1	0	0	0	1	1	0	1	1
hsa-miR-125b	MIMAT0000423	NM_002419	MAP3K11	mitogen-activated protein kinase kinase kinase 11	0	0	1	0	0	0	1	1	0	1	1
hsa-miR-125b	MIMAT0000423	NM_001001702	FLJ33360	FLJ33360 protein	0	0	1	0	0	0	1	1	0	1	1
hsa-miR-125b	MIMAT0000423	NM_148908	OSBPL9	oxysterol binding protein-like 9	0	0	1	1	0	0	1	1	0	1	0
hsa-miR-125b	MIMAT0000423	NM_173473	C10orf104	chromosome 10 open reading frame 104	0	0	1	1	0	1	0	1	0	1	0
hsa-miR-125b	MIMAT0000423	NM_002092	GRSF1	G-rich RNA sequence binding factor 1	0	0	1	0	0	0	1	1	0	1	1
hsa-miR-125b	MIMAT0000423	NM_001001924	MTUS1	mitochondrial tumor suppressor 1	0	0	1	0	0	0	1	1	0	1	1
hsa-miR-125b	MIMAT0000423	NM_001987	ETV6	ets variant gene 6 (TEL oncogene)	0	0	1	0	0	0	1	1	0	1	1
hsa-miR-125b	MIMAT0000423	NM_001438	ESRRG	estrogen-related receptor gamma	0	0	1	0	0	0	1	1	0	1	1
hsa-miR-125b	MIMAT0000423	NM_001982	ERBB3	v-erb-b2 erythroblastic leukemia viral oncogene homolog 3 (avian)	0	1	0	0	0	1	0	1	1	1	0
hsa-miR-125b	MIMAT0000423	NM_002252	KCNS3	potassium voltage-gated channel, delayed-rectifier, subfamily S, member 3	0	0	1	0	0	0	1	1	0	1	1
hsa-miR-125b	MIMAT0000423	NM_148906	OSBPL9	oxysterol binding protein-like 9	0	0	1	1	0	0	1	1	0	1	0
hsa-miR-125b	MIMAT0000423	NM_199054	MKNK2	MAP kinase interacting serine/threonine kinase 2	0	0	1	0	0	0	1	1	0	1	1
hsa-miR-125b	MIMAT0000423	NM_173514	SLC38A9	solute carrier family 38, member 9	0	0	0	1	0	0	1	1	0	1	1
hsa-miR-125b	MIMAT0000423	NM_001077261	NCOR2	nuclear receptor co-repressor 2	0	0	1	1	0	0	0	1	0	1	1
hsa-miR-125b	MIMAT0000423	NM_001077263	TMPRSS13	transmembrane protease, serine 13	0	0	1	1	0	0	0	1	0	1	1
hsa-miR-125b	MIMAT0000423	NM_001079514	UBN1	ubinuclein 1	0	0	1	1	0	0	0	1	0	1	1
hsa-miR-125b	MIMAT0000423	NM_002355	M6PR	mannose-6-phosphate receptor (cation dependent)	0	0	1	0	0	0	1	1	0	1	1
hsa-miR-125b	MIMAT0000423	NM_148904	OSBPL9	oxysterol binding protein-like 9	0	0	1	1	0	0	1	1	0	1	0
hsa-miR-125b	MIMAT0000423	NM_148905	OSBPL9	oxysterol binding protein-like 9	0	0	1	1	0	0	1	1	0	1	0
hsa-miR-125b	MIMAT0000423	NM_001001481	UBE2W	ubiquitin-conjugating enzyme E2W (putative)	0	0	1	0	0	0	1	1	0	1	1
hsa-miR-125b	MIMAT0000423	NM_001011663	PCGF6	polycomb group ring finger 6	0	0	1	1	0	0	0	1	0	1	1
hsa-miR-125b	MIMAT0000423	NM_001010887	ASAH3L	N-acylsphingosine amidohydrolase 3-like	0	0	1	1	0	0	0	1	0	1	1
hsa-miR-125b	MIMAT0000423	NM_001150	ANPEP	alanyl (membrane) aminopeptidase (aminopeptidase N, aminopeptidase M, microsomal aminopeptidase, CD13, p150)	0	0	1	0	0	0	1	1	0	1	1
hsa-miR-125b	MIMAT0000423	NM_001655	ARCN1	archain 1	0	0	1	0	0	0	1	1	0	1	1
hsa-miR-125b	MIMAT0000423	NM_001003891	MED15	mediator complex subunit 15	0	0	1	0	0	0	1	1	0	1	1
hsa-miR-125b	MIMAT0000423	NM_001003940	BMF	Bcl2 modifying factor	0	0	1	0	0	0	1	1	0	1	1
hsa-miR-125b	MIMAT0000423	NM_001198	PRDM1	PR domain containing 1, with ZNF domain	0	0	1	0	0	0	1	1	0	1	1
hsa-miR-125b	MIMAT0000423	NM_001448	GPC4	glypican 4	0	0	1	0	0	0	1	1	0	1	1
hsa-miR-125b	MIMAT0000423	NM_182757	RNF144B	ring finger 144B	0	0	1	0	0	0	1	1	0	1	1
hsa-miR-125b	MIMAT0000423	NM_153354	TMEM161B	transmembrane protein 161B	0	0	1	0	0	0	1	1	0	1	1
hsa-miR-125b	MIMAT0000423	NM_001007156	NTRK3	neurotrophic tyrosine kinase, receptor, type 3	0	1	1	0	0	0	0	1	1	1	0
hsa-miR-125b	MIMAT0000423	NM_152729	NT5DC1	5"-nucleotidase domain containing 1	0	0	1	0	0	0	1	1	0	1	1
hsa-miR-125b	MIMAT0000423	NM_197956	NAIF1	nuclear apoptosis inducing factor 1	0	0	1	1	0	0	1	1	0	1	0
hsa-miR-125b	MIMAT0000423	NM_001955	EDN1	endothelin 1	0	0	1	0	0	0	1	1	0	1	1
hsa-miR-125b	MIMAT0000423	NM_001949	E2F3	E2F transcription factor 3	0	0	1	0	0	0	1	1	0	1	1
hsa-miR-125b	MIMAT0000423	NM_001002031	ATP5G2	ATP synthase, H+ transporting, mitochondrial F0 complex, subunit C2 (subunit 9)	0	0	1	0	0	0	1	1	0	1	1
hsa-miR-125b	MIMAT0000423	NM_172230	SYVN1	synovial apoptosis inhibitor 1, synoviolin	0	0	1	1	0	0	1	1	0	1	0
hsa-miR-125b	MIMAT0000423	NM_172217	IL16	interleukin 16 (lymphocyte chemoattractant factor)	0	0	1	0	0	0	1	1	0	1	1
hsa-miR-125b	MIMAT0000423	NM_001879	MASP1	mannan-binding lectin serine peptidase 1 (C4/C2 activating component of Ra-reactive factor)	0	0	1	0	0	0	1	1	0	1	1
hsa-miR-125b	MIMAT0000423	NM_152455	ZSCAN29	zinc finger and SCAN domain containing 29	0	0	1	1	0	0	0	1	0	1	1
hsa-miR-125b	MIMAT0000423	NM_001092	ABR	active BCR-related gene	0	0	1	0	0	0	1	1	0	1	1
hsa-miR-125b	MIMAT0000423	NM_001204	BMPR2	bone morphogenetic protein receptor, type II (serine/threonine kinase)	0	0	1	0	0	0	1	1	0	1	1
hsa-miR-125b	MIMAT0000423	NM_178126	FAM134C	family with sequence similarity 134, member C	0	0	1	0	0	0	1	1	0	1	1
hsa-miR-125b	MIMAT0000423	NM_000332	ATXN1	ataxin 1	0	0	1	0	0	0	1	1	0	1	1
hsa-miR-125b	MIMAT0000423	NM_003155	STC1	stanniocalcin 1	0	0	1	0	0	0	1	1	0	1	1
hsa-miR-125b	MIMAT0000423	NM_000212	ITGB3	integrin, beta 3 (platelet glycoprotein IIIa, antigen CD61)	0	0	1	0	0	0	1	1	0	1	1
hsa-miR-125b	MIMAT0000423	NM_003045	SLC7A1	solute carrier family 7 (cationic amino acid transporter, y+ system), member 1	0	0	1	0	0	0	1	1	0	1	1
hsa-miR-125b	MIMAT0000423	NM_001977	ENPEP	glutamyl aminopeptidase (aminopeptidase A)	0	0	1	1	0	0	1	1	0	1	0
hsa-miR-125b	MIMAT0000423	NM_133455	EMID1	EMI domain containing 1	0	0	1	0	0	0	1	1	0	1	1
hsa-miR-125b	MIMAT0000423	NM_207577	MAP6	microtubule-associated protein 6	0	0	1	0	0	0	1	1	0	1	1
hsa-miR-125b	MIMAT0000423	NM_182487	OLFML2A	olfactomedin-like 2A	0	0	1	0	0	0	1	1	0	1	1
hsa-miR-125b	MIMAT0000423	NM_000116	TAZ	tafazzin (cardiomyopathy, dilated 3A (X-linked); endocardial fibroelastosis 2; Barth syndrome)	0	0	1	0	0	0	1	1	0	1	1
hsa-miR-125b	MIMAT0000423	NM_001095	ACCN2	amiloride-sensitive cation channel 2, neuronal	0	0	1	0	0	0	1	1	0	1	1
hsa-miR-125b	MIMAT0000423	NM_003211	TDG	thymine-DNA glycosylase	0	0	1	0	0	0	1	1	0	1	1
hsa-miR-125b	MIMAT0000423	NM_178006	STARD13	StAR-related lipid transfer (START) domain containing 13	0	0	1	1	0	0	1	1	0	1	0
hsa-miR-125b	MIMAT0000423	NM_001039111	TRIM71	tripartite motif-containing 71	0	0	1	1	0	0	0	1	0	1	1
hsa-miR-125b	MIMAT0000423	NM_001038	SCNN1A	sodium channel, nonvoltage-gated 1 alpha	0	0	1	0	0	0	1	1	0	1	1
hsa-miR-125b	MIMAT0000423	NM_003216	TEF	thyrotrophic embryonic factor	0	0	1	0	0	0	1	1	0	1	1
hsa-miR-125b	MIMAT0000423	NM_003150	STAT3	signal transducer and activator of transcription 3 (acute-phase response factor)	0	0	1	0	0	0	1	1	0	1	1
hsa-miR-125b	MIMAT0000423	NM_003326	TNFSF4	tumor necrosis factor (ligand) superfamily, member 4 (tax-transcriptionally activated glycoprotein 1, 34kDa)	0	0	0	1	0	0	1	1	0	1	1
hsa-miR-125b	MIMAT0000423	NM_001018111	PODXL	podocalyxin-like	0	0	1	1	0	0	0	1	0	1	1
hsa-miR-125b	MIMAT0000423	NM_003032	ST6GAL1	ST6 beta-galactosamide alpha-2,6-sialyltranferase 1	0	0	1	0	0	0	1	1	0	1	1
hsa-miR-125b	MIMAT0000423	NM_177559	CSNK2A1	casein kinase 2, alpha 1 polypeptide	0	0	1	1	0	0	1	1	0	1	0
hsa-miR-125b	MIMAT0000423	NM_145166	ZBTB47	zinc finger and BTB domain containing 47	0	0	1	0	0	0	1	1	0	1	1
hsa-miR-125b	MIMAT0000423	NM_002537	OAZ2	ornithine decarboxylase antizyme 2	0	0	0	1	0	0	1	1	0	1	1
hsa-miR-125b	MIMAT0000423	NM_175884	FLJ36031	hypothetical protein FLJ36031	0	0	1	0	0	0	1	1	0	1	1
hsa-miR-125b	MIMAT0000423	NM_144599	NIPA1	non imprinted in Prader-Willi/Angelman syndrome 1	0	0	1	0	0	0	1	1	0	1	1
hsa-miR-125b	MIMAT0000423	NM_145185	MAP2K7	mitogen-activated protein kinase kinase 7	0	0	0	1	0	0	1	1	0	1	1
hsa-miR-125b	MIMAT0000423	NM_000430	PAFAH1B1	platelet-activating factor acetylhydrolase, isoform Ib, alpha subunit 45kDa	0	0	1	0	0	0	1	1	0	1	1
hsa-miR-125b	MIMAT0000423	NM_002446	MAP3K10	mitogen-activated protein kinase kinase kinase 10	0	0	1	0	0	0	1	1	0	1	1
hsa-miR-125b	MIMAT0000423	NM_002442	MSI1	musashi homolog 1 (Drosophila)	0	0	1	0	0	0	1	1	0	1	1
hsa-miR-125b	MIMAT0000423	NM_139014	MAPK14	mitogen-activated protein kinase 14	0	0	1	0	0	0	1	1	0	1	1
hsa-miR-125b	MIMAT0000423	NM_001051	SSTR3	somatostatin receptor 3	0	0	1	1	0	0	1	1	0	1	0
hsa-miR-125b	MIMAT0000423	NM_000723	CACNB1	calcium channel, voltage-dependent, beta 1 subunit	0	0	1	0	0	0	1	1	0	1	1
hsa-miR-125b	MIMAT0000423	NM_001013398	IGFBP3	insulin-like growth factor binding protein 3	0	0	1	0	0	1	0	1	1	1	0
hsa-miR-125b	MIMAT0000423	NM_004393	DAG1	dystroglycan 1 (dystrophin-associated glycoprotein 1)	0	0	1	0	0	0	1	1	0	1	1
hsa-miR-125b	MIMAT0000423	NM_002719	PPP2R5C	protein phosphatase 2, regulatory subunit B", gamma isoform	0	0	1	0	0	0	1	1	0	1	1
hsa-miR-125b	MIMAT0000423	NM_182562	FAM169B	family with sequence similarity 169, member B	0	0	1	1	0	0	0	1	0	1	0
hsa-miR-125b	MIMAT0000423	NM_181701	QSOX2	quiescin Q6 sulfhydryl oxidase 2	0	0	0	0	0	0	1	1	0	1	1
hsa-miR-125b	MIMAT0000423	NM_182907	PRDM1	PR domain containing 1, with ZNF domain	0	0	1	0	0	0	1	1	0	1	0
hsa-miR-125b	MIMAT0000423	NM_182717	CREM	cAMP responsive element modulator	0	0	1	0	0	0	1	1	0	1	0
hsa-miR-125b	MIMAT0000423	NM_181313	TAZ	tafazzin (cardiomyopathy, dilated 3A (X-linked); endocardial fibroelastosis 2; Barth syndrome)	0	0	1	0	0	0	1	1	0	1	0
hsa-miR-125b	MIMAT0000423	NM_182557	BCL9L	B-cell CLL/lymphoma 9-like	0	0	1	0	0	0	0	1	0	1	1
hsa-miR-125b	MIMAT0000423	NM_182723	CREM	cAMP responsive element modulator	0	0	1	0	0	0	1	1	0	1	0
hsa-miR-125b	MIMAT0000423	NM_021643	TRIB2	tribbles homolog 2 (Drosophila)	0	0	0	0	0	0	1	1	0	1	1
hsa-miR-125b	MIMAT0000423	NM_182488	USP12	ubiquitin specific peptidase 12	0	0	0	0	0	0	1	1	0	1	1
hsa-miR-125b	MIMAT0000423	NM_021925	C2orf43	chromosome 2 open reading frame 43	0	0	1	1	0	0	0	1	0	1	0
hsa-miR-125b	MIMAT0000423	NM_182729	TXNRD1	thioredoxin reductase 1	0	0	1	0	0	0	1	1	0	1	0
hsa-miR-125b	MIMAT0000423	NM_182734	PLCB1	phospholipase C, beta 1 (phosphoinositide-specific)	0	0	0	0	0	0	1	1	0	1	1
hsa-miR-125b	MIMAT0000423	NM_021964	ZNF148	zinc finger protein 148	0	0	1	0	0	0	0	1	0	1	1
hsa-miR-125b	MIMAT0000423	NM_021962	ABR	active BCR-related gene	0	0	1	0	0	0	1	1	0	1	0
hsa-miR-125b	MIMAT0000423	NM_022730	COPS7B	COP9 constitutive photomorphogenic homolog subunit 7B (Arabidopsis)	0	0	0	0	0	0	1	1	0	1	1
hsa-miR-125b	MIMAT0000423	NM_024076	KCTD15	potassium channel tetramerisation domain containing 15	0	0	1	1	0	0	0	1	0	1	0
hsa-miR-125b	MIMAT0000423	NM_020337	ANKRD50	ankyrin repeat domain 50	0	0	1	0	0	0	0	1	0	1	1
hsa-miR-125b	MIMAT0000423	NM_020340	KIAA1244	KIAA1244	0	0	1	0	0	0	0	1	0	1	1
hsa-miR-125b	MIMAT0000423	NM_206854	QKI	quaking homolog, KH domain RNA binding (mouse)	0	0	0	0	0	0	1	1	0	1	1
hsa-miR-125b	MIMAT0000423	NM_020429	SMURF1	SMAD specific E3 ubiquitin protein ligase 1	0	0	1	0	0	0	0	1	0	1	1
hsa-miR-125b	MIMAT0000423	NM_206594	ESRRG	estrogen-related receptor gamma	0	0	1	0	0	0	1	1	0	1	0
hsa-miR-125b	MIMAT0000423	NM_205846	PRELID2	PRELI domain containing 2	0	0	1	1	0	0	0	1	0	1	0
hsa-miR-125b	MIMAT0000423	NM_203499	DDX42	DEAD (Asp-Glu-Ala-Asp) box polypeptide 42	0	0	1	0	0	0	1	1	0	1	0
hsa-miR-125b	MIMAT0000423	NM_020458	TTC7A	tetratricopeptide repeat domain 7A	0	0	1	1	0	0	0	1	0	1	0
hsa-miR-125b	MIMAT0000423	NM_020335	VANGL2	vang-like 2 (van gogh, Drosophila)	0	0	1	0	0	0	0	1	0	1	1
hsa-miR-125b	MIMAT0000423	NM_207313	TMEM132E	transmembrane protein 132E	0	0	0	0	0	0	1	1	0	1	1
hsa-miR-125b	MIMAT0000423	NM_207346	TSEN54	tRNA splicing endonuclease 54 homolog (S. cerevisiae)	0	0	0	0	0	0	1	1	0	1	1
hsa-miR-125b	MIMAT0000423	NM_018389	SLC35C1	solute carrier family 35, member C1	0	0	1	1	0	0	0	1	0	1	0
hsa-miR-125b	MIMAT0000423	NM_213662	STAT3	signal transducer and activator of transcription 3 (acute-phase response factor)	0	0	1	0	0	0	1	1	0	1	0
hsa-miR-125b	MIMAT0000423	NM_018650	MARK1	MAP/microtubule affinity-regulating kinase 1	0	0	0	0	0	0	1	1	0	1	1
hsa-miR-125b	MIMAT0000423	NM_018992	KCTD5	potassium channel tetramerisation domain containing 5	0	0	0	0	0	0	1	1	0	1	1
hsa-miR-125b	MIMAT0000423	NM_005477	HCN4	hyperpolarization activated cyclic nucleotide-gated potassium channel 4	0	0	0	0	0	0	1	1	0	1	1
hsa-miR-125b	MIMAT0000423	NM_213645	WARS	tryptophanyl-tRNA synthetase	0	0	1	1	0	0	0	1	0	1	0
hsa-miR-125b	MIMAT0000423	NM_020039	ACCN2	amiloride-sensitive cation channel 2, neuronal	0	0	1	0	0	0	1	1	0	1	0
hsa-miR-125b	MIMAT0000423	NM_020164	ASPH	aspartate beta-hydroxylase	0	0	1	1	0	0	0	1	0	1	0
hsa-miR-125b	MIMAT0000423	NM_020630	RET	ret proto-oncogene	0	0	1	0	0	0	1	1	0	1	0
hsa-miR-125b	MIMAT0000423	NM_203403	C9orf150	chromosome 9 open reading frame 150	0	0	0	0	0	0	1	1	0	1	1
hsa-miR-125b	MIMAT0000423	NM_198141	GANC	glucosidase, alpha; neutral C	0	0	1	0	0	0	0	1	0	1	1
hsa-miR-125b	MIMAT0000423	NM_139012	MAPK14	mitogen-activated protein kinase 14	0	0	1	0	0	0	1	1	0	1	0
hsa-miR-125b	MIMAT0000423	NM_020834	HOMEZ	homeobox and leucine zipper encoding	0	0	0	0	0	0	1	1	0	1	1
hsa-miR-125b	MIMAT0000423	NM_020888	KIAA1522	KIAA1522	0	0	1	0	0	0	0	1	0	1	1
hsa-miR-125b	MIMAT0000423	NM_183425	RBM38	RNA binding motif protein 38	0	0	0	0	0	0	1	1	0	1	1
hsa-miR-125b	MIMAT0000423	NM_183397	PXMP4	peroxisomal membrane protein 4, 24kDa	0	0	1	1	0	0	0	1	0	1	0
hsa-miR-125b	MIMAT0000423	NM_183376	ARRDC4	arrestin domain containing 4	0	0	0	0	0	0	1	1	0	1	1
hsa-miR-125b	MIMAT0000423	NM_183011	CREM	cAMP responsive element modulator	0	0	1	0	0	0	1	1	0	1	0
hsa-miR-125b	MIMAT0000423	NM_020810	TRMT5	TRM5 tRNA methyltransferase 5 homolog (S. cerevisiae)	0	0	1	1	0	0	0	1	0	1	0
hsa-miR-125b	MIMAT0000423	NM_020787	ZNF624	zinc finger protein 624	0	0	1	1	0	0	0	1	0	1	0
hsa-miR-125b	MIMAT0000423	NM_198157	UBE2L3	ubiquitin-conjugating enzyme E2L 3	0	0	0	0	0	0	1	1	0	1	1
hsa-miR-125b	MIMAT0000423	NM_199131	VAX1	ventral anterior homeobox 1	0	0	1	1	0	0	0	1	0	1	0
hsa-miR-125b	MIMAT0000423	NM_198971	MIZF	MBD2-interacting zinc finger	0	0	1	0	0	0	1	1	0	1	0
hsa-miR-125b	MIMAT0000423	NM_198549	FAM73A	family with sequence similarity 73, member A	0	0	0	0	0	0	1	1	0	1	1
hsa-miR-125b	MIMAT0000423	NM_020749	MTUS1	mitochondrial tumor suppressor 1	0	0	1	0	0	0	1	1	0	1	0
hsa-miR-125b	MIMAT0000423	NM_198488	FAM83H	family with sequence similarity 83, member H	0	0	1	0	0	0	0	1	0	1	1
hsa-miR-125b	MIMAT0000423	NM_020777	SORCS2	sortilin-related VPS10 domain containing receptor 2	0	0	0	0	0	0	1	1	0	1	1
hsa-miR-125b	MIMAT0000423	NM_198279	CXorf23	chromosome X open reading frame 23	0	0	0	0	0	0	1	1	0	1	1
hsa-miR-125b	MIMAT0000423	NM_207446	LOC400451	hypothetical gene supported by AK075564; BC060873	0	0	0	0	0	0	1	1	0	1	1
hsa-miR-125b	MIMAT0000423	NM_182960	PRELID2	PRELI domain containing 2	0	0	1	1	0	0	0	1	0	1	0
hsa-miR-125b	MIMAT0000423	NM_130473	MADD	MAP-kinase activating death domain	0	0	1	0	0	0	1	1	0	1	0
hsa-miR-125b	MIMAT0000423	NM_145212	MRPL30	mitochondrial ribosomal protein L30	0	0	1	1	0	0	0	1	0	1	0
hsa-miR-125b	MIMAT0000423	NM_032982	CASP2	caspase 2, apoptosis-related cysteine peptidase (neural precursor cell expressed, developmentally down-regulated 2)	0	0	1	0	0	0	1	1	0	1	0
hsa-miR-125b	MIMAT0000423	NM_032983	CASP2	caspase 2, apoptosis-related cysteine peptidase (neural precursor cell expressed, developmentally down-regulated 2)	0	0	1	0	0	0	1	1	0	1	0
hsa-miR-125b	MIMAT0000423	NM_033018	PCTK1	PCTAIRE protein kinase 1	0	0	1	0	0	0	1	1	0	1	0
hsa-miR-125b	MIMAT0000423	NM_145173	DIRAS1	DIRAS family, GTP-binding RAS-like 1	0	0	1	0	0	0	0	1	0	1	1
hsa-miR-125b	MIMAT0000423	NM_145008	YPEL4	yippee-like 4 (Drosophila)	0	0	1	0	0	0	0	1	0	1	1
hsa-miR-125b	MIMAT0000423	NM_033260	FOXQ1	forkhead box Q1	0	0	0	0	0	0	1	1	0	1	1
hsa-miR-125b	MIMAT0000423	NM_144633	KCNH8	potassium voltage-gated channel, subfamily H (eag-related), member 8	0	0	1	1	0	0	0	1	0	1	0
hsa-miR-125b	MIMAT0000423	NM_145313	RASGEF1A	RasGEF domain family, member 1A	0	0	0	0	0	0	1	1	0	1	1
hsa-miR-125b	MIMAT0000423	NM_032827	ATOH8	atonal homolog 8 (Drosophila)	0	0	0	0	0	0	1	1	0	1	1
hsa-miR-125b	MIMAT0000423	NM_032105	PPP1R12B	protein phosphatase 1, regulatory (inhibitor) subunit 12B	0	0	1	1	0	0	0	1	0	1	0
hsa-miR-125b	MIMAT0000423	NM_032154	PCGF6	polycomb group ring finger 6	0	0	0	1	0	0	1	1	0	1	0
hsa-miR-125b	MIMAT0000423	NM_152345	ANKRD13B	ankyrin repeat domain 13B	0	0	1	0	0	0	0	1	0	1	1
hsa-miR-125b	MIMAT0000423	NM_148909	OSBPL9	oxysterol binding protein-like 9	0	0	0	1	0	0	1	1	0	1	0
hsa-miR-125b	MIMAT0000423	NM_148907	OSBPL9	oxysterol binding protein-like 9	0	0	0	1	0	0	1	1	0	1	0
hsa-miR-125b	MIMAT0000423	NM_032364	DNAJC14	DnaJ (Hsp40) homolog, subfamily C, member 14	0	0	0	0	0	0	1	1	0	1	1
hsa-miR-125b	MIMAT0000423	NM_032557	USP38	ubiquitin specific peptidase 38	0	0	0	0	0	0	1	1	0	1	1
hsa-miR-125b	MIMAT0000423	NM_032558	HIATL1	hippocampus abundant transcript-like 1	0	0	0	0	0	0	1	1	0	1	1
hsa-miR-125b	MIMAT0000423	NM_139276	STAT3	signal transducer and activator of transcription 3 (acute-phase response factor)	0	0	1	0	0	0	1	1	0	1	0
hsa-miR-125b	MIMAT0000423	NM_138769	RHOT2	ras homolog gene family, member T2	0	0	0	0	0	0	1	1	0	1	1
hsa-miR-125b	MIMAT0000423	NM_133264	WIPF2	WAS/WASL interacting protein family, member 2	0	0	1	0	0	0	0	1	0	1	1
hsa-miR-125b	MIMAT0000423	NM_080672	PHACTR3	phosphatase and actin regulator 3	0	0	0	0	0	0	1	1	0	1	1
hsa-miR-125b	MIMAT0000423	NM_080722	ADAMTS14	ADAM metallopeptidase with thrombospondin type 1 motif, 14	0	0	1	0	0	0	0	1	0	1	1
hsa-miR-125b	MIMAT0000423	NM_080730	IFFO	intermediate filament family orphan	0	0	1	0	0	0	1	1	0	1	0
hsa-miR-125b	MIMAT0000423	NM_080731	IFFO	intermediate filament family orphan	0	0	1	0	0	0	1	1	0	1	0
hsa-miR-125b	MIMAT0000423	NM_080862	SPSB4	splA/ryanodine receptor domain and SOCS box containing 4	0	0	0	0	0	0	1	1	0	1	1
hsa-miR-125b	MIMAT0000423	NM_130446	KLHL6	kelch-like 6 (Drosophila)	0	0	1	1	0	0	0	1	0	1	0
hsa-miR-125b	MIMAT0000423	NM_130474	MADD	MAP-kinase activating death domain	0	0	0	0	0	0	1	1	0	1	1
hsa-miR-125b	MIMAT0000423	NM_078625	VNN3	vanin 3	0	0	1	1	0	0	0	1	0	1	0
hsa-miR-125b	MIMAT0000423	NM_078471	MYO18A	myosin XVIIIA	0	0	1	0	0	0	0	1	0	1	1
hsa-miR-125b	MIMAT0000423	NM_138492	PRELID2	PRELI domain containing 2	0	0	1	1	0	0	0	1	0	1	0
hsa-miR-125b	MIMAT0000423	NM_033315	RASL10B	RAS-like, family 10, member B	0	0	0	0	0	0	1	1	0	1	1
hsa-miR-125b	MIMAT0000423	NM_033387	FAM78A	family with sequence similarity 78, member A	0	0	0	0	0	0	1	1	0	1	1
hsa-miR-125b	MIMAT0000423	NM_138473	SP1	Sp1 transcription factor	0	0	0	0	0	0	1	1	0	1	1
hsa-miR-125b	MIMAT0000423	NM_033503	BMF	Bcl2 modifying factor	0	0	1	0	0	0	1	1	0	1	0
hsa-miR-125b	MIMAT0000423	NM_052820	CORO2A	coronin, actin binding protein, 2A	0	0	1	0	0	0	1	1	0	1	0
hsa-miR-125b	MIMAT0000423	NM_134440	RFXANK	regulatory factor X-associated ankyrin-containing protein	0	0	0	1	0	0	1	1	0	1	0
hsa-miR-125b	MIMAT0000423	NM_133625	SYN2	synapsin II	0	0	1	0	0	0	1	1	0	1	0
hsa-miR-125b	MIMAT0000423	NM_031918	KLF16	Kruppel-like factor 16	0	0	1	0	0	0	0	1	0	1	1
hsa-miR-125b	MIMAT0000423	NM_031899	GORASP1	golgi reassembly stacking protein 1, 65kDa	0	0	1	1	0	0	0	1	0	1	0
hsa-miR-125b	MIMAT0000423	NM_173689	CRB2	crumbs homolog 2 (Drosophila)	0	0	0	1	0	0	0	1	0	1	1
hsa-miR-125b	MIMAT0000423	NM_024585	ARMC7	armadillo repeat containing 7	0	0	1	1	0	0	0	1	0	1	0
hsa-miR-125b	MIMAT0000423	NM_024626	VTCN1	V-set domain containing T cell activation inhibitor 1	0	0	1	0	0	0	0	1	0	1	1
hsa-miR-125b	MIMAT0000423	NM_173216	ST6GAL1	ST6 beta-galactosamide alpha-2,6-sialyltranferase 1	0	0	1	0	0	0	1	1	0	1	0
hsa-miR-125b	MIMAT0000423	NM_172316	MEIS2	Meis homeobox 2	0	0	1	0	0	0	1	1	0	1	0
hsa-miR-125b	MIMAT0000423	NM_024701	ASB13	ankyrin repeat and SOCS box-containing 13	0	0	0	0	0	0	1	1	0	1	1
hsa-miR-125b	MIMAT0000423	NM_024718	C9orf86	chromosome 9 open reading frame 86	0	0	0	0	0	0	1	1	0	1	1
hsa-miR-125b	MIMAT0000423	NM_024789	TMEM180	transmembrane protein 180	0	0	0	0	0	0	1	1	0	1	1
hsa-miR-125b	MIMAT0000423	NM_024325	ZNF343	zinc finger protein 343	0	0	1	1	0	0	0	1	0	1	0
hsa-miR-125b	MIMAT0000423	NM_173822	FAM126B	family with sequence similarity 126, member B	0	0	0	0	0	0	1	1	0	1	1
hsa-miR-125b	MIMAT0000423	NM_178026	GGT7	gamma-glutamyltransferase 7	0	0	0	0	0	0	1	1	0	1	1
hsa-miR-125b	MIMAT0000423	NM_178007	STARD13	StAR-related lipid transfer (START) domain containing 13	0	0	0	1	0	0	1	1	0	1	0
hsa-miR-125b	MIMAT0000423	NM_022833	FAM129B	family with sequence similarity 129, member B	0	0	1	0	0	0	1	1	0	1	0
hsa-miR-125b	MIMAT0000423	NM_177999	ASB6	ankyrin repeat and SOCS box-containing 6	0	0	1	0	0	0	1	1	0	1	0
hsa-miR-125b	MIMAT0000423	NM_022970	FGFR2	fibroblast growth factor receptor 2 (bacteria-expressed kinase, keratinocyte growth factor receptor, craniofacial dysostosis 1, Crouzon syndrome, Pfeiffer syndrome, Jackson-Weiss syndrome)	0	0	1	0	0	0	1	1	0	1	0
hsa-miR-125b	MIMAT0000423	NM_177560	CSNK2A1	casein kinase 2, alpha 1 polypeptide	0	0	0	1	0	0	1	1	0	1	0
hsa-miR-125b	MIMAT0000423	NM_023019	DCTN1	dynactin 1 (p150, glued homolog, Drosophila)	0	0	1	0	0	0	1	1	0	1	0
hsa-miR-125b	MIMAT0000423	NM_177438	DICER1	dicer 1, ribonuclease type III	0	0	1	0	0	0	1	1	0	1	0
hsa-miR-125b	MIMAT0000423	NM_024791	PDZD3	PDZ domain containing 3	0	0	1	1	0	0	0	1	0	1	0
hsa-miR-125b	MIMAT0000423	NM_172028	ABTB1	ankyrin repeat and BTB (POZ) domain containing 1	0	0	1	0	0	0	1	1	0	1	0
hsa-miR-125b	MIMAT0000423	NM_152860	SP7	Sp7 transcription factor	0	0	0	0	0	0	1	1	0	1	1
hsa-miR-125b	MIMAT0000423	NM_030927	TSPAN14	tetraspanin 14	0	0	0	0	0	0	1	1	0	1	1
hsa-miR-125b	MIMAT0000423	NM_152704	FAM123A	family with sequence similarity 123A	0	0	0	0	0	0	1	1	0	1	1
hsa-miR-125b	MIMAT0000423	NM_031232	NECAB3	N-terminal EF-hand calcium binding protein 3	0	0	1	0	0	0	1	1	0	1	0
hsa-miR-125b	MIMAT0000423	NM_031362	COL4A3	collagen, type IV, alpha 3 (Goodpasture antigen)	0	0	1	1	0	0	0	1	0	1	0
hsa-miR-125b	MIMAT0000423	NM_031365	COL4A3	collagen, type IV, alpha 3 (Goodpasture antigen)	0	0	1	1	0	0	0	1	0	1	0
hsa-miR-125b	MIMAT0000423	NM_031366	COL4A3	collagen, type IV, alpha 3 (Goodpasture antigen)	0	0	1	1	0	0	0	1	0	1	0
hsa-miR-125b	MIMAT0000423	NM_031886	KCNA7	potassium voltage-gated channel, shaker-related subfamily, member 7	0	0	1	1	0	0	0	1	0	1	0
hsa-miR-125b	MIMAT0000423	NM_030769	NPL	N-acetylneuraminate pyruvate lyase (dihydrodipicolinate synthase)	0	0	1	1	0	0	0	1	0	1	0
hsa-miR-125b	MIMAT0000423	NM_030645	SH3BP5L	SH3-binding domain protein 5-like	0	0	0	0	0	0	1	1	0	1	1
hsa-miR-125b	MIMAT0000423	NM_024954	UBTD1	ubiquitin domain containing 1	0	0	0	0	0	0	1	1	0	1	1
hsa-miR-125b	MIMAT0000423	NM_025054	VCPIP1	valosin containing protein (p97)/p47 complex interacting protein 1	0	0	0	0	0	0	1	1	0	1	1
hsa-miR-125b	MIMAT0000423	NM_172027	ABTB1	ankyrin repeat and BTB (POZ) domain containing 1	0	0	1	0	0	0	1	1	0	1	0
hsa-miR-125b	MIMAT0000423	NM_153693	HOXC6	homeobox C6	0	0	1	0	0	0	1	1	0	1	0
hsa-miR-125b	MIMAT0000423	NM_182721	CREM	cAMP responsive element modulator	0	0	1	0	0	0	1	1	0	1	0
hsa-miR-125b	MIMAT0000423	NM_153267	MAMDC2	MAM domain containing 2	0	0	0	0	0	0	1	1	0	1	1
hsa-miR-125b	MIMAT0000423	NM_153051	MTMR3	myotubularin related protein 3	0	0	1	0	0	0	1	1	0	1	0
hsa-miR-125b	MIMAT0000423	NM_153020	RBM24	RNA binding motif protein 24	0	0	0	0	0	0	1	1	0	1	1
hsa-miR-125b	MIMAT0000423	NM_178544	ZNF546	zinc finger protein 546	0	0	1	1	0	0	0	1	0	1	0
hsa-miR-125b	MIMAT0000423	NM_001082969	C11orf57	chromosome 11 open reading frame 57	0	0	1	0	0	0	0	1	0	1	1
hsa-miR-125b	MIMAT0000423	NM_002112	HDC	histidine decarboxylase	0	0	0	0	0	0	1	1	0	1	1
hsa-miR-125b	MIMAT0000423	NM_002146	HOXB3	homeobox B3	0	0	1	0	0	0	0	1	0	1	1
hsa-miR-125b	MIMAT0000423	NM_002230	JUP	junction plakoglobin	0	0	0	0	0	0	1	1	0	1	1
hsa-miR-125b	MIMAT0000423	NM_002260	KLRC2	killer cell lectin-like receptor subfamily C, member 2	0	0	1	1	0	0	0	1	0	1	0
hsa-miR-125b	MIMAT0000423	NM_002310	LIFR	leukemia inhibitory factor receptor alpha	0	0	0	0	0	0	1	1	0	1	1
hsa-miR-125b	MIMAT0000423	NM_002334	LRP4	low density lipoprotein receptor-related protein 4	0	0	1	0	0	0	0	1	0	1	1
hsa-miR-125b	MIMAT0000423	NM_002390	ADAM11	ADAM metallopeptidase domain 11	0	0	1	0	0	0	0	1	0	1	1
hsa-miR-125b	MIMAT0000423	NM_002399	MEIS2	Meis homeobox 2	0	0	1	0	0	0	1	1	0	1	0
hsa-miR-125b	MIMAT0000423	NM_002481	PPP1R12B	protein phosphatase 1, regulatory (inhibitor) subunit 12B	0	0	1	1	0	0	0	1	0	1	0
hsa-miR-125b	MIMAT0000423	NM_002568	PABPC1	poly(A) binding protein, cytoplasmic 1	0	0	1	0	0	0	1	0	0	1	1
hsa-miR-125b	MIMAT0000423	NM_002644	PIGR	polymeric immunoglobulin receptor	0	0	1	0	0	0	0	1	1	1	0
hsa-miR-125b	MIMAT0000423	NM_002646	PIK3C2B	phosphoinositide-3-kinase, class 2, beta polypeptide	0	0	0	0	0	0	1	1	0	1	1
hsa-miR-125b	MIMAT0000423	NM_002024	FMR1	fragile X mental retardation 1	0	0	1	0	0	0	0	1	0	1	1
hsa-miR-125b	MIMAT0000423	NM_001946	DUSP6	dual specificity phosphatase 6	0	0	0	0	0	0	1	1	0	1	1
hsa-miR-125b	MIMAT0000423	NM_001125	ADPRH	ADP-ribosylarginine hydrolase	0	0	1	1	0	0	0	1	0	1	0
hsa-miR-125b	MIMAT0000423	NM_001315	MAPK14	mitogen-activated protein kinase 14	0	0	1	0	0	0	1	1	0	1	0
hsa-miR-125b	MIMAT0000423	NM_001408	CELSR2	cadherin, EGF LAG seven-pass G-type receptor 2 (flamingo homolog, Drosophila)	0	0	0	0	0	0	1	1	0	1	1
hsa-miR-125b	MIMAT0000423	NM_001410	MEGF8	multiple EGF-like-domains 8	0	0	1	0	0	0	0	1	0	1	1
hsa-miR-125b	MIMAT0000423	NM_001460	FMO2	flavin containing monooxygenase 2 (non-functional)	0	0	1	1	0	0	0	1	0	1	0
hsa-miR-125b	MIMAT0000423	NM_001490	GCNT1	glucosaminyl (N-acetyl) transferase 1, core 2 (beta-1,6-N-acetylglucosaminyltransferase)	0	0	1	1	0	0	0	1	0	1	0
hsa-miR-125b	MIMAT0000423	NM_001617	ADD2	adducin 2 (beta)	0	0	1	0	0	0	1	1	0	1	0
hsa-miR-125b	MIMAT0000423	NM_001669	ARSD	arylsulfatase D	0	0	1	1	0	0	0	1	0	1	0
hsa-miR-125b	MIMAT0000423	NM_001702	BAI1	brain-specific angiogenesis inhibitor 1	0	0	0	0	0	0	1	1	0	1	1
hsa-miR-125b	MIMAT0000423	NM_001755	CBFB	core-binding factor, beta subunit	0	0	0	0	0	0	1	1	0	1	1
hsa-miR-125b	MIMAT0000423	NM_001773	CD34	CD34 molecule	0	0	1	0	0	0	1	1	0	1	0
hsa-miR-125b	MIMAT0000423	NM_001781	CD69	CD69 molecule	0	0	1	1	0	0	0	1	0	1	0
hsa-miR-125b	MIMAT0000423	NM_002657	PLAGL2	pleiomorphic adenoma gene-like 2	0	0	0	0	0	0	1	1	0	1	1
hsa-miR-125b	MIMAT0000423	NM_002698	POU2F2	POU class 2 homeobox 2	0	0	1	0	0	0	0	1	0	1	1
hsa-miR-125b	MIMAT0000423	NM_002708	PPP1CA	protein phosphatase 1, catalytic subunit, alpha isoform	0	0	1	0	0	0	1	1	0	1	0
hsa-miR-125b	MIMAT0000423	NM_003483	HMGA2	high mobility group AT-hook 2	0	0	0	0	0	0	1	1	0	1	1
hsa-miR-125b	MIMAT0000423	NM_003488	AKAP1	A kinase (PRKA) anchor protein 1	0	0	0	0	0	0	1	1	0	1	1
hsa-miR-125b	MIMAT0000423	NM_003489	NRIP1	nuclear receptor interacting protein 1	0	0	0	0	0	0	1	1	0	1	1
hsa-miR-125b	MIMAT0000423	NM_003559	PIP4K2B	phosphatidylinositol-5-phosphate 4-kinase, type II, beta	0	0	1	0	0	0	0	1	0	1	1
hsa-miR-125b	MIMAT0000423	NM_003598	TEAD2	TEA domain family member 2	0	0	0	0	0	0	1	1	0	1	1
hsa-miR-125b	MIMAT0000423	NM_003690	PRKRA	protein kinase, interferon-inducible double stranded RNA dependent activator	0	0	0	0	0	0	1	1	0	1	1
hsa-miR-125b	MIMAT0000423	NM_003728	UNC5C	unc-5 homolog C (C. elegans)	0	0	0	0	0	0	1	1	0	1	1
hsa-miR-125b	MIMAT0000423	NM_003759	SLC4A4	solute carrier family 4, sodium bicarbonate cotransporter, member 4	0	0	0	0	0	0	1	1	0	1	1
hsa-miR-125b	MIMAT0000423	NM_003893	LDB1	LIM domain binding 1	0	0	0	0	0	0	1	1	0	1	1
hsa-miR-125b	MIMAT0000423	NM_003983	SLC7A6	solute carrier family 7 (cationic amino acid transporter, y+ system), member 6	0	0	1	0	0	0	1	1	0	1	0
hsa-miR-125b	MIMAT0000423	NM_004073	PLK3	polo-like kinase 3 (Drosophila)	0	0	0	0	0	0	1	1	0	1	1
hsa-miR-125b	MIMAT0000423	NM_004082	DCTN1	dynactin 1 (p150, glued homolog, Drosophila)	0	0	0	0	0	0	1	1	0	1	1
hsa-miR-125b	MIMAT0000423	NM_003427	ZNF76	zinc finger protein 76 (expressed in testis)	0	0	0	0	0	0	1	1	0	1	1
hsa-miR-125b	MIMAT0000423	NM_003347	UBE2L3	ubiquitin-conjugating enzyme E2L 3	0	0	1	0	0	0	1	1	0	1	0
hsa-miR-125b	MIMAT0000423	NM_002715	PPP2CA	protein phosphatase 2 (formerly 2A), catalytic subunit, alpha isoform	0	0	0	0	0	0	1	1	0	1	1
hsa-miR-125b	MIMAT0000423	NM_002780	PSG4	pregnancy specific beta-1-glycoprotein 4	0	0	1	1	0	0	0	1	0	1	0
hsa-miR-125b	MIMAT0000423	NM_002813	PSMD9	proteasome (prosome, macropain) 26S subunit, non-ATPase, 9	0	0	1	1	0	0	0	1	0	1	0
hsa-miR-125b	MIMAT0000423	NM_002840	PTPRF	protein tyrosine phosphatase, receptor type, F	0	0	0	0	0	0	1	1	0	1	1
hsa-miR-125b	MIMAT0000423	NM_002953	RPS6KA1	ribosomal protein S6 kinase, 90kDa, polypeptide 1	0	0	1	0	0	0	1	1	0	1	0
hsa-miR-125b	MIMAT0000423	NM_002959	SORT1	sortilin 1	0	0	0	0	0	0	1	1	0	1	1
hsa-miR-125b	MIMAT0000423	NM_003077	SMARCD2	SWI/SNF related, matrix associated, actin dependent regulator of chromatin, subfamily d, member 2	0	0	0	0	0	0	1	1	0	1	1
hsa-miR-125b	MIMAT0000423	NM_003108	SOX11	SRY (sex determining region Y)-box 11	0	0	1	0	0	0	0	1	0	1	1
hsa-miR-125b	MIMAT0000423	NM_003131	SRF	serum response factor (c-fos serum response element-binding transcription factor)	0	0	1	0	0	0	0	1	0	1	1
hsa-miR-125b	MIMAT0000423	NM_000038	APC	adenomatous polyposis coli	0	0	0	0	0	0	1	1	0	1	1
hsa-miR-125b	MIMAT0000423	NM_003330	TXNRD1	thioredoxin reductase 1	0	0	1	0	0	0	1	1	0	1	0
hsa-miR-125b	MIMAT0000423	NM_003342	UBE2G1	ubiquitin-conjugating enzyme E2G 1 (UBC7 homolog, yeast)	0	0	1	0	0	0	0	1	0	1	1
hsa-miR-125b	MIMAT0000423	NM_004091	E2F2	E2F transcription factor 2	0	0	1	1	0	0	0	1	0	1	0
hsa-miR-125b	MIMAT0000423	NM_001080481	USP45	ubiquitin specific peptidase 45	0	0	1	0	0	0	0	1	0	1	1
hsa-miR-125b	MIMAT0000423	NM_000091	COL4A3	collagen, type IV, alpha 3 (Goodpasture antigen)	0	0	1	1	0	0	0	1	0	1	0
hsa-miR-125b	MIMAT0000423	NM_001001925	MTUS1	mitochondrial tumor suppressor 1	0	0	1	0	0	0	1	1	0	1	0
hsa-miR-125b	MIMAT0000423	NM_001001931	MTUS1	mitochondrial tumor suppressor 1	0	0	1	0	0	0	1	1	0	1	0
hsa-miR-125b	MIMAT0000423	NM_001002909	GPATCH8	G patch domain containing 8	0	0	0	0	0	0	1	1	0	1	1
hsa-miR-125b	MIMAT0000423	NM_001003694	BRPF1	bromodomain and PHD finger containing, 1	0	0	0	0	0	0	1	1	0	1	1
hsa-miR-125b	MIMAT0000423	NM_001003704	MTP18	mitochondrial protein 18 kDa	0	0	1	1	0	0	0	1	0	1	0
hsa-miR-125b	MIMAT0000423	NM_001003760	KLHL31	kelch-like 31 (Drosophila)	0	0	1	1	0	0	0	1	0	1	0
hsa-miR-125b	MIMAT0000423	NM_001003942	BMF	Bcl2 modifying factor	0	0	1	0	0	0	1	1	0	1	0
hsa-miR-125b	MIMAT0000423	NM_001003943	BMF	Bcl2 modifying factor	0	0	1	0	0	0	1	1	0	1	0
hsa-miR-125b	MIMAT0000423	NM_001004317	LIN28B	lin-28 homolog B (C. elegans)	0	0	1	0	0	0	0	1	0	1	1
hsa-miR-125b	MIMAT0000423	NM_001005209	TMEM198	transmembrane protein 198	0	0	1	0	0	0	0	1	0	1	1
hsa-miR-125b	MIMAT0000423	NM_001005476	PKP4	plakophilin 4	0	0	0	0	0	0	1	1	0	1	1
hsa-miR-125b	MIMAT0000423	NM_001005845	ADAM9	ADAM metallopeptidase domain 9 (meltrin gamma)	0	0	1	1	0	0	0	1	0	1	0
hsa-miR-125b	MIMAT0000423	NM_001001709	FLJ45537	FLJ45537 protein	0	0	1	1	0	0	0	1	0	1	0
hsa-miR-125b	MIMAT0000423	NM_001001685	FLJ45079	FLJ45079 protein	0	0	1	1	0	0	0	1	0	1	0
hsa-miR-125b	MIMAT0000423	NM_000108	DLD	dihydrolipoamide dehydrogenase	0	0	1	1	0	0	0	1	0	1	0
hsa-miR-125b	MIMAT0000423	NM_000141	FGFR2	fibroblast growth factor receptor 2 (bacteria-expressed kinase, keratinocyte growth factor receptor, craniofacial dysostosis 1, Crouzon syndrome, Pfeiffer syndrome, Jackson-Weiss syndrome)	0	0	0	0	0	0	1	1	0	1	1
hsa-miR-125b	MIMAT0000423	NM_000165	GJA1	gap junction protein, alpha 1, 43kDa	0	0	0	0	0	0	1	1	0	1	1
hsa-miR-125b	MIMAT0000423	NM_000334	SCN4A	sodium channel, voltage-gated, type IV, alpha subunit	0	0	1	1	0	0	0	1	0	1	0
hsa-miR-125b	MIMAT0000423	NM_000376	VDR	vitamin D (1,25- dihydroxyvitamin D3) receptor	0	0	1	0	0	0	0	1	0	1	1
hsa-miR-125b	MIMAT0000423	NM_000434	NEU1	sialidase 1 (lysosomal sialidase)	0	0	0	1	0	0	1	0	0	1	1
hsa-miR-125b	MIMAT0000423	NM_000449	RFX5	regulatory factor X, 5 (influences HLA class II expression)	0	0	0	0	0	0	1	1	0	1	1
hsa-miR-125b	MIMAT0000423	NM_000793	DIO2	deiodinase, iodothyronine, type II	0	0	0	0	0	0	1	1	0	1	1
hsa-miR-125b	MIMAT0000423	NM_000799	EPO	erythropoietin	0	0	1	1	0	0	0	1	0	1	0
hsa-miR-125b	MIMAT0000423	NM_000833	GRIN2A	glutamate receptor, ionotropic, N-methyl D-aspartate 2A	0	0	1	0	0	0	0	1	0	1	1
hsa-miR-125b	MIMAT0000423	NM_000991	RPL28	ribosomal protein L28	0	0	1	1	0	0	0	1	0	1	0
hsa-miR-125b	MIMAT0000423	NM_001001549	GRB10	growth factor receptor-bound protein 10	0	0	1	0	0	0	0	1	0	1	1
hsa-miR-125b	MIMAT0000423	NM_001006665	RPS6KA1	ribosomal protein S6 kinase, 90kDa, polypeptide 1	0	0	1	0	0	0	0	1	0	1	1
hsa-miR-125b	MIMAT0000423	NM_001008537	KIAA2022	KIAA2022	0	0	1	0	0	0	0	1	0	1	1
hsa-miR-125b	MIMAT0000423	NM_001009996	DALRD3	DALR anticodon binding domain containing 3	0	0	1	0	0	0	0	1	0	1	1
hsa-miR-125b	MIMAT0000423	NM_001039479	KIAA0317	KIAA0317	0	0	1	0	0	0	0	1	0	1	1
hsa-miR-125b	MIMAT0000423	NM_001039547	GK5	glycerol kinase 5 (putative)	0	0	1	1	0	0	0	1	0	1	0
hsa-miR-125b	MIMAT0000423	NM_001039690	CTF8	chromosome transmission fidelity factor 8 homolog (S. cerevisiae)	0	0	1	0	0	0	0	1	0	1	1
hsa-miR-125b	MIMAT0000423	NM_001040167	LFNG	LFNG O-fucosylpeptide 3-beta-N-acetylglucosaminyltransferase	0	0	0	1	0	0	0	1	0	1	1
hsa-miR-125b	MIMAT0000423	NM_001042371	LOC283871	hypothetical protein LOC283871	0	0	1	0	0	0	0	1	0	1	1
hsa-miR-125b	MIMAT0000423	NM_001042549	NSL1	NSL1, MIND kinetochore complex component, homolog (S. cerevisiae)	0	0	1	1	0	0	0	1	0	1	0
hsa-miR-125b	MIMAT0000423	NM_001042599	ERBB4	v-erb-a erythroblastic leukemia viral oncogene homolog 4 (avian)	0	0	1	0	0	0	0	1	0	1	1
hsa-miR-125b	MIMAT0000423	NM_001043318	C14orf43	chromosome 14 open reading frame 43	0	0	1	0	0	0	0	1	0	1	1
hsa-miR-125b	MIMAT0000423	NM_001070	TUBG1	tubulin, gamma 1	0	0	0	0	0	0	1	1	0	1	1
hsa-miR-125b	MIMAT0000423	NM_001076785	SLC7A6	solute carrier family 7 (cationic amino acid transporter, y+ system), member 6	0	0	1	0	0	0	0	1	0	1	1
hsa-miR-125b	MIMAT0000423	NM_001079537	TRAPPC6B	trafficking protein particle complex 6B	0	0	0	1	0	0	0	1	0	1	1
hsa-miR-125b	MIMAT0000423	NM_001080412	ZBTB38	zinc finger and BTB domain containing 38	0	0	1	0	0	0	0	1	0	1	1
hsa-miR-125b	MIMAT0000423	NM_001038707	CDC42SE1	CDC42 small effector 1	0	0	1	0	0	0	0	1	0	1	1
hsa-miR-125b	MIMAT0000423	NM_001035534	FAM129B	family with sequence similarity 129, member B	0	0	1	0	0	0	0	1	0	1	1
hsa-miR-125b	MIMAT0000423	NM_001011718	XKR7	XK, Kell blood group complex subunit-related family, member 7	0	0	1	0	0	0	0	1	0	1	1
hsa-miR-125b	MIMAT0000423	NM_001012264	RNASE13	ribonuclease, RNase A family, 13 (non-active)	0	0	1	1	0	0	0	1	0	1	0
hsa-miR-125b	MIMAT0000423	NM_001012991	LOC400506	similar to TSG118.1	0	0	1	0	0	0	0	1	0	1	1
hsa-miR-125b	MIMAT0000423	NM_001017408	GOPC	golgi associated PDZ and coiled-coil motif containing	0	0	1	0	0	0	0	1	0	1	1
hsa-miR-125b	MIMAT0000423	NM_001024460	VNN3	vanin 3	0	0	1	1	0	0	0	1	0	1	0
hsa-miR-125b	MIMAT0000423	NM_001024858	SPTB	spectrin, beta, erythrocytic (includes spherocytosis, clinical type I)	0	0	1	0	0	0	0	1	0	1	1
hsa-miR-125b	MIMAT0000423	NM_001025356	TMEM16F	transmembrane protein 16F	0	0	1	1	0	0	0	1	0	1	0
hsa-miR-125b	MIMAT0000423	NM_001031690	FAM131B	family with sequence similarity 131, member B	0	0	1	0	0	0	0	1	0	1	1
hsa-miR-125b	MIMAT0000423	NM_001031804	MAF	v-maf musculoaponeurotic fibrosarcoma oncogene homolog (avian)	0	0	1	0	0	0	0	1	0	1	1
hsa-miR-125b	MIMAT0000423	NM_001031809	MS4A3	membrane-spanning 4-domains, subfamily A, member 3 (hematopoietic cell-specific)	0	0	1	1	0	0	0	1	0	1	0
hsa-miR-125b	MIMAT0000423	NM_001033602	KIAA0774	KIAA0774	0	0	1	0	0	0	0	1	0	1	1
hsa-miR-125b	MIMAT0000423	NM_001034914	KCNIP3	Kv channel interacting protein 3, calsenilin	0	0	1	0	0	0	0	1	0	1	1
hsa-miR-125b	MIMAT0000423	NM_001080429	KIAA1543	KIAA1543	0	0	1	0	0	0	0	1	0	1	1
hsa-miR-125b	MIMAT0000423	NM_012249	RHOQ	ras homolog gene family, member Q	0	0	0	1	0	0	0	1	0	1	1
hsa-miR-125b	MIMAT0000423	NM_014759	PHYHIP	phytanoyl-CoA 2-hydroxylase interacting protein	0	0	0	0	0	0	1	1	0	1	1
hsa-miR-125b	MIMAT0000423	NM_014764	DAZAP2	DAZ associated protein 2	0	0	0	0	0	0	1	1	0	1	1
hsa-miR-125b	MIMAT0000423	NM_014771	RNF40	ring finger protein 40	0	0	1	0	0	0	1	0	0	1	1
hsa-miR-125b	MIMAT0000423	NM_014803	ZNF518A	zinc finger protein 518A	0	0	1	0	0	0	0	1	0	1	1
hsa-miR-125b	MIMAT0000423	NM_014817	KIAA0644	KIAA0644 gene product	0	0	1	0	0	0	0	1	0	1	1
hsa-miR-125b	MIMAT0000423	NM_014905	GLS	glutaminase	0	0	0	0	0	0	1	1	0	1	1
hsa-miR-125b	MIMAT0000423	NM_015044	GGA2	golgi associated, gamma adaptin ear containing, ARF binding protein 2	0	0	1	0	0	0	0	1	0	1	1
hsa-miR-125b	MIMAT0000423	NM_015063	SLC8A2	solute carrier family 8 (sodium-calcium exchanger), member 2	0	0	1	0	0	0	0	1	0	1	1
hsa-miR-125b	MIMAT0000423	NM_015074	KIF1B	kinesin family member 1B	0	0	0	0	0	0	1	1	0	1	1
hsa-miR-125b	MIMAT0000423	NM_015075	IQSEC2	IQ motif and Sec7 domain 2	0	0	1	0	0	0	0	1	0	1	1
hsa-miR-125b	MIMAT0000423	NM_015077	SARM1	sterile alpha and TIR motif containing 1	0	0	1	0	0	0	0	1	0	1	1
hsa-miR-125b	MIMAT0000423	NM_015272	RPGRIP1L	RPGRIP1-like	0	0	1	0	0	0	0	1	0	1	1
hsa-miR-125b	MIMAT0000423	NM_014746	RNF144A	ring finger protein 144A	0	0	0	0	0	0	1	1	0	1	1
hsa-miR-125b	MIMAT0000423	NM_014729	TOX	thymocyte selection-associated high mobility group box	0	0	0	0	0	0	1	1	0	1	1
hsa-miR-125b	MIMAT0000423	NM_012266	DNAJB5	DnaJ (Hsp40) homolog, subfamily B, member 5	0	0	0	0	0	0	1	1	0	1	1
hsa-miR-125b	MIMAT0000423	NM_012296	GAB2	GRB2-associated binding protein 2	0	0	0	0	0	0	1	1	0	1	1
hsa-miR-125b	MIMAT0000423	NM_012338	TSPAN12	tetraspanin 12	0	0	0	0	0	0	1	1	0	1	1
hsa-miR-125b	MIMAT0000423	NM_012482	ZNF281	zinc finger protein 281	0	0	0	0	0	0	1	1	0	1	1
hsa-miR-125b	MIMAT0000423	NM_013272	SLCO3A1	solute carrier organic anion transporter family, member 3A1	0	0	0	0	0	0	1	1	0	1	1
hsa-miR-125b	MIMAT0000423	NM_013368	SERTAD3	SERTA domain containing 3	0	0	0	0	0	0	1	1	0	1	1
hsa-miR-125b	MIMAT0000423	NM_013435	RAX	retina and anterior neural fold homeobox	0	0	1	1	0	0	0	1	0	1	0
hsa-miR-125b	MIMAT0000423	NM_014035	SNX24	sorting nexin 24	0	0	1	1	0	0	0	1	0	1	0
hsa-miR-125b	MIMAT0000423	NM_014409	TAF5L	TAF5-like RNA polymerase II, p300/CBP-associated factor (PCAF)-associated factor, 65kDa	0	0	1	0	0	0	1	1	0	1	0
hsa-miR-125b	MIMAT0000423	NM_014552	GRHL1	grainyhead-like 1 (Drosophila)	0	0	0	0	0	0	1	1	0	1	1
hsa-miR-125b	MIMAT0000423	NM_014674	EDEM1	ER degradation enhancer, mannosidase alpha-like 1	0	0	0	0	0	0	1	1	0	1	1
hsa-miR-125b	MIMAT0000423	NM_014682	ST18	suppression of tumorigenicity 18 (breast carcinoma) (zinc finger protein)	0	0	0	0	0	0	1	1	0	1	1
hsa-miR-125b	MIMAT0000423	NM_015278	SASH1	SAM and SH3 domain containing 1	0	0	0	0	0	0	1	1	0	1	1
hsa-miR-125b	MIMAT0000423	NM_015292	FAM62A	family with sequence similarity 62 (C2 domain containing), member A	0	0	0	0	0	0	1	1	0	1	1
hsa-miR-125b	MIMAT0000423	NM_015471	NSL1	NSL1, MIND kinetochore complex component, homolog (S. cerevisiae)	0	0	1	1	0	0	0	1	0	1	0
hsa-miR-125b	MIMAT0000423	NM_017590	ZC3H7B	zinc finger CCCH-type containing 7B	0	0	1	1	0	0	0	1	0	1	0
hsa-miR-125b	MIMAT0000423	NM_017622	C17orf59	chromosome 17 open reading frame 59	0	0	1	0	0	0	0	1	0	1	1
hsa-miR-125b	MIMAT0000423	NM_017644	KLHL24	kelch-like 24 (Drosophila)	0	0	1	0	0	0	0	1	0	1	1
hsa-miR-125b	MIMAT0000423	NM_017740	ZDHHC7	zinc finger, DHHC-type containing 7	0	0	0	0	0	0	1	1	0	1	1
hsa-miR-125b	MIMAT0000423	NM_017813	IMPAD1	inositol monophosphatase domain containing 1	0	0	0	0	0	0	1	1	0	1	1
hsa-miR-125b	MIMAT0000423	NM_018046	AGGF1	angiogenic factor with G patch and FHA domains 1	0	0	1	1	0	0	0	1	0	1	0
hsa-miR-125b	MIMAT0000423	NM_018195	C11orf57	chromosome 11 open reading frame 57	0	0	1	0	0	0	1	1	0	1	0
hsa-miR-125b	MIMAT0000423	NM_018196	TMLHE	trimethyllysine hydroxylase, epsilon	0	0	1	1	0	0	0	1	0	1	0
hsa-miR-125b	MIMAT0000423	NM_018243	2013-09-11	septin 11	0	0	0	0	0	0	1	1	0	1	1
hsa-miR-125b	MIMAT0000423	NM_018275	C7orf43	chromosome 7 open reading frame 43	0	0	0	0	0	0	1	1	0	1	1
hsa-miR-125b	MIMAT0000423	NM_018299	UBE2W	ubiquitin-conjugating enzyme E2W (putative)	0	0	1	0	0	0	1	1	0	1	0
hsa-miR-125b	MIMAT0000423	NM_018323	PI4K2B	phosphatidylinositol 4-kinase type 2 beta	0	0	0	0	0	0	1	1	0	1	1
hsa-miR-125b	MIMAT0000423	NM_017554	PARP14	poly (ADP-ribose) polymerase family, member 14	0	0	0	0	0	0	1	1	0	1	1
hsa-miR-125b	MIMAT0000423	NM_017510	TMED9	transmembrane emp24 protein transport domain containing 9	0	0	0	0	0	0	1	1	0	1	1
hsa-miR-125b	MIMAT0000423	NM_015695	BRPF3	bromodomain and PHD finger containing, 3	0	0	1	0	0	0	0	1	0	1	1
hsa-miR-125b	MIMAT0000423	NM_015866	PRDM2	PR domain containing 2, with ZNF domain	0	0	1	0	0	0	1	1	0	1	0
hsa-miR-125b	MIMAT0000423	NM_015899	PLEKHA9	pleckstrin homology domain containing, family A (phosphoinositide binding specific) member 9	0	0	0	0	0	0	1	1	0	1	1
hsa-miR-125b	MIMAT0000423	NM_015912	FAM135B	family with sequence similarity 135, member B	0	0	1	0	0	0	0	1	0	1	1
hsa-miR-125b	MIMAT0000423	NM_015955	MEMO1	mediator of cell motility 1	0	0	1	0	0	0	1	0	0	1	1
hsa-miR-125b	MIMAT0000423	NM_015975	TAF9B	TAF9B RNA polymerase II, TATA box binding protein (TBP)-associated factor, 31kDa	0	0	1	0	0	0	1	0	0	1	1
hsa-miR-125b	MIMAT0000423	NM_016219	MAN1B1	mannosidase, alpha, class 1B, member 1	0	0	0	0	0	0	1	1	0	1	1
hsa-miR-125b	MIMAT0000423	NM_016530	RAB8B	RAB8B, member RAS oncogene family	0	0	1	0	0	0	0	1	0	1	1
hsa-miR-125b	MIMAT0000423	NM_016531	KLF3	Kruppel-like factor 3 (basic)	0	0	0	0	0	0	1	1	0	1	1
hsa-miR-125b	MIMAT0000423	NM_016936	UBN1	ubinuclein 1	0	0	1	1	0	0	0	1	0	1	0
hsa-miR-125b	MIMAT0000423	NM_017483	ADD2	adducin 2 (beta)	0	0	1	0	0	0	1	1	0	1	0
hsa-miR-125b	MIMAT0000423	NM_017488	ADD2	adducin 2 (beta)	0	0	1	0	0	0	1	1	0	1	0
hsa-miR-125b	MIMAT0000423	NM_018330	KIAA1598	KIAA1598	0	0	0	0	0	0	1	1	0	1	1
hsa-miR-125b	MIMAT0000423	NM_012234	RYBP	RING1 and YY1 binding protein	0	0	1	0	0	0	0	1	0	1	1
hsa-miR-125b	MIMAT0000423	NM_004095	EIF4EBP1	eukaryotic translation initiation factor 4E binding protein 1	0	0	0	0	0	0	1	1	0	1	1
hsa-miR-125b	MIMAT0000423	NM_004907	IER2	immediate early response 2	0	0	0	0	0	0	1	1	0	1	1
hsa-miR-125b	MIMAT0000423	NM_004947	DOCK3	dedicator of cytokinesis 3	0	0	0	0	0	0	1	1	0	1	1
hsa-miR-125b	MIMAT0000423	NM_005065	SEL1L	sel-1 suppressor of lin-12-like (C. elegans)	0	0	0	0	0	0	1	1	0	1	1
hsa-miR-125b	MIMAT0000423	NM_005094	SLC27A4	solute carrier family 27 (fatty acid transporter), member 4	0	0	0	0	0	0	1	1	0	1	1
hsa-miR-125b	MIMAT0000423	NM_005099	ADAMTS4	ADAM metallopeptidase with thrombospondin type 1 motif, 4	0	0	0	0	0	0	1	1	0	1	1
hsa-miR-125b	MIMAT0000423	NM_005105	RBM8A	RNA binding motif protein 8A	0	0	0	0	0	1	0	1	1	1	0
hsa-miR-125b	MIMAT0000423	NM_005112	WDR1	WD repeat domain 1	0	0	0	0	0	0	1	1	0	1	1
hsa-miR-125b	MIMAT0000423	NM_005113	GOLGA5	golgi autoantigen, golgin subfamily a, 5	0	0	0	0	0	0	1	1	0	1	1
hsa-miR-125b	MIMAT0000423	NM_005156	ROD1	ROD1 regulator of differentiation 1 (S. pombe)	0	0	1	0	0	0	0	1	0	1	1
hsa-miR-125b	MIMAT0000423	NM_005176	ATP5G2	ATP synthase, H+ transporting, mitochondrial F0 complex, subunit C2 (subunit 9)	0	0	1	0	0	0	1	1	0	1	0
hsa-miR-125b	MIMAT0000423	NM_005382	NEFM	neurofilament, medium polypeptide 150kDa	0	0	0	0	0	0	1	1	0	1	1
hsa-miR-125b	MIMAT0000423	NM_005433	YES1	v-yes-1 Yamaguchi sarcoma viral oncogene homolog 1	0	0	0	0	0	0	1	1	0	1	1
hsa-miR-125b	MIMAT0000423	NM_004901	ENTPD4	ectonucleoside triphosphate diphosphohydrolase 4	0	0	0	0	0	0	1	1	0	1	1
hsa-miR-125b	MIMAT0000423	NM_004841	RASAL2	RAS protein activator like 2	0	0	0	0	0	0	1	1	0	1	1
hsa-miR-125b	MIMAT0000423	NM_004118	FOXS1	forkhead box S1	0	0	0	0	0	0	1	1	0	1	1
hsa-miR-125b	MIMAT0000423	NM_004184	WARS	tryptophanyl-tRNA synthetase	0	0	0	1	0	0	0	1	0	1	1
hsa-miR-125b	MIMAT0000423	NM_004214	FIBP	fibroblast growth factor (acidic) intracellular binding protein	0	0	1	1	0	0	0	1	0	1	0
hsa-miR-125b	MIMAT0000423	NM_004283	RAB3D	RAB3D, member RAS oncogene family	0	0	0	0	0	0	1	1	0	1	1
hsa-miR-125b	MIMAT0000423	NM_004438	EPHA4	EPH receptor A4	0	0	0	0	0	0	1	1	0	1	1
hsa-miR-125b	MIMAT0000423	NM_004451	ESRRA	estrogen-related receptor alpha	0	0	0	0	0	0	1	1	0	1	1
hsa-miR-125b	MIMAT0000423	NM_004470	FKBP2	FK506 binding protein 2, 13kDa	0	0	0	0	0	0	1	1	0	1	1
hsa-miR-125b	MIMAT0000423	NM_004588	SCN2B	sodium channel, voltage-gated, type II, beta	0	0	1	0	0	0	0	1	0	1	1
hsa-miR-125b	MIMAT0000423	NM_004634	BRPF1	bromodomain and PHD finger containing, 1	0	0	1	0	0	0	1	1	0	1	0
hsa-miR-125b	MIMAT0000423	NM_004716	PCSK7	proprotein convertase subtilisin/kexin type 7	0	0	0	0	0	0	1	1	0	1	1
hsa-miR-125b	MIMAT0000423	NM_004719	SFRS2IP	splicing factor, arginine/serine-rich 2, interacting protein	0	0	1	0	0	0	0	1	0	1	1
hsa-miR-125b	MIMAT0000423	NM_004759	MAPKAPK2	mitogen-activated protein kinase-activated protein kinase 2	0	0	1	1	0	0	0	1	0	1	0
hsa-miR-125b	MIMAT0000423	NM_005439	MLF2	myeloid leukemia factor 2	0	0	0	0	0	0	1	1	0	1	1
hsa-miR-125b	MIMAT0000423	NM_005465	AKT3	v-akt murine thymoma viral oncogene homolog 3 (protein kinase B, gamma)	0	0	0	0	0	0	1	1	0	1	1
hsa-miR-125b	MIMAT0000423	NM_005506	SCARB2	scavenger receptor class B, member 2	0	0	1	1	0	0	0	1	0	1	0
hsa-miR-125b	MIMAT0000423	NM_006419	CXCL13	chemokine (C-X-C motif) ligand 13 (B-cell chemoattractant)	0	0	1	1	0	0	0	1	0	1	0
hsa-miR-125b	MIMAT0000423	NM_006520	DYNLT3	dynein, light chain, Tctex-type 3	0	0	0	1	0	0	0	1	0	1	1
hsa-miR-125b	MIMAT0000423	NM_006614	CHL1	cell adhesion molecule with homology to L1CAM (close homolog of L1)	0	0	1	0	0	0	1	1	0	1	0
hsa-miR-125b	MIMAT0000423	NM_006734	HIVEP2	human immunodeficiency virus type I enhancer binding protein 2	0	0	0	0	0	0	1	1	0	1	1
hsa-miR-125b	MIMAT0000423	NM_007017	SOX30	SRY (sex determining region Y)-box 30	0	0	1	1	0	0	0	1	0	1	0
hsa-miR-125b	MIMAT0000423	NM_007137	ZNF81	zinc finger protein 81	0	0	1	0	0	0	1	1	0	1	0
hsa-miR-125b	MIMAT0000423	NM_007146	VEZF1	vascular endothelial zinc finger 1	0	0	1	0	0	0	0	1	0	1	1
hsa-miR-125b	MIMAT0000423	NM_007238	PXMP4	peroxisomal membrane protein 4, 24kDa	0	0	1	1	0	0	0	1	0	1	0
hsa-miR-125b	MIMAT0000423	NM_007243	NRM	nurim (nuclear envelope membrane protein)	0	0	1	0	0	0	1	0	0	1	1
hsa-miR-125b	MIMAT0000423	NM_007260	LYPLA2	lysophospholipase II	0	0	0	0	0	0	1	1	0	1	1
hsa-miR-125b	MIMAT0000423	NM_007345	ZNF236	zinc finger protein 236	0	0	1	0	0	0	1	1	0	1	0
hsa-miR-125b	MIMAT0000423	NM_007347	AP4E1	adaptor-related protein complex 4, epsilon 1 subunit	0	0	1	0	0	0	0	1	0	1	1
hsa-miR-125b	MIMAT0000423	NM_006403	NEDD9	neural precursor cell expressed, developmentally down-regulated 9	0	0	0	0	0	0	1	1	0	1	1
hsa-miR-125b	MIMAT0000423	NM_006275	SFRS6	splicing factor, arginine/serine-rich 6	0	0	0	0	0	0	1	1	0	1	1
hsa-miR-125b	MIMAT0000423	NM_005575	LNPEP	leucyl/cystinyl aminopeptidase	0	0	0	0	0	0	1	1	0	1	1
hsa-miR-125b	MIMAT0000423	NM_005576	LOXL1	lysyl oxidase-like 1	0	0	0	0	0	0	1	1	0	1	1
hsa-miR-125b	MIMAT0000423	NM_005596	NFIB	nuclear factor I/B	0	0	1	0	0	0	0	1	0	1	1
hsa-miR-125b	MIMAT0000423	NM_005668	ST8SIA4	ST8 alpha-N-acetyl-neuraminide alpha-2,8-sialyltransferase 4	0	0	0	0	0	0	1	1	0	1	1
hsa-miR-125b	MIMAT0000423	NM_005845	ABCC4	ATP-binding cassette, sub-family C (CFTR/MRP), member 4	0	0	0	0	0	0	1	1	0	1	1
hsa-miR-125b	MIMAT0000423	NM_005911	MAT2A	methionine adenosyltransferase II, alpha	0	0	0	0	0	0	1	1	0	1	1
hsa-miR-125b	MIMAT0000423	NM_005920	MEF2D	myocyte enhancer factor 2D	0	0	0	0	0	0	1	1	0	1	1
hsa-miR-125b	MIMAT0000423	NM_005955	MTF1	metal-regulatory transcription factor 1	0	0	0	1	0	0	0	1	0	1	1
hsa-miR-125b	MIMAT0000423	NM_005985	SNAI1	snail homolog 1 (Drosophila)	0	0	0	0	0	0	1	1	0	1	1
hsa-miR-125b	MIMAT0000423	NM_006091	CORO2B	coronin, actin binding protein, 2B	0	0	0	0	0	0	1	1	0	1	1
hsa-miR-125b	MIMAT0000423	NM_006092	NOD1	nucleotide-binding oligomerization domain containing 1	0	0	1	1	0	0	0	1	0	1	0
hsa-miR-125b	MIMAT0000423	NM_006190	ORC2L	origin recognition complex, subunit 2-like (yeast)	0	0	1	0	0	0	0	1	0	1	1
hsa-miR-125b	MIMAT0000423	NM_012214	MGAT4A	mannosyl (alpha-1,3-)-glycoprotein beta-1,4-N-acetylglucosaminyltransferase, isozyme A	0	0	1	0	0	0	0	1	0	1	1
hsa-miR-126	MIMAT0000445	NM_021106	RGS3	regulator of G-protein signaling 3	0	0	1	0	0	0	1	1	0	1	1
hsa-miR-126	MIMAT0000445	NM_005544	IRS1	insulin receptor substrate 1	0	0	1	0	0	0	1	1	0	1	1
hsa-miR-126	MIMAT0000445	NM_002833	PTPN9	protein tyrosine phosphatase, non-receptor type 9	0	0	1	0	0	0	1	1	0	1	1
hsa-miR-126	MIMAT0000445	NM_003486	SLC7A5	solute carrier family 7 (cationic amino acid transporter, y+ system), member 5	0	0	1	0	0	0	1	1	0	1	1
hsa-miR-126	MIMAT0000445	NM_015288	PHF15	PHD finger protein 15	0	0	0	0	0	0	1	1	0	1	1
hsa-miR-126	MIMAT0000445	NM_152594	SPRED1	sprouty-related, EVH1 domain containing 1	0	0	0	0	0	0	1	1	0	1	1
hsa-miR-126	MIMAT0000445	NM_080682	VCAM1	vascular cell adhesion molecule 1	0	1	1	0	0	0	0	1	0	1	0
hsa-miR-126	MIMAT0000445	NM_017632	CDKN2AIP	CDKN2A interacting protein	0	0	0	0	0	0	1	1	0	1	1
hsa-miR-126	MIMAT0000445	NM_016823	CRK	v-crk sarcoma virus CT10 oncogene homolog (avian)	0	0	0	0	0	0	1	1	0	1	1
hsa-miR-126	MIMAT0000445	NM_014974	DIP2C	DIP2 disco-interacting protein 2 homolog C (Drosophila)	0	0	0	0	0	0	1	1	0	1	1
hsa-miR-126	MIMAT0000445	NM_006622	PLK2	polo-like kinase 2 (Drosophila)	0	0	0	0	0	0	1	1	0	1	1
hsa-miR-126	MIMAT0000445	NM_203301	FBXO33	F-box protein 33	0	0	0	0	0	0	1	1	0	1	1
hsa-miR-126	MIMAT0000445	NM_022130	GOLPH3	golgi phosphoprotein 3 (coat-protein)	0	0	0	0	0	0	1	1	0	1	1
hsa-miR-126	MIMAT0000445	NM_144489	RGS3	regulator of G-protein signaling 3	0	0	1	0	0	0	1	1	0	1	0
hsa-miR-126	MIMAT0000445	NM_000210	ITGA6	integrin, alpha 6	0	0	1	0	0	0	1	1	0	1	0
hsa-miR-126	MIMAT0000445	NM_005488	TOM1	target of myb1 (chicken)	0	0	0	0	0	0	1	1	0	1	1
hsa-miR-126	MIMAT0000445	NM_144488	RGS3	regulator of G-protein signaling 3	0	0	1	0	0	0	1	1	0	1	0
hsa-miR-126	MIMAT0000445	NM_005206	CRK	v-crk sarcoma virus CT10 oncogene homolog (avian)	0	0	1	0	0	0	1	1	0	1	0
hsa-miR-126	MIMAT0000445	NM_033425	DIXDC1	DIX domain containing 1	0	0	1	0	0	0	0	1	0	1	0
hsa-miR-126	MIMAT0000445	NM_015230	CENTD1	centaurin, delta 1	0	0	1	0	0	0	0	1	0	1	0
hsa-miR-126	MIMAT0000445	NM_153616	SEMA6D	sema domain, transmembrane domain (TM), and cytoplasmic domain, (semaphorin) 6D	0	0	1	0	0	0	0	1	0	1	0
hsa-miR-126	MIMAT0000445	NM_194429	FGFR1OP	FGFR1 oncogene partner	0	0	1	0	0	0	0	1	0	1	0
hsa-miR-126	MIMAT0000445	NM_153618	SEMA6D	sema domain, transmembrane domain (TM), and cytoplasmic domain, (semaphorin) 6D	0	0	1	0	0	0	0	1	0	1	0
hsa-miR-126	MIMAT0000445	NM_003189	TAL1	T-cell acute lymphocytic leukemia 1	0	0	1	0	0	0	0	1	0	1	0
hsa-miR-126	MIMAT0000445	NM_182964	NAV2	neuron navigator 2	0	0	1	0	0	0	0	1	0	1	0
hsa-miR-126	MIMAT0000445	NM_024674	LIN28	lin-28 homolog (C. elegans)	0	0	1	0	0	0	0	1	0	1	0
hsa-miR-126	MIMAT0000445	NM_153619	SEMA6D	sema domain, transmembrane domain (TM), and cytoplasmic domain, (semaphorin) 6D	0	0	1	0	0	0	0	1	0	1	0
hsa-miR-126	MIMAT0000445	NM_182907	PRDM1	PR domain containing 1, with ZNF domain	0	0	1	0	0	0	0	1	0	1	0
hsa-miR-126	MIMAT0000445	NM_024329	EFHD2	EF-hand domain family, member D2	0	0	1	0	0	0	0	1	0	1	0
hsa-miR-126	MIMAT0000445	NM_015254	KIF13B	kinesin family member 13B	0	0	1	0	0	0	0	1	0	1	0
hsa-miR-126	MIMAT0000445	NM_052907	TMEM132B	transmembrane protein 132B	0	0	1	0	0	0	0	1	0	1	0
hsa-miR-126	MIMAT0000445	NM_205768	ZNF238	zinc finger protein 238	0	0	1	0	0	0	0	1	0	1	0
hsa-miR-126	MIMAT0000445	NM_001037172	ACPL2	acid phosphatase-like 2	0	0	1	0	0	0	0	1	0	1	0
hsa-miR-126	MIMAT0000445	NM_003644	GAS7	growth arrest-specific 7	0	0	1	0	0	0	0	1	0	1	0
hsa-miR-126	MIMAT0000445	NM_001037954	DIXDC1	DIX domain containing 1	0	0	1	0	0	0	0	1	0	1	0
hsa-miR-126	MIMAT0000445	NM_015689	DENND2A	DENN/MADD domain containing 2A	0	0	1	0	0	0	0	1	0	1	0
hsa-miR-126	MIMAT0000445	NM_003622	PPFIBP1	PTPRF interacting protein, binding protein 1 (liprin beta 1)	0	0	1	0	0	0	0	1	0	1	0
hsa-miR-126	MIMAT0000445	NM_201432	GAS7	growth arrest-specific 7	0	0	1	0	0	0	0	1	0	1	0
hsa-miR-126	MIMAT0000445	NM_199321	ZPBP2	zona pellucida binding protein 2	0	0	1	0	0	0	0	1	0	1	0
hsa-miR-126	MIMAT0000445	NM_015493	KANK2	KN motif and ankyrin repeat domains 2	0	0	1	0	0	0	0	1	0	1	0
hsa-miR-126	MIMAT0000445	NM_015447	CAMSAP1	calmodulin regulated spectrin-associated protein 1	0	0	0	0	0	0	0	1	0	1	1
hsa-miR-126	MIMAT0000445	NM_015355	SUZ12	suppressor of zeste 12 homolog (Drosophila)	0	0	1	0	0	0	0	1	0	1	0
hsa-miR-126	MIMAT0000445	NM_001040458	ERAP1	endoplasmic reticulum aminopeptidase 1	0	0	1	0	0	0	0	1	0	1	0
hsa-miR-126	MIMAT0000445	NM_198844	ZPBP2	zona pellucida binding protein 2	0	0	1	0	0	0	0	1	0	1	0
hsa-miR-126	MIMAT0000445	NM_015310	PSD3	pleckstrin and Sec7 domain containing 3	0	0	1	0	0	0	0	1	0	1	0
hsa-miR-126	MIMAT0000445	NM_006956	ZNF12	zinc finger protein 12	0	0	1	0	0	0	0	1	0	1	0
hsa-miR-126	MIMAT0000445	NM_006738	AKAP13	A kinase (PRKA) anchor protein 13	0	0	0	0	0	0	0	1	0	1	1
hsa-miR-126	MIMAT0000445	NM_182899	CREB5	cAMP responsive element binding protein 5	0	0	1	0	0	0	0	1	0	1	0
hsa-miR-126	MIMAT0000445	NM_178012	TUBB2B	tubulin, beta 2B	0	0	1	0	0	0	0	1	0	1	0
hsa-miR-126	MIMAT0000445	NM_177477	LYNX1	Ly6/neurotoxin 1	0	0	1	0	0	0	0	1	0	1	0
hsa-miR-126	MIMAT0000445	NM_177476	LYNX1	Ly6/neurotoxin 1	0	0	1	0	0	0	0	1	0	1	0
hsa-miR-126	MIMAT0000445	NM_177457	LYNX1	Ly6/neurotoxin 1	0	0	1	0	0	0	0	1	0	1	0
hsa-miR-126	MIMAT0000445	NM_177424	STX12	syntaxin 12	0	0	1	0	0	0	0	1	0	1	0
hsa-miR-126	MIMAT0000445	NM_032446	MEGF10	multiple EGF-like-domains 10	0	0	1	0	0	0	0	1	0	1	0
hsa-miR-126	MIMAT0000445	NM_173470	TMEM32	transmembrane protein 32	0	0	1	0	0	0	0	1	0	1	0
hsa-miR-126	MIMAT0000445	NM_176083	TRDMT1	tRNA aspartic acid methyltransferase 1	0	0	1	0	0	0	0	1	0	1	0
hsa-miR-126	MIMAT0000445	NM_176081	TRDMT1	tRNA aspartic acid methyltransferase 1	0	0	1	0	0	0	0	1	0	1	0
hsa-miR-126	MIMAT0000445	NM_175907	ZADH2	zinc binding alcohol dehydrogenase domain containing 2	0	0	1	0	0	0	0	1	0	1	0
hsa-miR-126	MIMAT0000445	NM_014016	SACM1L	SAC1 suppressor of actin mutations 1-like (yeast)	0	0	1	0	0	0	0	1	0	1	0
hsa-miR-126	MIMAT0000445	NM_175767	IL6ST	interleukin 6 signal transducer (gp130, oncostatin M receptor)	0	0	1	0	0	0	0	1	0	1	0
hsa-miR-126	MIMAT0000445	NM_013444	UBQLN2	ubiquilin 2	0	0	1	0	0	0	0	1	0	1	0
hsa-miR-126	MIMAT0000445	NM_002126	HLF	hepatic leukemia factor	0	0	1	0	0	0	0	1	0	1	0
hsa-miR-126	MIMAT0000445	NM_012401	PLXNB2	plexin B2	0	0	1	0	0	0	0	1	0	1	0
hsa-miR-126	MIMAT0000445	NM_175062	RASGEF1C	RasGEF domain family, member 1C	0	0	1	0	0	0	0	1	0	1	0
hsa-miR-126	MIMAT0000445	NM_002336	LRP6	low density lipoprotein receptor-related protein 6	0	0	1	0	0	0	0	1	0	1	0
hsa-miR-126	MIMAT0000445	NM_178122	C1orf201	chromosome 1 open reading frame 201	0	0	1	0	0	0	0	1	0	1	0
hsa-miR-126	MIMAT0000445	NM_178457	ZNF831	zinc finger protein 831	0	0	1	0	0	0	0	1	0	1	0
hsa-miR-126	MIMAT0000445	NM_001080415	SR140	U2-associated SR140 protein	0	0	1	0	0	0	0	1	0	1	0
hsa-miR-126	MIMAT0000445	NM_001080533	UNC119B	unc-119 homolog B (C. elegans)	0	0	1	0	0	0	0	1	0	1	0
hsa-miR-126	MIMAT0000445	NM_015009	PDZRN3	PDZ domain containing RING finger 3	0	0	1	0	0	0	0	1	0	1	0
hsa-miR-126	MIMAT0000445	NM_003106	SOX2	SRY (sex determining region Y)-box 2	0	0	1	0	0	0	0	1	0	1	0
hsa-miR-126	MIMAT0000445	NM_007111	TFDP1	transcription factor Dp-1	0	0	1	0	0	0	0	1	0	1	0
hsa-miR-126	MIMAT0000445	NM_182620	FAM33A	family with sequence similarity 33, member A	0	0	1	0	0	0	0	1	0	1	0
hsa-miR-126	MIMAT0000445	NM_024884	L2HGDH	L-2-hydroxyglutarate dehydrogenase	0	0	1	0	0	0	0	1	0	1	0
hsa-miR-126	MIMAT0000445	NM_032116	KATNAL1	katanin p60 subunit A-like 1	0	0	1	0	0	0	0	1	0	1	0
hsa-miR-126	MIMAT0000445	NM_014737	RASSF2	Ras association (RalGDS/AF-6) domain family member 2	0	0	1	0	0	0	0	1	0	1	0
hsa-miR-126	MIMAT0000445	NM_012104	BACE1	beta-site APP-cleaving enzyme 1	0	0	1	0	0	0	0	1	0	1	0
hsa-miR-126	MIMAT0000445	NM_170774	RASSF2	Ras association (RalGDS/AF-6) domain family member 2	0	0	1	0	0	0	0	1	0	1	0
hsa-miR-126	MIMAT0000445	NM_181078	IL21R	interleukin 21 receptor	0	0	1	0	0	0	0	1	0	1	0
hsa-miR-126	MIMAT0000445	NM_032902	PPP1R16A	protein phosphatase 1, regulatory (inhibitor) subunit 16A	0	0	1	0	0	0	0	1	0	1	0
hsa-miR-126	MIMAT0000445	NM_014685	HERPUD1	homocysteine-inducible, endoplasmic reticulum stress-inducible, ubiquitin-like domain member 1	0	0	1	0	0	0	0	1	0	1	0
hsa-miR-126	MIMAT0000445	NM_030650	KIAA1715	KIAA1715	0	0	1	0	0	0	0	1	0	1	0
hsa-miR-126	MIMAT0000445	NM_001099294	LL22NC03-75B3.6	KIAA1644 protein	0	0	1	0	0	0	0	1	0	1	0
hsa-miR-126	MIMAT0000445	NM_001198	PRDM1	PR domain containing 1, with ZNF domain	0	0	1	0	0	0	0	1	0	1	0
hsa-miR-126	MIMAT0000445	NM_004177	STX3	syntaxin 3	0	0	1	0	0	0	0	1	0	1	0
hsa-miR-126	MIMAT0000445	NM_001078	VCAM1	vascular cell adhesion molecule 1	0	0	1	0	0	0	0	1	0	1	0
hsa-miR-126	MIMAT0000445	NM_207333	ZNF320	zinc finger protein 320	0	0	1	0	0	0	0	1	0	1	0
hsa-miR-126	MIMAT0000445	NM_017709	FAM46C	family with sequence similarity 46, member C	0	0	1	0	0	0	0	1	0	1	0
hsa-miR-126	MIMAT0000445	NM_134427	RGS3	regulator of G-protein signaling 3	0	0	0	0	0	0	1	1	0	1	0
hsa-miR-126	MIMAT0000445	NM_001001787	ATP1B1	ATPase, Na+/K+ transporting, beta 1 polypeptide	0	0	1	0	0	0	0	1	0	1	0
hsa-miR-126	MIMAT0000445	NM_004412	TRDMT1	tRNA aspartic acid methyltransferase 1	0	0	1	0	0	0	0	1	0	1	0
hsa-miR-126	MIMAT0000445	NM_152263	TPM3	tropomyosin 3	0	0	1	0	0	0	0	1	0	1	0
hsa-miR-126	MIMAT0000445	NM_152282	ACPL2	acid phosphatase-like 2	0	0	1	0	0	0	0	1	0	1	0
hsa-miR-126	MIMAT0000445	NM_017596	KIF21B	kinesin family member 21B	0	0	1	0	0	0	0	1	0	1	0
hsa-miR-126	MIMAT0000445	NM_130795	RGS3	regulator of G-protein signaling 3	0	0	0	0	0	0	1	1	0	1	0
hsa-miR-126	MIMAT0000445	NM_004273	CHST3	carbohydrate (chondroitin 6) sulfotransferase 3	0	0	1	0	0	0	0	1	0	1	0
hsa-miR-126	MIMAT0000445	NM_021038	MBNL1	muscleblind-like (Drosophila)	0	0	1	0	0	0	0	1	0	1	0
hsa-miR-126	MIMAT0000445	NM_001010888	ZC3H12B	zinc finger CCCH-type containing 12B	0	0	1	0	0	0	0	1	0	1	0
hsa-miR-126	MIMAT0000445	NM_016952	CDON	Cdon homolog (mouse)	0	0	1	0	0	0	0	1	0	1	0
hsa-miR-126	MIMAT0000445	NM_001010990	HERPUD1	homocysteine-inducible, endoplasmic reticulum stress-inducible, ubiquitin-like domain member 1	0	0	1	0	0	0	0	1	0	1	0
hsa-miR-126	MIMAT0000445	NM_020689	SLC24A3	solute carrier family 24 (sodium/potassium/calcium exchanger), member 3	0	0	1	0	0	0	0	1	0	1	0
hsa-miR-126	MIMAT0000445	NM_004720	LPAR2	lysophosphatidic acid receptor 2	0	0	1	0	0	0	0	1	0	1	0
hsa-miR-126	MIMAT0000445	NM_017851	PARP16	poly (ADP-ribose) polymerase family, member 16	0	0	1	0	0	0	0	1	0	1	0
hsa-miR-126	MIMAT0000445	NM_018357	LARP6	La ribonucleoprotein domain family, member 6	0	0	1	0	0	0	0	1	0	1	0
hsa-miR-126	MIMAT0000445	NM_144778	MBNL2	muscleblind-like 2 (Drosophila)	0	0	1	0	0	0	0	1	0	1	0
hsa-miR-126	MIMAT0000445	NM_000319	PEX5	peroxisomal biogenesis factor 5	0	0	1	0	0	0	0	1	0	1	0
hsa-miR-126	MIMAT0000445	NM_000320	QDPR	quinoid dihydropteridine reductase	0	0	1	0	0	0	0	1	0	1	0
hsa-miR-126	MIMAT0000445	NM_000368	TSC1	tuberous sclerosis 1	0	0	1	0	0	0	0	1	0	1	0
hsa-miR-126	MIMAT0000445	NM_000369	TSHR	thyroid stimulating hormone receptor	0	0	1	0	0	0	0	1	0	1	0
hsa-miR-126	MIMAT0000445	NM_005044	PRKX	protein kinase, X-linked	0	0	1	0	0	0	0	1	0	1	0
hsa-miR-126	MIMAT0000445	NM_005027	PIK3R2	phosphoinositide-3-kinase, regulatory subunit 2 (beta)	0	0	1	0	0	0	0	1	0	1	0
hsa-miR-126	MIMAT0000445	NM_139280	ORMDL3	ORM1-like 3 (S. cerevisiae)	0	0	1	0	0	0	0	1	0	1	0
hsa-miR-126	MIMAT0000445	NM_145117	NAV2	neuron navigator 2	0	0	1	0	0	0	0	1	0	1	0
hsa-miR-126	MIMAT0000445	NM_004904	CREB5	cAMP responsive element binding protein 5	0	0	1	0	0	0	0	1	0	1	0
hsa-miR-126	MIMAT0000445	NM_017952	PTCD3	Pentatricopeptide repeat domain 3	0	0	1	0	0	0	0	1	0	1	0
hsa-miR-126	MIMAT0000445	NM_138972	BACE1	beta-site APP-cleaving enzyme 1	0	0	1	0	0	0	0	1	0	1	0
hsa-miR-126	MIMAT0000445	NM_138971	BACE1	beta-site APP-cleaving enzyme 1	0	0	1	0	0	0	0	1	0	1	0
hsa-miR-126	MIMAT0000445	NM_001011666	CREB5	cAMP responsive element binding protein 5	0	0	1	0	0	0	0	1	0	1	0
hsa-miR-126	MIMAT0000445	NM_016423	ZNF219	zinc finger protein 219	0	0	1	0	0	0	0	1	0	1	0
hsa-miR-126	MIMAT0000445	NM_003842	TNFRSF10B	tumor necrosis factor receptor superfamily, member 10b	0	0	1	0	0	0	0	1	0	1	0
hsa-miR-126	MIMAT0000445	NM_207292	MBNL1	muscleblind-like (Drosophila)	0	0	1	0	0	0	0	1	0	1	0
hsa-miR-126	MIMAT0000445	NM_207293	MBNL1	muscleblind-like (Drosophila)	0	0	1	0	0	0	0	1	0	1	0
hsa-miR-126	MIMAT0000445	NM_207294	MBNL1	muscleblind-like (Drosophila)	0	0	1	0	0	0	0	1	0	1	0
hsa-miR-126	MIMAT0000445	NM_207295	MBNL1	muscleblind-like (Drosophila)	0	0	1	0	0	0	0	1	0	1	0
hsa-miR-126	MIMAT0000445	NM_207296	MBNL1	muscleblind-like (Drosophila)	0	0	1	0	0	0	0	1	0	1	0
hsa-miR-126	MIMAT0000445	NM_207297	MBNL1	muscleblind-like (Drosophila)	0	0	1	0	0	0	0	1	0	1	0
hsa-miR-126	MIMAT0000445	NM_212467	CAPN3	calpain 3, (p94)	0	0	1	0	0	0	0	1	0	1	0
hsa-miR-126	MIMAT0000445	NM_207304	MBNL2	muscleblind-like 2 (Drosophila)	0	0	1	0	0	0	0	1	0	1	0
hsa-miR-126	MIMAT0000445	NM_021798	IL21R	interleukin 21 receptor	0	0	1	0	0	0	0	1	0	1	0
hsa-miR-126	MIMAT0000445	NM_212464	CAPN3	calpain 3, (p94)	0	0	1	0	0	0	0	1	0	1	0
hsa-miR-126	MIMAT0000445	NM_206909	PSD3	pleckstrin and Sec7 domain containing 3	0	0	1	0	0	0	0	1	0	1	0
hsa-miR-126	MIMAT0000445	NM_152470	RNF165	ring finger protein 165	0	0	0	0	0	0	0	1	0	1	1
hsa-miR-126	MIMAT0000445	NM_057749	CCNE2	cyclin E2	0	0	1	0	0	0	0	1	0	1	0
hsa-miR-126	MIMAT0000445	NM_021205	RHOU	ras homolog gene family, member U	0	0	1	0	0	0	0	1	0	1	0
hsa-miR-126	MIMAT0000445	NM_032457	PCDH7	protocadherin 7	0	0	0	0	0	0	0	1	0	1	0
hsa-miR-126	MIMAT0000445	NM_032505	KBTBD8	kelch repeat and BTB (POZ) domain containing 8	0	0	0	0	0	0	0	1	0	1	0
hsa-miR-126	MIMAT0000445	NM_054027	ANKH	ankylosis, progressive homolog (mouse)	0	0	1	0	0	0	0	0	0	1	0
hsa-miR-126	MIMAT0000445	NM_033109	PNPT1	polyribonucleotide nucleotidyltransferase 1	0	0	1	0	0	0	0	0	0	1	0
hsa-miR-126	MIMAT0000445	NM_032508	TMEM185A	transmembrane protein 185A	0	0	0	0	0	0	0	1	0	1	0
hsa-miR-126	MIMAT0000445	NM_138795	ARL8A	ADP-ribosylation factor-like 8A	0	0	0	0	0	0	0	1	0	1	0
hsa-miR-126	MIMAT0000445	NM_138633	AKAP7	A kinase (PRKA) anchor protein 7	0	0	0	0	0	0	0	1	0	1	0
hsa-miR-126	MIMAT0000445	NM_032643	IRF5	interferon regulatory factor 5	0	0	0	0	0	0	0	1	0	1	0
hsa-miR-126	MIMAT0000445	NM_138494	ZNF655	zinc finger protein 655	0	0	0	0	0	0	0	1	0	1	0
hsa-miR-126	MIMAT0000445	NM_052968	APOA5	apolipoprotein A-V	0	0	0	0	0	0	0	1	0	1	0
hsa-miR-126	MIMAT0000445	NM_032230	C12orf26	chromosome 12 open reading frame 26	0	0	1	0	0	0	0	0	0	1	0
hsa-miR-126	MIMAT0000445	NM_139321	ATRN	attractin	0	0	0	0	0	0	0	1	0	1	0
hsa-miR-126	MIMAT0000445	NM_032350	C7orf50	chromosome 7 open reading frame 50	0	0	1	0	0	0	0	0	0	1	0
hsa-miR-126	MIMAT0000445	NM_058172	ANTXR2	anthrax toxin receptor 2	0	0	0	0	0	0	0	1	0	1	0
hsa-miR-126	MIMAT0000445	NM_052970	HSPA12B	heat shock 70kD protein 12B	0	0	0	0	0	0	0	1	0	1	0
hsa-miR-126	MIMAT0000445	NM_032328	EFCAB2	EF-hand calcium binding domain 2	0	0	1	0	0	0	0	0	0	1	0
hsa-miR-126	MIMAT0000445	NM_032271	TRAF7	TNF receptor-associated factor 7	0	0	0	0	0	0	0	1	0	1	0
hsa-miR-126	MIMAT0000445	NM_032377	ELOF1	elongation factor 1 homolog (S. cerevisiae)	0	0	0	0	0	0	0	1	0	1	0
hsa-miR-126	MIMAT0000445	NM_144563	RPIA	ribose 5-phosphate isomerase A (ribose 5-phosphate epimerase)	0	0	0	0	0	0	0	1	0	1	0
hsa-miR-126	MIMAT0000445	NM_139182	CENTD1	centaurin, delta 1	0	0	0	0	0	0	0	1	0	1	0
hsa-miR-126	MIMAT0000445	NM_138973	BACE1	beta-site APP-cleaving enzyme 1	0	0	0	0	0	0	0	1	0	1	0
hsa-miR-126	MIMAT0000445	NM_138461	TM4SF19	transmembrane 4 L six family member 19	0	0	0	0	0	0	0	1	0	1	0
hsa-miR-126	MIMAT0000445	NM_032800	C1orf198	chromosome 1 open reading frame 198	0	0	0	0	0	0	0	1	0	1	0
hsa-miR-126	MIMAT0000445	NM_033199	UCN2	urocortin 2	0	0	0	0	0	0	0	1	0	1	0
hsa-miR-126	MIMAT0000445	NM_133642	LARGE	like-glycosyltransferase	0	0	0	0	0	0	0	1	0	1	0
hsa-miR-126	MIMAT0000445	NM_052846	EMILIN3	elastin microfibril interfacer 3	0	0	0	0	0	0	0	1	0	1	0
hsa-miR-126	MIMAT0000445	NM_133443	GPT2	glutamic pyruvate transaminase (alanine aminotransferase) 2	0	0	1	0	0	0	0	0	0	1	0
hsa-miR-126	MIMAT0000445	NM_079834	SCAMP4	secretory carrier membrane protein 4	0	0	0	0	0	0	0	1	0	1	0
hsa-miR-126	MIMAT0000445	NM_033290	MID1	midline 1 (Opitz/BBB syndrome)	0	0	1	0	0	0	0	0	0	1	0
hsa-miR-126	MIMAT0000445	NM_052845	MMAB	methylmalonic aciduria (cobalamin deficiency) cblB type	0	0	0	0	0	0	0	1	0	1	0
hsa-miR-126	MIMAT0000445	NM_052950	WDFY2	WD repeat and FYVE domain containing 2	0	0	0	0	0	0	0	1	0	1	0
hsa-miR-126	MIMAT0000445	NM_033380	COL4A5	collagen, type IV, alpha 5 (Alport syndrome)	0	0	1	0	0	0	0	0	0	1	0
hsa-miR-126	MIMAT0000445	NM_080415	2013-09-04	septin 4	0	0	0	0	0	0	0	1	0	1	0
hsa-miR-126	MIMAT0000445	NM_080927	DCBLD2	discoidin, CUB and LCCL domain containing 2	0	0	1	0	0	0	0	0	0	1	0
hsa-miR-126	MIMAT0000445	NM_033429	CALML4	calmodulin-like 4	0	0	0	0	0	0	0	1	0	1	0
hsa-miR-126	MIMAT0000445	NM_080424	SP110	SP110 nuclear body protein	0	0	1	0	0	0	0	0	0	1	0
hsa-miR-126	MIMAT0000445	NM_033381	COL4A5	collagen, type IV, alpha 5 (Alport syndrome)	0	0	1	0	0	0	0	0	0	1	0
hsa-miR-126	MIMAT0000445	NM_078481	CD97	CD97 molecule	0	0	1	0	0	0	0	0	0	1	0
hsa-miR-126	MIMAT0000445	NM_052875	VPS26B	vacuolar protein sorting 26 homolog B (S. pombe)	0	0	0	0	0	0	0	1	0	1	0
hsa-miR-126	MIMAT0000445	NM_033133	CNP	2",3"-cyclic nucleotide 3" phosphodiesterase	0	0	0	0	0	0	0	1	0	1	0
hsa-miR-126	MIMAT0000445	NM_058186	FAM3B	family with sequence similarity 3, member B	0	0	0	0	0	0	0	1	0	1	0
hsa-miR-126	MIMAT0000445	NM_138415	PHF21B	PHD finger protein 21B	0	0	0	0	0	0	0	1	0	1	0
hsa-miR-126	MIMAT0000445	NM_138375	CABLES1	Cdk5 and Abl enzyme substrate 1	0	0	1	0	0	0	0	0	0	1	0
hsa-miR-126	MIMAT0000445	NM_138295	PKD1L1	polycystic kidney disease 1 like 1	0	0	0	0	0	0	0	1	0	1	0
hsa-miR-126	MIMAT0000445	NM_033143	FGF5	fibroblast growth factor 5	0	0	0	0	0	0	0	1	0	1	0
hsa-miR-126	MIMAT0000445	NM_033025	SYDE1	synapse defective 1, Rho GTPase, homolog 1 (C. elegans)	0	0	0	0	0	0	0	1	0	1	0
hsa-miR-126	MIMAT0000445	NM_033036	GAL3ST3	galactose-3-O-sulfotransferase 3	0	0	0	0	0	0	0	1	0	1	0
hsa-miR-126	MIMAT0000445	NM_052896	CSMD2	CUB and Sushi multiple domains 2	0	0	0	0	0	0	0	1	0	1	0
hsa-miR-126	MIMAT0000445	NM_033064	ATCAY	ataxia, cerebellar, Cayman type (caytaxin)	0	0	0	0	0	0	0	1	0	1	0
hsa-miR-126	MIMAT0000445	NM_033083	EAF1	ELL associated factor 1	0	0	0	0	0	0	0	1	0	1	0
hsa-miR-126	MIMAT0000445	NM_033089	ZCCHC3	zinc finger, CCHC domain containing 3	0	0	0	0	0	0	0	1	0	1	0
hsa-miR-126	MIMAT0000445	NM_058197	CDKN2A	cyclin-dependent kinase inhibitor 2A (melanoma, p16, inhibits CDK4)	0	0	1	0	0	0	0	0	0	1	0
hsa-miR-126	MIMAT0000445	NM_138287	DTX3L	deltex 3-like (Drosophila)	0	0	1	0	0	0	0	0	0	1	0
hsa-miR-126	MIMAT0000445	NM_058230	ZNF354B	zinc finger protein 354B	0	0	1	0	0	0	0	0	0	1	0
hsa-miR-126	MIMAT0000445	NM_079837	BANP	BTG3 associated nuclear protein	0	0	0	0	0	0	0	1	0	1	0
hsa-miR-126	MIMAT0000445	NM_032199	ARID5B	AT rich interactive domain 5B (MRF1-like)	0	0	0	0	0	0	0	1	0	1	0
hsa-miR-126	MIMAT0000445	NM_022133	SNX16	sorting nexin 16	0	0	0	0	0	0	0	1	0	1	0
hsa-miR-126	MIMAT0000445	NM_021045	ZNF248	zinc finger protein 248	0	0	0	0	0	0	0	1	0	1	0
hsa-miR-126	MIMAT0000445	NM_021021	SNTB1	syntrophin, beta 1 (dystrophin-associated protein A1, 59kDa, basic component 1)	0	0	0	0	0	0	0	1	0	1	0
hsa-miR-126	MIMAT0000445	NM_020988	GNAO1	guanine nucleotide binding protein (G protein), alpha activating activity polypeptide O	0	0	0	0	0	0	0	1	0	1	0
hsa-miR-126	MIMAT0000445	NM_020956	PRX	periaxin	0	0	0	0	0	0	0	1	0	1	0
hsa-miR-126	MIMAT0000445	NM_020939	CPNE5	copine V	0	0	0	0	0	0	0	1	0	1	0
hsa-miR-126	MIMAT0000445	NM_020894	KIAA1530	KIAA1530	0	0	0	0	0	0	0	1	0	1	0
hsa-miR-126	MIMAT0000445	NM_020858	SEMA6D	sema domain, transmembrane domain (TM), and cytoplasmic domain, (semaphorin) 6D	0	0	0	0	0	0	0	1	0	1	0
hsa-miR-126	MIMAT0000445	NM_020844	C8orf79	chromosome 8 open reading frame 79	0	0	0	0	0	0	0	1	0	1	0
hsa-miR-126	MIMAT0000445	NM_020820	PREX1	phosphatidylinositol 3,4,5-trisphosphate-dependent RAC exchanger 1	0	0	0	0	0	0	0	1	0	1	0
hsa-miR-126	MIMAT0000445	NM_020796	SEMA6A	sema domain, transmembrane domain (TM), and cytoplasmic domain, (semaphorin) 6A	0	0	0	0	0	0	0	1	0	1	0
hsa-miR-126	MIMAT0000445	NM_021117	CRY2	cryptochrome 2 (photolyase-like)	0	0	0	0	0	0	0	1	0	1	0
hsa-miR-126	MIMAT0000445	NM_021132	PPP3CB	protein phosphatase 3 (formerly 2B), catalytic subunit, beta isoform	0	0	0	0	0	0	0	1	0	1	0
hsa-miR-126	MIMAT0000445	NM_021224	ZNF462	zinc finger protein 462	0	0	0	0	0	0	0	1	0	1	0
hsa-miR-126	MIMAT0000445	NM_022129	PBLD	phenazine biosynthesis-like protein domain containing	0	0	0	0	0	0	0	1	0	1	0
hsa-miR-126	MIMAT0000445	NM_022091	ASCC3	activating signal cointegrator 1 complex subunit 3	0	0	0	0	0	0	0	1	0	1	0
hsa-miR-126	MIMAT0000445	NM_022080	NAPB	N-ethylmaleimide-sensitive factor attachment protein, beta	0	0	1	0	0	0	0	0	0	1	0
hsa-miR-126	MIMAT0000445	NM_021961	TEAD1	TEA domain family member 1 (SV40 transcriptional enhancer factor)	0	0	1	0	0	0	0	0	0	1	0
hsa-miR-126	MIMAT0000445	NM_020699	GATAD2B	GATA zinc finger domain containing 2B	0	0	0	0	0	0	0	1	0	1	0
hsa-miR-126	MIMAT0000445	NM_021822	APOBEC3G	apolipoprotein B mRNA editing enzyme, catalytic polypeptide-like 3G	0	0	1	0	0	0	0	0	0	1	0
hsa-miR-126	MIMAT0000445	NM_021731	C19orf28	chromosome 19 open reading frame 28	0	0	0	0	0	0	0	1	0	1	0
hsa-miR-126	MIMAT0000445	NM_021627	SENP2	SUMO1/sentrin/SMT3 specific peptidase 2	0	0	1	0	0	0	0	0	0	1	0
hsa-miR-126	MIMAT0000445	NM_021615	CHST6	carbohydrate (N-acetylglucosamine 6-O) sulfotransferase 6	0	0	0	0	0	0	0	1	0	1	0
hsa-miR-126	MIMAT0000445	NM_021267	LASS1	LAG1 homolog, ceramide synthase 1	0	0	0	0	0	0	0	1	0	1	0
hsa-miR-126	MIMAT0000445	NM_020778	ALPK3	alpha-kinase 3	0	0	0	0	0	0	0	1	0	1	0
hsa-miR-126	MIMAT0000445	NM_020724	RNF150	ring finger protein 150	0	0	0	0	0	0	0	1	0	1	0
hsa-miR-126	MIMAT0000445	NM_020553	TCL6	T-cell leukemia/lymphoma 6	0	0	0	0	0	0	0	1	0	1	0
hsa-miR-126	MIMAT0000445	NM_020126	SPHK2	sphingosine kinase 2	0	0	1	0	0	0	0	0	0	1	0
hsa-miR-126	MIMAT0000445	NM_020122	KCMF1	potassium channel modulatory factor 1	0	0	0	0	0	0	0	1	0	1	0
hsa-miR-126	MIMAT0000445	NM_019845	RPRM	reprimo, TP53 dependent G2 arrest mediator candidate	0	0	0	0	0	0	0	1	0	1	0
hsa-miR-126	MIMAT0000445	NM_019594	LRRC8A	leucine rich repeat containing 8 family, member A	0	0	0	0	0	0	0	1	0	1	0
hsa-miR-126	MIMAT0000445	NM_019117	KLHL4	kelch-like 4 (Drosophila)	0	0	0	0	0	0	0	1	0	1	0
hsa-miR-126	MIMAT0000445	NM_019114	EPB41L4B	erythrocyte membrane protein band 4.1 like 4B	0	0	0	0	0	0	0	1	0	1	0
hsa-miR-126	MIMAT0000445	NM_019099	C1orf183	chromosome 1 open reading frame 183	0	0	0	0	0	0	0	1	0	1	0
hsa-miR-126	MIMAT0000445	NM_019067	GNL3L	guanine nucleotide binding protein-like 3 (nucleolar)-like	0	0	0	0	0	0	0	1	0	1	0
hsa-miR-126	MIMAT0000445	NM_019001	XRN1	5"-3" exoribonuclease 1	0	0	0	0	0	0	0	1	0	1	0
hsa-miR-126	MIMAT0000445	NM_018948	ERRFI1	ERBB receptor feedback inhibitor 1	0	0	0	0	0	0	0	1	0	1	0
hsa-miR-126	MIMAT0000445	NM_020132	AGPAT3	1-acylglycerol-3-phosphate O-acyltransferase 3	0	0	0	0	0	0	0	1	0	1	0
hsa-miR-126	MIMAT0000445	NM_020144	PAPOLB	poly(A) polymerase beta (testis specific)	0	0	0	0	0	0	0	1	0	1	0
hsa-miR-126	MIMAT0000445	NM_020148	SPIRE1	spire homolog 1 (Drosophila)	0	0	0	0	0	0	0	1	0	1	0
hsa-miR-126	MIMAT0000445	NM_020552	TCL6	T-cell leukemia/lymphoma 6	0	0	0	0	0	0	0	1	0	1	0
hsa-miR-126	MIMAT0000445	NM_020466	LYRM2	LYR motif containing 2	0	0	0	0	0	0	0	1	0	1	0
hsa-miR-126	MIMAT0000445	NM_020459	PAIP2B	poly(A) binding protein interacting protein 2B	0	0	0	0	0	0	0	1	0	1	0
hsa-miR-126	MIMAT0000445	NM_020448	NPAL3	NIPA-like domain containing 3	0	0	0	0	0	0	0	1	0	1	0
hsa-miR-126	MIMAT0000445	NM_020432	PHTF2	putative homeodomain transcription factor 2	0	0	1	0	0	0	0	0	0	1	0
hsa-miR-126	MIMAT0000445	NM_020342	SLC39A10	solute carrier family 39 (zinc transporter), member 10	0	0	1	0	0	0	0	0	0	1	0
hsa-miR-126	MIMAT0000445	NM_020340	KIAA1244	KIAA1244	0	0	0	0	0	0	0	1	0	1	0
hsa-miR-126	MIMAT0000445	NM_020328	ACVR1B	activin A receptor, type IB	0	0	0	0	0	0	0	1	0	1	0
hsa-miR-126	MIMAT0000445	NM_020208	SLC6A20	solute carrier family 6 (proline IMINO transporter), member 20	0	0	0	0	0	0	0	1	0	1	0
hsa-miR-126	MIMAT0000445	NM_020200	PRTFDC1	phosphoribosyl transferase domain containing 1	0	0	0	0	0	0	0	1	0	1	0
hsa-miR-126	MIMAT0000445	NM_018945	PDE7B	phosphodiesterase 7B	0	0	0	0	0	0	0	1	0	1	0
hsa-miR-126	MIMAT0000445	NM_031949	TTLL2	tubulin tyrosine ligase-like family, member 2	0	0	1	0	0	0	0	0	0	1	0
hsa-miR-126	MIMAT0000445	NM_030625	TET1	tet oncogene 1	0	0	1	0	0	0	0	0	0	1	0
hsa-miR-126	MIMAT0000445	NM_030592	MATN4	matrilin 4	0	0	0	0	0	0	0	1	0	1	0
hsa-miR-126	MIMAT0000445	NM_030590	MATN4	matrilin 4	0	0	0	0	0	0	0	1	0	1	0
hsa-miR-126	MIMAT0000445	NM_025239	PDCD1LG2	programmed cell death 1 ligand 2	0	0	1	0	0	0	0	0	0	1	0
hsa-miR-126	MIMAT0000445	NM_025136	OPA3	optic atrophy 3 (autosomal recessive, with chorea and spastic paraplegia)	0	0	0	0	0	0	0	1	0	1	0
hsa-miR-126	MIMAT0000445	NM_025074	FRAS1	Fraser syndrome 1	0	0	0	0	0	0	0	1	0	1	0
hsa-miR-126	MIMAT0000445	NM_025059	C6orf97	chromosome 6 open reading frame 97	0	0	0	0	0	0	0	1	0	1	0
hsa-miR-126	MIMAT0000445	NM_024969	FAM130A2	family with sequence similarity 130, member A2	0	0	1	0	0	0	0	0	0	1	0
hsa-miR-126	MIMAT0000445	NM_024933	ANKRD53	ankyrin repeat domain 53	0	0	0	0	0	0	0	1	0	1	0
hsa-miR-126	MIMAT0000445	NM_024894	NOL10	nucleolar protein 10	0	0	0	0	0	0	0	1	0	1	0
hsa-miR-126	MIMAT0000445	NM_030627	CPEB4	cytoplasmic polyadenylation element binding protein 4	0	0	0	0	0	0	0	1	0	1	0
hsa-miR-126	MIMAT0000445	NM_030791	SGPP1	sphingosine-1-phosphate phosphatase 1	0	0	0	0	0	0	0	1	0	1	0
hsa-miR-126	MIMAT0000445	NM_030884	MAP4	microtubule-associated protein 4	0	0	0	0	0	0	0	1	0	1	0
hsa-miR-126	MIMAT0000445	NM_031896	CACNG7	calcium channel, voltage-dependent, gamma subunit 7	0	0	0	0	0	0	0	1	0	1	0
hsa-miR-126	MIMAT0000445	NM_031847	MAP2	microtubule-associated protein 2	0	0	0	0	0	0	0	1	0	1	0
hsa-miR-126	MIMAT0000445	NM_031845	MAP2	microtubule-associated protein 2	0	0	0	0	0	0	0	1	0	1	0
hsa-miR-126	MIMAT0000445	NM_031448	C19orf12	chromosome 19 open reading frame 12	0	0	0	0	0	0	0	1	0	1	0
hsa-miR-126	MIMAT0000445	NM_031445	AMMECR1L	AMME chromosomal region gene 1-like	0	0	0	0	0	0	0	1	0	1	0
hsa-miR-126	MIMAT0000445	NM_031289	GSG1	germ cell associated 1	0	0	0	0	0	0	0	1	0	1	0
hsa-miR-126	MIMAT0000445	NM_030984	TBXAS1	thromboxane A synthase 1 (platelet, cytochrome P450, family 5, subfamily A)	0	0	1	0	0	0	0	0	0	1	0
hsa-miR-126	MIMAT0000445	NM_030964	SPRY4	sprouty homolog 4 (Drosophila)	0	0	0	0	0	0	0	1	0	1	0
hsa-miR-126	MIMAT0000445	NM_030954	RNF170	ring finger protein 170	0	0	1	0	0	0	0	0	0	1	0
hsa-miR-126	MIMAT0000445	NM_030918	SNX27	sorting nexin family member 27	0	0	0	0	0	0	0	1	0	1	0
hsa-miR-126	MIMAT0000445	NM_024866	ADM2	adrenomedullin 2	0	0	0	0	0	0	0	1	0	1	0
hsa-miR-126	MIMAT0000445	NM_024859	MAGIX	MAGI family member, X-linked	0	0	0	0	0	0	0	1	0	1	0
hsa-miR-126	MIMAT0000445	NM_024845	FLJ14154	hypothetical protein FLJ14154	0	0	0	0	0	0	0	1	0	1	0
hsa-miR-126	MIMAT0000445	NM_022903	CCDC71	coiled-coil domain containing 71	0	0	0	0	0	0	0	1	0	1	0
hsa-miR-126	MIMAT0000445	NM_022844	MYH11	myosin, heavy chain 11, smooth muscle	0	0	1	0	0	0	0	0	0	1	0
hsa-miR-126	MIMAT0000445	NM_022825	PORCN	porcupine homolog (Drosophila)	0	0	1	0	0	0	0	0	0	1	0
hsa-miR-126	MIMAT0000445	NM_022746	MOSC1	MOCO sulphurase C-terminal domain containing 1	0	0	0	0	0	0	0	1	0	1	0
hsa-miR-126	MIMAT0000445	NM_022719	DGCR14	DiGeorge syndrome critical region gene 14	0	0	1	0	0	0	0	0	0	1	0
hsa-miR-126	MIMAT0000445	NM_022652	DUSP6	dual specificity phosphatase 6	0	0	1	0	0	0	0	0	0	1	0
hsa-miR-126	MIMAT0000445	NM_022552	DNMT3A	DNA (cytosine-5-)-methyltransferase 3 alpha	0	0	0	0	0	0	0	1	0	1	0
hsa-miR-126	MIMAT0000445	NM_022456	RAB3IP	RAB3A interacting protein (rabin3)	0	0	0	0	0	0	0	1	0	1	0
hsa-miR-126	MIMAT0000445	NM_022405	SLC6A20	solute carrier family 6 (proline IMINO transporter), member 20	0	0	0	0	0	0	0	1	0	1	0
hsa-miR-126	MIMAT0000445	NM_022152	TMBIM1	transmembrane BAX inhibitor motif containing 1	0	0	0	0	0	0	0	1	0	1	0
hsa-miR-126	MIMAT0000445	NM_022906	STAG3L4	stromal antigen 3-like 4	0	0	0	0	0	0	0	1	0	1	0
hsa-miR-126	MIMAT0000445	NM_023067	FOXL2	forkhead box L2	0	0	0	0	0	0	0	1	0	1	0
hsa-miR-126	MIMAT0000445	NM_024102	WDR77	WD repeat domain 77	0	0	0	0	0	0	0	1	0	1	0
hsa-miR-126	MIMAT0000445	NM_024830	LPCAT1	lysophosphatidylcholine acyltransferase 1	0	0	0	0	0	0	0	1	0	1	0
hsa-miR-126	MIMAT0000445	NM_024824	ZC3H14	zinc finger CCCH-type containing 14	0	0	1	0	0	0	0	0	0	1	0
hsa-miR-126	MIMAT0000445	NM_024785	FAM124B	family with sequence similarity 124B	0	0	0	0	0	0	0	1	0	1	0
hsa-miR-126	MIMAT0000445	NM_024761	MOBKL2B	MOB1, Mps One Binder kinase activator-like 2B (yeast)	0	0	0	0	0	0	0	1	0	1	0
hsa-miR-126	MIMAT0000445	NM_024676	C1orf113	chromosome 1 open reading frame 113	0	0	0	0	0	0	0	1	0	1	0
hsa-miR-126	MIMAT0000445	NM_024642	GALNT12	UDP-N-acetyl-alpha-D-galactosamine:polypeptide N-acetylgalactosaminyltransferase 12 (GalNAc-T12)	0	0	0	0	0	0	0	1	0	1	0
hsa-miR-126	MIMAT0000445	NM_024619	FN3KRP	fructosamine-3-kinase-related protein	0	0	0	0	0	0	0	1	0	1	0
hsa-miR-126	MIMAT0000445	NM_024548	CEP97	centrosomal protein 97kDa	0	0	0	0	0	0	0	1	0	1	0
hsa-miR-126	MIMAT0000445	NM_024429	PRKAG2	protein kinase, AMP-activated, gamma 2 non-catalytic subunit	0	0	0	0	0	0	0	1	0	1	0
hsa-miR-126	MIMAT0000445	NM_024334	TMEM43	transmembrane protein 43	0	0	0	0	0	0	0	1	0	1	0
hsa-miR-126	MIMAT0000445	NM_022138	SMOC2	SPARC related modular calcium binding 2	0	0	0	0	0	0	0	1	0	1	0
hsa-miR-126	MIMAT0000445	NM_144671	FAM109A	family with sequence similarity 109, member A	0	0	0	0	0	0	0	1	0	1	0
hsa-miR-126	MIMAT0000445	NM_212543	B4GALT4	UDP-Gal:betaGlcNAc beta 1,4- galactosyltransferase, polypeptide 4	0	0	0	0	0	0	0	1	0	1	0
hsa-miR-126	MIMAT0000445	NM_201649	SLC6A9	solute carrier family 6 (neurotransmitter transporter, glycine), member 9	0	0	0	0	0	0	0	1	0	1	0
hsa-miR-126	MIMAT0000445	NM_201559	FOXO3	forkhead box O3	0	0	0	0	0	0	0	1	0	1	0
hsa-miR-126	MIMAT0000445	NM_201446	EGFL7	EGF-like-domain, multiple 7	0	0	0	0	0	0	0	1	0	1	0
hsa-miR-126	MIMAT0000445	NM_201433	GAS7	growth arrest-specific 7	0	0	0	0	0	0	0	1	0	1	0
hsa-miR-126	MIMAT0000445	NM_201397	GPX1	glutathione peroxidase 1	0	0	0	0	0	0	0	1	0	1	0
hsa-miR-126	MIMAT0000445	NM_201279	NRP2	neuropilin 2	0	0	0	0	0	0	0	1	0	1	0
hsa-miR-126	MIMAT0000445	NM_201266	NRP2	neuropilin 2	0	0	0	0	0	0	0	1	0	1	0
hsa-miR-126	MIMAT0000445	NM_199368	TRPC4AP	transient receptor potential cation channel, subfamily C, member 4 associated protein	0	0	0	0	0	0	0	1	0	1	0
hsa-miR-126	MIMAT0000445	NM_199282	ARHGAP27	Rho GTPase activating protein 27	0	0	0	0	0	0	0	1	0	1	0
hsa-miR-126	MIMAT0000445	NM_199168	CXCL12	chemokine (C-X-C motif) ligand 12 (stromal cell-derived factor 1)	0	0	0	0	0	0	0	1	0	1	0
hsa-miR-126	MIMAT0000445	NM_199000	LHFPL3	lipoma HMGIC fusion partner-like 3	0	0	0	0	0	0	0	1	0	1	0
hsa-miR-126	MIMAT0000445	NM_203374	ZNF784	zinc finger protein 784	0	0	0	0	0	0	0	1	0	1	0
hsa-miR-126	MIMAT0000445	NM_203400	RPRML	reprimo-like	0	0	0	0	0	0	0	1	0	1	0
hsa-miR-126	MIMAT0000445	NM_207660	ZC3H14	zinc finger CCCH-type containing 14	0	0	1	0	0	0	0	0	0	1	0
hsa-miR-126	MIMAT0000445	NM_207506	SAMD12	sterile alpha motif domain containing 12	0	0	0	0	0	0	0	1	0	1	0
hsa-miR-126	MIMAT0000445	NM_207372	SH2D4B	SH2 domain containing 4B	0	0	0	0	0	0	0	1	0	1	0
hsa-miR-126	MIMAT0000445	NM_207371	C10orf140	chromosome 10 open reading frame 140	0	0	1	0	0	0	0	0	0	1	0
hsa-miR-126	MIMAT0000445	NM_207362	C2orf55	chromosome 2 open reading frame 55	0	0	0	0	0	0	0	1	0	1	0
hsa-miR-126	MIMAT0000445	NM_207345	CLEC9A	C-type lectin domain family 9, member A	0	0	0	0	0	0	0	1	0	1	0
hsa-miR-126	MIMAT0000445	NM_207123	GAB1	GRB2-associated binding protein 1	0	0	0	0	0	0	0	1	0	1	0
hsa-miR-126	MIMAT0000445	NM_207112	HAGHL	hydroxyacylglutathione hydrolase-like	0	0	0	0	0	0	0	1	0	1	0
hsa-miR-126	MIMAT0000445	NM_206964	FAM3B	family with sequence similarity 3, member B	0	0	0	0	0	0	0	1	0	1	0
hsa-miR-126	MIMAT0000445	NM_205854	SFTPG	surfactant associated protein G	0	0	0	0	0	0	0	1	0	1	0
hsa-miR-126	MIMAT0000445	NM_203413	C17orf81	chromosome 17 open reading frame 81	0	0	0	0	0	0	0	1	0	1	0
hsa-miR-126	MIMAT0000445	NM_198955	MGAT5B	mannosyl (alpha-1,6-)-glycoprotein beta-1,6-N-acetyl-glucosaminyltransferase, isozyme B	0	0	0	0	0	0	0	1	0	1	0
hsa-miR-126	MIMAT0000445	NM_198926	C1orf183	chromosome 1 open reading frame 183	0	0	0	0	0	0	0	1	0	1	0
hsa-miR-126	MIMAT0000445	NM_198896	RAB6A	RAB6A, member RAS oncogene family	0	0	0	0	0	0	0	1	0	1	0
hsa-miR-126	MIMAT0000445	NM_182943	PLOD2	procollagen-lysine, 2-oxoglutarate 5-dioxygenase 2	0	0	1	0	0	0	0	0	0	1	0
hsa-miR-126	MIMAT0000445	XM_944991	C14orf82	chromosome 14 open reading frame 82	0	0	1	0	0	0	0	0	0	1	0
hsa-miR-126	MIMAT0000445	NM_182920	ADAMTS9	ADAM metallopeptidase with thrombospondin type 1 motif, 9	0	0	1	0	0	0	0	0	0	1	0
hsa-miR-126	MIMAT0000445	NM_182898	CREB5	cAMP responsive element binding protein 5	0	0	0	0	0	0	0	1	0	1	0
hsa-miR-126	MIMAT0000445	NM_182848	CLDN10	claudin 10	0	0	0	0	0	0	0	1	0	1	0
hsa-miR-126	MIMAT0000445	NM_182830	MDGA2	MAM domain containing glycosylphosphatidylinositol anchor 2	0	0	0	0	0	0	0	1	0	1	0
hsa-miR-126	MIMAT0000445	NM_182743	TXNRD1	thioredoxin reductase 1	0	0	0	0	0	0	0	1	0	1	0
hsa-miR-126	MIMAT0000445	NM_182742	TXNRD1	thioredoxin reductase 1	0	0	0	0	0	0	0	1	0	1	0
hsa-miR-126	MIMAT0000445	NM_182739	NDUFB6	NADH dehydrogenase (ubiquinone) 1 beta subcomplex, 6, 17kDa	0	0	0	0	0	0	0	1	0	1	0
hsa-miR-126	MIMAT0000445	NM_182729	TXNRD1	thioredoxin reductase 1	0	0	0	0	0	0	0	1	0	1	0
hsa-miR-126	MIMAT0000445	NM_182728	SLC7A8	solute carrier family 7 (cationic amino acid transporter, y+ system), member 8	0	0	0	0	0	0	0	1	0	1	0
hsa-miR-126	MIMAT0000445	NM_182970	RIMS4	regulating synaptic membrane exocytosis 4	0	0	1	0	0	0	0	0	0	1	0
hsa-miR-126	MIMAT0000445	NM_184041	ALDOA	aldolase A, fructose-bisphosphate	0	0	1	0	0	0	0	0	0	1	0
hsa-miR-126	MIMAT0000445	NM_198679	RAPGEF1	Rap guanine nucleotide exchange factor (GEF) 1	0	0	0	0	0	0	0	1	0	1	0
hsa-miR-126	MIMAT0000445	NM_198560	LHFPL4	lipoma HMGIC fusion partner-like 4	0	0	0	0	0	0	0	1	0	1	0
hsa-miR-126	MIMAT0000445	NM_198531	ATP9B	ATPase, class II, type 9B	0	0	0	0	0	0	0	1	0	1	0
hsa-miR-126	MIMAT0000445	NM_198504	PAQR9	progestin and adipoQ receptor family member IX	0	0	0	0	0	0	0	1	0	1	0
hsa-miR-126	MIMAT0000445	NM_198461	LONRF2	LON peptidase N-terminal domain and ring finger 2	0	0	0	0	0	0	0	1	0	1	0
hsa-miR-126	MIMAT0000445	NM_198458	ZNF497	zinc finger protein 497	0	0	0	0	0	0	0	1	0	1	0
hsa-miR-126	MIMAT0000445	NM_198445	FLJ45909	FLJ45909 protein	0	0	0	0	0	0	0	1	0	1	0
hsa-miR-126	MIMAT0000445	NM_198271	LMOD3	leiomodin 3 (fetal)	0	0	0	0	0	0	0	1	0	1	0
hsa-miR-126	MIMAT0000445	NM_198236	ARHGEF11	Rho guanine nucleotide exchange factor (GEF) 11	0	0	0	0	0	0	0	1	0	1	0
hsa-miR-126	MIMAT0000445	NM_198157	UBE2L3	ubiquitin-conjugating enzyme E2L 3	0	0	0	0	0	0	0	1	0	1	0
hsa-miR-126	MIMAT0000445	NM_194278	C14orf43	chromosome 14 open reading frame 43	0	0	0	0	0	0	0	1	0	1	0
hsa-miR-126	MIMAT0000445	NM_182607	VSIG1	V-set and immunoglobulin domain containing 1	0	0	0	0	0	0	0	1	0	1	0
hsa-miR-126	MIMAT0000445	XM_943049			0	0	1	0	0	0	0	0	0	1	0
hsa-miR-126	MIMAT0000445	XM_926363			0	0	1	0	0	0	0	0	0	1	0
hsa-miR-126	MIMAT0000445	XM_926142			0	0	1	0	0	0	0	0	0	1	0
hsa-miR-126	MIMAT0000445	XM_498578	C14orf82	chromosome 14 open reading frame 82	0	0	1	0	0	0	0	0	0	1	0
hsa-miR-126	MIMAT0000445	XM_376444	LOC133491	hypothetical protein LOC133491	0	0	1	0	0	0	0	0	0	1	0
hsa-miR-126	MIMAT0000445	XM_084845			0	0	1	0	0	0	0	0	0	1	0
hsa-miR-126	MIMAT0000445	XM_039908	LOC91664	hypothetical protein BC007307	0	0	1	0	0	0	0	0	0	1	0
hsa-miR-126	MIMAT0000445	XM_037557	TBC1D30	TBC1 domain family, member 30	0	0	1	0	0	0	0	0	0	1	0
hsa-miR-126	MIMAT0000445	XM_001134449			0	0	1	0	0	0	0	0	0	1	0
hsa-miR-126	MIMAT0000445	XM_001133503			0	0	1	0	0	0	0	0	0	1	0
hsa-miR-126	MIMAT0000445	XM_001133042			0	0	1	0	0	0	0	0	0	1	0
hsa-miR-126	MIMAT0000445	XM_001132826	LOC730184	hypothetical LOC730184	0	0	1	0	0	0	0	0	0	1	0
hsa-miR-126	MIMAT0000445	XM_926998	LOC643699	similar to golgi autoantigen, golgin subfamily a, 8E	0	0	1	0	0	0	0	0	0	1	0
hsa-miR-126	MIMAT0000445	XM_930678	LOC642441	hypothetical LOC642441	0	0	1	0	0	0	0	0	0	1	0
hsa-miR-126	MIMAT0000445	XM_943032			0	0	1	0	0	0	0	0	0	1	0
hsa-miR-126	MIMAT0000445	XM_941190	LOC133491	hypothetical protein LOC133491	0	0	1	0	0	0	0	0	0	1	0
hsa-miR-126	MIMAT0000445	XM_940375	KLHL29	kelch-like 29 (Drosophila)	0	0	1	0	0	0	0	0	0	1	0
hsa-miR-126	MIMAT0000445	XM_939476	TBC1D30	TBC1 domain family, member 30	0	0	1	0	0	0	0	0	0	1	0
hsa-miR-126	MIMAT0000445	XM_936510			0	0	1	0	0	0	0	0	0	1	0
hsa-miR-126	MIMAT0000445	XM_936165			0	0	1	0	0	0	0	0	0	1	0
hsa-miR-126	MIMAT0000445	XM_934658			0	0	1	0	0	0	0	0	0	1	0
hsa-miR-126	MIMAT0000445	XM_933843	LOC646720	similar to mCG56376	0	0	1	0	0	0	0	0	0	1	0
hsa-miR-126	MIMAT0000445	XM_933401			0	0	1	0	0	0	0	0	0	1	0
hsa-miR-126	MIMAT0000445	XM_932646			0	0	1	0	0	0	0	0	0	1	0
hsa-miR-126	MIMAT0000445	XM_930959	LOC400831	hypothetical LOC400831	0	0	1	0	0	0	0	0	0	1	0
hsa-miR-126	MIMAT0000445	XM_001132793	LOC728175	hypothetical LOC728175	0	0	1	0	0	0	0	0	0	1	0
hsa-miR-126	MIMAT0000445	XM_001132275			0	0	1	0	0	0	0	0	0	1	0
hsa-miR-126	MIMAT0000445	XM_001132013			0	0	1	0	0	0	0	0	0	1	0
hsa-miR-126	MIMAT0000445	XM_001126912	LOC728047	similar to golgi autoantigen, golgin subfamily a, 8A	0	0	1	0	0	0	0	0	0	1	0
hsa-miR-126	MIMAT0000445	XM_001126904	LOC728047	similar to golgi autoantigen, golgin subfamily a, 8A	0	0	1	0	0	0	0	0	0	1	0
hsa-miR-126	MIMAT0000445	XM_001126877			0	0	1	0	0	0	0	0	0	1	0
hsa-miR-126	MIMAT0000445	XM_001126406			0	0	1	0	0	0	0	0	0	1	0
hsa-miR-126	MIMAT0000445	XM_001126392	LOC727909	similar to golgi autoantigen, golgin subfamily a, 8A	0	0	1	0	0	0	0	0	0	1	0
hsa-miR-126	MIMAT0000445	XM_001126391			0	0	1	0	0	0	0	0	0	1	0
hsa-miR-126	MIMAT0000445	XM_001126378			0	0	1	0	0	0	0	0	0	1	0
[truncated: 25,742 more rows]
