# Supplementary material for: Dissection of miRNA-miRNA Interaction in Esophageal Squamous Cell Carcinoma
Source: PLoS One. 2013 Sep 5;8(9):e73191. doi: 10.1371/journal.pone.0073191 (PMC3764179; doi:10.1371/journal.pone.0073191)
Supplement: File S2 — The subpathways of miRNA target genes. (XLS) [file pone.0073191.s007.xls]

## Sheet: upregulated miRNA subpathway
miRNA	pathwayId	pathwayName	annMoleculeRatio	annBgRatio	pvalue
hsa-miR-103	path:04115_1	p53 signaling pathway	8/494	62/21796	7.60101e-05
hsa-miR-103	path:04340_1	Hedgehog signaling pathway	7/494	50/21796	0.000126553
hsa-miR-103	path:04310_6	Wnt signaling pathway	7/494	55/21796	0.000233248
hsa-miR-103	path:04722_6	Neurotrophin signaling pathway	3/494	8/21796	0.000595296
hsa-miR-103	path:04270_11	Vascular smooth muscle contraction	4/494	21/21796	0.00114837
hsa-miR-103	path:04310_9	Wnt signaling pathway	7/494	72/21796	0.00121744
hsa-miR-103	path:04660_5	T cell receptor signaling pathway	4/494	22/21796	0.00137864
hsa-miR-103	path:04514_71	Cell adhesion molecules (CAMs)	2/494	3/21796	0.00151487
hsa-miR-103	path:04514_74	Cell adhesion molecules (CAMs)	2/494	3/21796	0.00151487
hsa-miR-103	path:04672_3	Intestinal immune network for IgA production	2/494	3/21796	0.00151487
hsa-miR-103	path:04940_3	Type I diabetes mellitus	2/494	3/21796	0.00151487
hsa-miR-103	path:05320_11	Autoimmune thyroid disease	2/494	3/21796	0.00151487
hsa-miR-103	path:05322_4	Systemic lupus erythematosus	2/494	3/21796	0.00151487
hsa-miR-103	path:05330_8	Allograft rejection	2/494	3/21796	0.00151487
hsa-miR-103	path:05330_9	Allograft rejection	2/494	3/21796	0.00151487
hsa-miR-103	path:05330_11	Allograft rejection	2/494	3/21796	0.00151487
hsa-miR-103	path:05332_4	Graft-versus-host disease	2/494	3/21796	0.00151487
hsa-miR-103	path:05416_6	Viral myocarditis	2/494	3/21796	0.00151487
hsa-miR-103	path:04912_6	GnRH signaling pathway	3/494	11/21796	0.00166716
hsa-miR-103	path:04510_18	Focal adhesion	5/494	39/21796	0.00178683
hsa-miR-103	path:04310_4	Wnt signaling pathway	5/494	41/21796	0.00224114
hsa-miR-103	path:04910_11	Insulin signaling pathway	3/494	13/21796	0.00279382
hsa-miR-103	path:00471_1	D-Glutamine and D-glutamate metabolism	2/494	4/21796	0.00298423
hsa-miR-103	path:04514_87	Cell adhesion molecules (CAMs)	2/494	4/21796	0.00298423
hsa-miR-103	path:04964_1	Proximal tubule bicarbonate reclamation	2/494	4/21796	0.00298423
hsa-miR-103	path:04510_10	Focal adhesion	3/494	14/21796	0.00349637
hsa-miR-103	path:04360_7	Axon guidance	4/494	29/21796	0.00395021
hsa-miR-103	path:04360_13	Axon guidance	4/494	30/21796	0.00447751
hsa-miR-103	path:04914_5	Progesterone-mediated oocyte maturation	2/494	5/21796	0.00489914
hsa-miR-103	path:04722_3	Neurotrophin signaling pathway	6/494	70/21796	0.00506942
hsa-miR-103	path:04110_10	Cell cycle	3/494	16/21796	0.00520111
hsa-miR-103	path:04520_8	Adherens junction	4/494	33/21796	0.0063385
hsa-miR-103	path:04510_14	Focal adhesion	8/494	122/21796	0.00667866
hsa-miR-103	path:04660_4	T cell receptor signaling pathway	3/494	18/21796	0.00732866
hsa-miR-103	path:04912_4	GnRH signaling pathway	3/494	18/21796	0.00732866
hsa-miR-103	path:04510_17	Focal adhesion	3/494	19/21796	0.00855824
hsa-miR-103	path:04540_5	Gap junction	3/494	19/21796	0.00855824
hsa-miR-103	path:04722_12	Neurotrophin signaling pathway	5/494	56/21796	0.00866519
hsa-miR-103	path:04144_2	Endocytosis	4/494	37/21796	0.00953031
hsa-miR-103	path:04510_15	Focal adhesion	4/494	37/21796	0.00953031
hsa-miR-103	path:05200_2	Pathways in cancer	4/494	37/21796	0.00953031
hsa-miR-103	path:04510_5	Focal adhesion	8/494	130/21796	0.00964708
hsa-miR-103	path:04510_7	Focal adhesion	8/494	130/21796	0.00964708
hsa-miR-103	path:04670_15	Leukocyte transendothelial migration	3/494	20/21796	0.0099015
hsa-miR-103	path:04114_6	Oocyte meiosis	2/494	7/21796	0.00998287
hsa-miR-103	path:04070_5	Phosphatidylinositol signaling system	5/494	58/21796	0.0100204
hsa-miR-103	path:04310_8	Wnt signaling pathway	5/494	58/21796	0.0100204
hsa-miR-103	path:05200_13	Pathways in cancer	5/494	59/21796	0.0107496
hsa-miR-103	path:04510_8	Focal adhesion	3/494	21/21796	0.0113604
hsa-miR-103	path:04710_1	Circadian rhythm - mammal	3/494	21/21796	0.0113604
hsa-miR-103	path:00910_2	Nitrogen metabolism	3/494	22/21796	0.0129364
hsa-miR-103	path:05010_3	Alzheimer's disease	2/494	8/21796	0.0131121
hsa-miR-103	path:05100_14	Bacterial invasion of epithelial cells	2/494	8/21796	0.0131121
hsa-miR-103	path:04070_4	Phosphatidylinositol signaling system	5/494	62/21796	0.0131528
hsa-miR-103	path:04630_1	Jak-STAT signaling pathway	4/494	41/21796	0.0136166
hsa-miR-103	path:04670_12	Leukocyte transendothelial migration	3/494	23/21796	0.014631
hsa-miR-103	path:05211_1	Renal cell carcinoma	3/494	23/21796	0.014631
hsa-miR-103	path:04110_1	Cell cycle	4/494	42/21796	0.0147871
hsa-miR-103	path:04540_2	Gap junction	4/494	43/21796	0.0160192
hsa-miR-103	path:04370_6	VEGF signaling pathway	3/494	24/21796	0.0164451
hsa-miR-103	path:04662_7	B cell receptor signaling pathway	3/494	24/21796	0.0164451
hsa-miR-103	path:04670_13	Leukocyte transendothelial migration	3/494	24/21796	0.0164451
hsa-miR-103	path:04360_11	Axon guidance	2/494	9/21796	0.0166075
hsa-miR-103	path:04370_5	VEGF signaling pathway	2/494	9/21796	0.0166075
hsa-miR-103	path:05016_3	Huntington's disease	2/494	9/21796	0.0166075
hsa-miR-103	path:04070_2	Phosphatidylinositol signaling system	5/494	67/21796	0.0179194
hsa-miR-103	path:04722_4	Neurotrophin signaling pathway	4/494	45/21796	0.0186719
hsa-miR-103	path:04020_2	Calcium signaling pathway	7/494	120/21796	0.0195967
hsa-miR-103	path:04110_11	Cell cycle	4/494	46/21796	0.0200942
hsa-miR-103	path:04666_5	Fc gamma R-mediated phagocytosis	4/494	46/21796	0.0200942
hsa-miR-103	path:04666_6	Fc gamma R-mediated phagocytosis	4/494	46/21796	0.0200942
hsa-miR-103	path:04540_10	Gap junction	3/494	26/21796	0.0204347
hsa-miR-103	path:04912_3	GnRH signaling pathway	3/494	26/21796	0.0204347
hsa-miR-103	path:00910_1	Nitrogen metabolism	2/494	10/21796	0.0204511
hsa-miR-103	path:00910_3	Nitrogen metabolism	2/494	10/21796	0.0204511
hsa-miR-103	path:04914_4	Progesterone-mediated oocyte maturation	2/494	10/21796	0.0204511
hsa-miR-103	path:05215_2	Prostate cancer	2/494	10/21796	0.0204511
hsa-miR-103	path:04070_1	Phosphatidylinositol signaling system	5/494	70/21796	0.0212644
hsa-miR-103	path:04010_7	MAPK signaling pathway	4/494	47/21796	0.0215815
hsa-miR-103	path:04110_15	Cell cycle	4/494	47/21796	0.0215815
hsa-miR-103	path:04110_16	Cell cycle	4/494	47/21796	0.0215815
hsa-miR-103	path:04510_1	Focal adhesion	7/494	123/21796	0.0221043
hsa-miR-103	path:05223_1	Non-small cell lung cancer	3/494	27/21796	0.0226109
hsa-miR-103	path:04514_40	Cell adhesion molecules (CAMs)	1/494	1/21796	0.0226647
hsa-miR-103	path:04666_8	Fc gamma R-mediated phagocytosis	4/494	48/21796	0.0231344
hsa-miR-103	path:04510_4	Focal adhesion	5/494	72/21796	0.023706
hsa-miR-103	path:04914_2	Progesterone-mediated oocyte maturation	2/494	11/21796	0.0246253
hsa-miR-103	path:04020_4	Calcium signaling pathway	3/494	29/21796	0.0273265
hsa-miR-103	path:04360_14	Axon guidance	3/494	29/21796	0.0273265
hsa-miR-103	path:04510_6	Focal adhesion	7/494	129/21796	0.0277685
hsa-miR-103	path:04666_7	Fc gamma R-mediated phagocytosis	4/494	51/21796	0.0281924
hsa-miR-103	path:05200_3	Pathways in cancer	4/494	51/21796	0.0281924
hsa-miR-103	path:05200_38	Pathways in cancer	3/494	30/21796	0.0298652
hsa-miR-103	path:04110_12	Cell cycle	4/494	53/21796	0.0319015
hsa-miR-103	path:04010_21	MAPK signaling pathway	3/494	31/21796	0.032524
hsa-miR-103	path:04110_14	Cell cycle	3/494	31/21796	0.032524
hsa-miR-103	path:04666_10	Fc gamma R-mediated phagocytosis	3/494	31/21796	0.032524
hsa-miR-103	path:05221_2	Acute myeloid leukemia	3/494	31/21796	0.032524
hsa-miR-103	path:04010_16	MAPK signaling pathway	4/494	54/21796	0.0338582
hsa-miR-103	path:04722_5	Neurotrophin signaling pathway	3/494	32/21796	0.035302
hsa-miR-103	path:05218_2	Melanoma	4/494	55/21796	0.0358834
hsa-miR-103	path:04010_20	MAPK signaling pathway	3/494	33/21796	0.0381983
hsa-miR-103	path:04914_7	Progesterone-mediated oocyte maturation	2/494	14/21796	0.0389656
hsa-miR-103	path:04971_1	Gastric acid secretion	2/494	14/21796	0.0389656
hsa-miR-103	path:04971_3	Gastric acid secretion	2/494	14/21796	0.0389656
hsa-miR-103	path:04110_3	Cell cycle	4/494	57/21796	0.0401395
hsa-miR-103	path:05217_5	Basal cell carcinoma	3/494	34/21796	0.041212
hsa-miR-103	path:04114_1	Oocyte meiosis	2/494	15/21796	0.0442992
hsa-miR-103	path:04114_2	Oocyte meiosis	2/494	15/21796	0.0442992
hsa-miR-103	path:04210_3	Apoptosis	2/494	15/21796	0.0442992
hsa-miR-103	path:04270_10	Vascular smooth muscle contraction	2/494	15/21796	0.0442992
hsa-miR-103	path:04972_1	Pancreatic secretion	2/494	15/21796	0.0442992
hsa-miR-103	path:05200_19	Pathways in cancer	2/494	15/21796	0.0442992
hsa-miR-103	path:05216_2	Thyroid cancer	2/494	15/21796	0.0442992
hsa-miR-103	path:04510_2	Focal adhesion	3/494	35/21796	0.0443417
hsa-miR-103	path:04916_7	Melanogenesis	3/494	35/21796	0.0443417
hsa-miR-103	path:00531_5	Glycosaminoglycan degradation	1/494	2/21796	0.0448167
hsa-miR-103	path:00592_2	alpha-Linolenic acid metabolism	1/494	2/21796	0.0448167
hsa-miR-103	path:00592_3	alpha-Linolenic acid metabolism	1/494	2/21796	0.0448167
hsa-miR-103	path:00592_4	alpha-Linolenic acid metabolism	1/494	2/21796	0.0448167
hsa-miR-103	path:04060_23	Cytokine-cytokine receptor interaction	1/494	2/21796	0.0448167
hsa-miR-103	path:04060_24	Cytokine-cytokine receptor interaction	1/494	2/21796	0.0448167
hsa-miR-103	path:04060_57	Cytokine-cytokine receptor interaction	1/494	2/21796	0.0448167
hsa-miR-103	path:04310_5	Wnt signaling pathway	1/494	2/21796	0.0448167
hsa-miR-103	path:04514_41	Cell adhesion molecules (CAMs)	1/494	2/21796	0.0448167
hsa-miR-103	path:04514_42	Cell adhesion molecules (CAMs)	1/494	2/21796	0.0448167
hsa-miR-103	path:04514_43	Cell adhesion molecules (CAMs)	1/494	2/21796	0.0448167
hsa-miR-103	path:04514_44	Cell adhesion molecules (CAMs)	1/494	2/21796	0.0448167
hsa-miR-103	path:04514_84	Cell adhesion molecules (CAMs)	1/494	2/21796	0.0448167
hsa-miR-103	path:04672_13	Intestinal immune network for IgA production	1/494	2/21796	0.0448167
hsa-miR-103	path:05210_9	Colorectal cancer	1/494	2/21796	0.0448167
hsa-miR-103	path:05320_12	Autoimmune thyroid disease	1/494	2/21796	0.0448167
hsa-miR-103	path:04010_15	MAPK signaling pathway	4/494	60/21796	0.0470385
hsa-miR-103	path:04720_2	Long-term potentiation	4/494	60/21796	0.0470385
hsa-miR-103	path:04720_4	Long-term potentiation	4/494	60/21796	0.0470385
hsa-miR-103	path:04722_1	Neurotrophin signaling pathway	4/494	60/21796	0.0470385
hsa-miR-103	path:04666_2	Fc gamma R-mediated phagocytosis	3/494	36/21796	0.0475863
hsa-miR-103	path:05217_4	Basal cell carcinoma	3/494	36/21796	0.0475863
hsa-miR-103	path:05222_2	Small cell lung cancer	3/494	36/21796	0.0475863
hsa-miR-103	path:04010_2	MAPK signaling pathway	4/494	61/21796	0.0494752
hsa-miR-103	path:00250_2	Alanine, aspartate and glutamate metabolism	2/494	16/21796	0.0498846
hsa-miR-107	path:04110_10	Cell cycle	4/478	16/21796	0.000337138
hsa-miR-107	path:04510_14	Focal adhesion	10/478	122/21796	0.000361413
hsa-miR-107	path:04666_10	Fc gamma R-mediated phagocytosis	5/478	31/21796	0.00052693
hsa-miR-107	path:04510_5	Focal adhesion	10/478	130/21796	0.000598343
hsa-miR-107	path:04510_7	Focal adhesion	10/478	130/21796	0.000598343
hsa-miR-107	path:04722_3	Neurotrophin signaling pathway	7/478	70/21796	0.00085035
hsa-miR-107	path:04270_11	Vascular smooth muscle contraction	4/478	21/21796	0.00101641
hsa-miR-107	path:04666_2	Fc gamma R-mediated phagocytosis	5/478	36/21796	0.00106857
hsa-miR-107	path:04660_5	T cell receptor signaling pathway	4/478	22/21796	0.00122093
hsa-miR-107	path:05200_4	Pathways in cancer	7/478	76/21796	0.00138607
hsa-miR-107	path:05211_1	Renal cell carcinoma	4/478	23/21796	0.00145258
hsa-miR-107	path:04510_18	Focal adhesion	5/478	39/21796	0.00154641
hsa-miR-107	path:04510_1	Focal adhesion	9/478	123/21796	0.00157782
hsa-miR-107	path:04070_5	Phosphatidylinositol signaling system	6/478	58/21796	0.00166344
hsa-miR-107	path:05200_13	Pathways in cancer	6/478	59/21796	0.00181807
hsa-miR-107	path:04540_10	Gap junction	4/478	26/21796	0.00232841
hsa-miR-107	path:04070_4	Phosphatidylinositol signaling system	6/478	62/21796	0.00234773
hsa-miR-107	path:04115_1	p53 signaling pathway	6/478	62/21796	0.00234773
hsa-miR-107	path:04910_11	Insulin signaling pathway	3/478	13/21796	0.0025446
hsa-miR-107	path:05223_1	Non-small cell lung cancer	4/478	27/21796	0.00268655
hsa-miR-107	path:00471_1	D-Glutamine and D-glutamate metabolism	2/478	4/21796	0.00279663
hsa-miR-107	path:04964_1	Proximal tubule bicarbonate reclamation	2/478	4/21796	0.00279663
hsa-miR-107	path:04722_4	Neurotrophin signaling pathway	5/478	45/21796	0.0029473
hsa-miR-107	path:04070_2	Phosphatidylinositol signaling system	6/478	67/21796	0.0034779
hsa-miR-107	path:05218_3	Melanoma	4/478	29/21796	0.00351251
hsa-miR-107	path:05220_3	Chronic myeloid leukemia	4/478	30/21796	0.00398367
hsa-miR-107	path:04070_1	Phosphatidylinositol signaling system	6/478	70/21796	0.00432571
hsa-miR-107	path:05221_2	Acute myeloid leukemia	4/478	31/21796	0.00449578
hsa-miR-107	path:04914_5	Progesterone-mediated oocyte maturation	2/478	5/21796	0.00459343
hsa-miR-107	path:04510_4	Focal adhesion	6/478	72/21796	0.00496981
hsa-miR-107	path:04664_4	Fc epsilon RI signaling pathway	4/478	32/21796	0.00505041
hsa-miR-107	path:04722_5	Neurotrophin signaling pathway	4/478	32/21796	0.00505041
hsa-miR-107	path:05200_3	Pathways in cancer	5/478	51/21796	0.00509156
hsa-miR-107	path:05145_9	Toxoplasmosis	3/478	17/21796	0.00566883
hsa-miR-107	path:05211_5	Renal cell carcinoma	3/478	17/21796	0.00566883
hsa-miR-107	path:04660_4	T cell receptor signaling pathway	3/478	18/21796	0.0066931
hsa-miR-107	path:05218_4	Melanoma	3/478	18/21796	0.0066931
hsa-miR-107	path:05218_2	Melanoma	5/478	55/21796	0.00702242
hsa-miR-107	path:04722_12	Neurotrophin signaling pathway	5/478	56/21796	0.00757518
hsa-miR-107	path:04510_6	Focal adhesion	8/478	129/21796	0.00765178
hsa-miR-107	path:05222_2	Small cell lung cancer	4/478	36/21796	0.00772392
hsa-miR-107	path:05210_10	Colorectal cancer	3/478	19/21796	0.00782028
hsa-miR-107	path:04510_15	Focal adhesion	4/478	37/21796	0.00851306
hsa-miR-107	path:05223_2	Non-small cell lung cancer	3/478	20/21796	0.00905259
hsa-miR-107	path:04110_9	Cell cycle	4/478	38/21796	0.00935312
hsa-miR-107	path:04510_19	Focal adhesion	4/478	39/21796	0.0102453
hsa-miR-107	path:04710_1	Circadian rhythm - mammal	3/478	21/21796	0.0103919
hsa-miR-107	path:05212_4	Pancreatic cancer	3/478	21/21796	0.0103919
hsa-miR-107	path:05218_5	Melanoma	3/478	21/21796	0.0103919
hsa-miR-107	path:05200_8	Pathways in cancer	5/478	62/21796	0.0115386
hsa-miR-107	path:00910_2	Nitrogen metabolism	3/478	22/21796	0.01184
hsa-miR-107	path:04662_2	B cell receptor signaling pathway	3/478	22/21796	0.01184
hsa-miR-107	path:05210_3	Colorectal cancer	3/478	22/21796	0.01184
hsa-miR-107	path:05222_4	Small cell lung cancer	3/478	22/21796	0.01184
hsa-miR-107	path:04722_6	Neurotrophin signaling pathway	2/478	8/21796	0.0123119
hsa-miR-107	path:05010_3	Alzheimer's disease	2/478	8/21796	0.0123119
hsa-miR-107	path:04510_16	Focal adhesion	5/478	64/21796	0.0131232
hsa-miR-107	path:04110_1	Cell cycle	4/478	42/21796	0.013246
hsa-miR-107	path:04270_4	Vascular smooth muscle contraction	4/478	42/21796	0.013246
hsa-miR-107	path:05218_6	Melanoma	3/478	23/21796	0.0133981
hsa-miR-107	path:04540_2	Gap junction	4/478	43/21796	0.0143577
hsa-miR-107	path:04510_12	Focal adhesion	5/478	66/21796	0.0148486
hsa-miR-107	path:04370_6	VEGF signaling pathway	3/478	24/21796	0.0150674
hsa-miR-107	path:04540_7	Gap junction	3/478	24/21796	0.0150674
hsa-miR-107	path:04662_7	B cell receptor signaling pathway	3/478	24/21796	0.0150674
hsa-miR-107	path:04141_14	Protein processing in endoplasmic reticulum	2/478	9/21796	0.0156016
hsa-miR-107	path:05016_3	Huntington's disease	2/478	9/21796	0.0156016
hsa-miR-107	path:05212_3	Pancreatic cancer	3/478	25/21796	0.0168487
hsa-miR-107	path:04062_10	Chemokine signaling pathway	5/478	69/21796	0.0177111
hsa-miR-107	path:04110_11	Cell cycle	4/478	46/21796	0.0180403
hsa-miR-107	path:04666_5	Fc gamma R-mediated phagocytosis	4/478	46/21796	0.0180403
hsa-miR-107	path:04666_6	Fc gamma R-mediated phagocytosis	4/478	46/21796	0.0180403
hsa-miR-107	path:05200_5	Pathways in cancer	4/478	46/21796	0.0180403
hsa-miR-107	path:04670_18	Leukocyte transendothelial migration	3/478	26/21796	0.0187426
hsa-miR-107	path:04670_20	Leukocyte transendothelial migration	3/478	26/21796	0.0187426
hsa-miR-107	path:05220_4	Chronic myeloid leukemia	3/478	26/21796	0.0187426
hsa-miR-107	path:00910_1	Nitrogen metabolism	2/478	10/21796	0.0192217
hsa-miR-107	path:00910_3	Nitrogen metabolism	2/478	10/21796	0.0192217
hsa-miR-107	path:04912_5	GnRH signaling pathway	2/478	10/21796	0.0192217
hsa-miR-107	path:04914_4	Progesterone-mediated oocyte maturation	2/478	10/21796	0.0192217
hsa-miR-107	path:05215_2	Prostate cancer	2/478	10/21796	0.0192217
hsa-miR-107	path:04010_7	MAPK signaling pathway	4/478	47/21796	0.0193863
hsa-miR-107	path:04110_15	Cell cycle	4/478	47/21796	0.0193863
hsa-miR-107	path:04110_16	Cell cycle	4/478	47/21796	0.0193863
hsa-miR-107	path:05200_10	Pathways in cancer	4/478	47/21796	0.0193863
hsa-miR-107	path:05220_2	Chronic myeloid leukemia	3/478	27/21796	0.0207497
hsa-miR-107	path:05221_3	Acute myeloid leukemia	3/478	27/21796	0.0207497
hsa-miR-107	path:04666_8	Fc gamma R-mediated phagocytosis	4/478	48/21796	0.0207928
hsa-miR-107	path:04514_40	Cell adhesion molecules (CAMs)	1/478	1/21796	0.0219306
hsa-miR-107	path:04510_13	Focal adhesion	7/478	127/21796	0.0220408
hsa-miR-107	path:04340_2	Hedgehog signaling pathway	2/478	11/21796	0.0231562
hsa-miR-107	path:04912_6	GnRH signaling pathway	2/478	11/21796	0.0231562
hsa-miR-107	path:05142_11	Chagas disease	2/478	11/21796	0.0231562
hsa-miR-107	path:04340_1	Hedgehog signaling pathway	4/478	50/21796	0.0237895
hsa-miR-107	path:04020_4	Calcium signaling pathway	3/478	29/21796	0.0251035
hsa-miR-107	path:04360_14	Axon guidance	3/478	29/21796	0.0251035
hsa-miR-107	path:04664_5	Fc epsilon RI signaling pathway	3/478	29/21796	0.0251035
hsa-miR-107	path:04666_7	Fc gamma R-mediated phagocytosis	4/478	51/21796	0.0253808
hsa-miR-107	path:04370_1	VEGF signaling pathway	4/478	52/21796	0.0270347
hsa-miR-107	path:04973_1	Carbohydrate digestion and absorption	2/478	12/21796	0.0273895
hsa-miR-107	path:05220_12	Chronic myeloid leukemia	2/478	12/21796	0.0273895
hsa-miR-107	path:04660_8	T cell receptor signaling pathway	3/478	30/21796	0.0274501
hsa-miR-107	path:05200_6	Pathways in cancer	3/478	30/21796	0.0274501
hsa-miR-107	path:05220_8	Chronic myeloid leukemia	3/478	30/21796	0.0274501
hsa-miR-107	path:04110_12	Cell cycle	4/478	53/21796	0.0287516
hsa-miR-107	path:05142_8	Chagas disease	2/478	13/21796	0.0319067
hsa-miR-107	path:04310_6	Wnt signaling pathway	4/478	55/21796	0.0323758
hsa-miR-107	path:04520_8	Adherens junction	3/478	33/21796	0.0351644
hsa-miR-107	path:04650_7	Natural killer cell mediated cytotoxicity	3/478	33/21796	0.0351644
hsa-miR-107	path:04110_3	Cell cycle	4/478	57/21796	0.0362553
hsa-miR-107	path:04971_1	Gastric acid secretion	2/478	14/21796	0.0366935
hsa-miR-107	path:04971_3	Gastric acid secretion	2/478	14/21796	0.0366935
hsa-miR-107	path:05142_9	Chagas disease	2/478	14/21796	0.0366935
hsa-miR-107	path:04010_6	MAPK signaling pathway	3/478	34/21796	0.0379583
hsa-miR-107	path:05200_14	Pathways in cancer	3/478	34/21796	0.0379583
hsa-miR-107	path:04150_2	mTOR signaling pathway	3/478	35/21796	0.0408621
hsa-miR-107	path:04660_9	T cell receptor signaling pathway	3/478	35/21796	0.0408621
hsa-miR-107	path:04910_13	Insulin signaling pathway	3/478	35/21796	0.0408621
hsa-miR-107	path:04916_7	Melanogenesis	3/478	35/21796	0.0408621
hsa-miR-107	path:04210_3	Apoptosis	2/478	15/21796	0.0417358
hsa-miR-107	path:04270_10	Vascular smooth muscle contraction	2/478	15/21796	0.0417358
hsa-miR-107	path:04350_4	TGF-beta signaling pathway	2/478	15/21796	0.0417358
hsa-miR-107	path:04972_1	Pancreatic secretion	2/478	15/21796	0.0417358
hsa-miR-107	path:05200_19	Pathways in cancer	2/478	15/21796	0.0417358
hsa-miR-107	path:04062_6	Chemokine signaling pathway	4/478	60/21796	0.0425558
hsa-miR-107	path:04510_3	Focal adhesion	4/478	60/21796	0.0425558
hsa-miR-107	path:04722_1	Neurotrophin signaling pathway	4/478	60/21796	0.0425558
hsa-miR-107	path:00531_5	Glycosaminoglycan degradation	1/478	2/21796	0.0433813
hsa-miR-107	path:00592_2	alpha-Linolenic acid metabolism	1/478	2/21796	0.0433813
hsa-miR-107	path:00592_3	alpha-Linolenic acid metabolism	1/478	2/21796	0.0433813
hsa-miR-107	path:00592_4	alpha-Linolenic acid metabolism	1/478	2/21796	0.0433813
hsa-miR-107	path:04060_23	Cytokine-cytokine receptor interaction	1/478	2/21796	0.0433813
hsa-miR-107	path:04060_24	Cytokine-cytokine receptor interaction	1/478	2/21796	0.0433813
hsa-miR-107	path:04060_57	Cytokine-cytokine receptor interaction	1/478	2/21796	0.0433813
hsa-miR-107	path:04310_5	Wnt signaling pathway	1/478	2/21796	0.0433813
hsa-miR-107	path:04514_7	Cell adhesion molecules (CAMs)	1/478	2/21796	0.0433813
hsa-miR-107	path:04514_41	Cell adhesion molecules (CAMs)	1/478	2/21796	0.0433813
hsa-miR-107	path:04514_42	Cell adhesion molecules (CAMs)	1/478	2/21796	0.0433813
hsa-miR-107	path:04514_43	Cell adhesion molecules (CAMs)	1/478	2/21796	0.0433813
hsa-miR-107	path:04514_44	Cell adhesion molecules (CAMs)	1/478	2/21796	0.0433813
hsa-miR-107	path:04514_86	Cell adhesion molecules (CAMs)	1/478	2/21796	0.0433813
hsa-miR-107	path:05210_9	Colorectal cancer	1/478	2/21796	0.0433813
hsa-miR-107	path:05320_12	Autoimmune thyroid disease	1/478	2/21796	0.0433813
hsa-miR-107	path:04144_2	Endocytosis	3/478	37/21796	0.0469948
hsa-miR-107	path:05200_2	Pathways in cancer	3/478	37/21796	0.0469948
hsa-miR-107	path:00250_2	Alanine, aspartate and glutamate metabolism	2/478	16/21796	0.0470202
hsa-miR-107	path:04010_5	MAPK signaling pathway	2/478	16/21796	0.0470202
hsa-miR-107	path:04960_3	Aldosterone-regulated sodium reabsorption	2/478	16/21796	0.0470202
hsa-miR-107	path:04970_7	Salivary secretion	2/478	16/21796	0.0470202
hsa-miR-107	path:05160_11	Hepatitis C	2/478	16/21796	0.0470202
hsa-miR-107	path:05212_6	Pancreatic cancer	2/478	16/21796	0.0470202
hsa-miR-107	path:04630_2	Jak-STAT signaling pathway	5/478	90/21796	0.0479803
hsa-miR-1246	path:04810_9	Regulation of actin cytoskeleton	18/1915	66/21796	1.0172e-05
hsa-miR-1246	path:04810_3	Regulation of actin cytoskeleton	17/1915	66/21796	3.99788e-05
hsa-miR-1246	path:00230_12	Purine metabolism	22/1915	105/21796	9.89887e-05
hsa-miR-1246	path:04510_13	Focal adhesion	25/1915	127/21796	0.00010061
hsa-miR-1246	path:04020_4	Calcium signaling pathway	10/1915	29/21796	0.000112584
hsa-miR-1246	path:04510_6	Focal adhesion	25/1915	129/21796	0.000130646
hsa-miR-1246	path:04810_10	Regulation of actin cytoskeleton	12/1915	41/21796	0.000144134
hsa-miR-1246	path:04510_5	Focal adhesion	25/1915	130/21796	0.000148465
hsa-miR-1246	path:04510_7	Focal adhesion	25/1915	130/21796	0.000148465
hsa-miR-1246	path:05215_7	Prostate cancer	10/1915	30/21796	0.000155646
hsa-miR-1246	path:04810_8	Regulation of actin cytoskeleton	14/1915	56/21796	0.000264158
hsa-miR-1246	path:00230_2	Purine metabolism	24/1915	131/21796	0.00042381
hsa-miR-1246	path:04510_4	Focal adhesion	16/1915	72/21796	0.000423999
hsa-miR-1246	path:04114_8	Oocyte meiosis	9/1915	28/21796	0.000451744
hsa-miR-1246	path:04360_11	Axon guidance	5/1915	9/21796	0.000485242
hsa-miR-1246	path:04510_12	Focal adhesion	15/1915	66/21796	0.000492374
hsa-miR-1246	path:04810_6	Regulation of actin cytoskeleton	15/1915	66/21796	0.000492374
hsa-miR-1246	path:04666_12	Fc gamma R-mediated phagocytosis	7/1915	18/21796	0.000533055
hsa-miR-1246	path:04720_2	Long-term potentiation	14/1915	60/21796	0.000565861
hsa-miR-1246	path:04920_2	Adipocytokine signaling pathway	8/1915	24/21796	0.000712954
hsa-miR-1246	path:00230_14	Purine metabolism	13/1915	55/21796	0.000773375
hsa-miR-1246	path:05218_2	Melanoma	13/1915	55/21796	0.000773375
hsa-miR-1246	path:05215_9	Prostate cancer	11/1915	42/21796	0.000774119
hsa-miR-1246	path:04810_16	Regulation of actin cytoskeleton	14/1915	62/21796	0.00080342
hsa-miR-1246	path:05200_8	Pathways in cancer	14/1915	62/21796	0.00080342
hsa-miR-1246	path:05110_7	Vibrio cholerae infection	5/1915	10/21796	0.000900241
hsa-miR-1246	path:00230_18	Purine metabolism	23/1915	131/21796	0.00101698
hsa-miR-1246	path:04810_17	Regulation of actin cytoskeleton	14/1915	66/21796	0.00153518
hsa-miR-1246	path:04510_19	Focal adhesion	10/1915	39/21796	0.00158597
hsa-miR-1246	path:04666_9	Fc gamma R-mediated phagocytosis	10/1915	39/21796	0.00158597
hsa-miR-1246	path:05146_9	Amoebiasis	4/1915	7/21796	0.00167315
hsa-miR-1246	path:04960_3	Aldosterone-regulated sodium reabsorption	6/1915	16/21796	0.00168608
hsa-miR-1246	path:04960_4	Aldosterone-regulated sodium reabsorption	6/1915	16/21796	0.00168608
hsa-miR-1246	path:04020_2	Calcium signaling pathway	21/1915	120/21796	0.00171748
hsa-miR-1246	path:04666_6	Fc gamma R-mediated phagocytosis	11/1915	46/21796	0.00174112
hsa-miR-1246	path:05200_5	Pathways in cancer	11/1915	46/21796	0.00174112
hsa-miR-1246	path:04720_4	Long-term potentiation	13/1915	60/21796	0.0018229
hsa-miR-1246	path:04666_11	Fc gamma R-mediated phagocytosis	10/1915	40/21796	0.00195052
hsa-miR-1246	path:04010_7	MAPK signaling pathway	11/1915	47/21796	0.00209551
hsa-miR-1246	path:04330_1	Notch signaling pathway	11/1915	47/21796	0.00209551
hsa-miR-1246	path:04540_8	Gap junction	8/1915	28/21796	0.00219389
hsa-miR-1246	path:05200_4	Pathways in cancer	15/1915	76/21796	0.00226699
hsa-miR-1246	path:04510_1	Focal adhesion	21/1915	123/21796	0.00234935
hsa-miR-1246	path:05215_8	Prostate cancer	6/1915	17/21796	0.00241355
hsa-miR-1246	path:05020_7	Prion diseases	5/1915	12/21796	0.00243594
hsa-miR-1246	path:00290_4	Valine, leucine and isoleucine biosynthesis	3/1915	4/21796	0.00253078
hsa-miR-1246	path:04060_13	Cytokine-cytokine receptor interaction	3/1915	4/21796	0.00253078
hsa-miR-1246	path:04310_6	Wnt signaling pathway	12/1915	55/21796	0.00253218
hsa-miR-1246	path:05218_3	Melanoma	8/1915	29/21796	0.00279942
hsa-miR-1246	path:04722_12	Neurotrophin signaling pathway	12/1915	56/21796	0.00296987
hsa-miR-1246	path:04910_7	Insulin signaling pathway	13/1915	64/21796	0.00333583
hsa-miR-1246	path:04916_6	Melanogenesis	6/1915	18/21796	0.00335379
hsa-miR-1246	path:00230_4	Purine metabolism	12/1915	57/21796	0.00346687
hsa-miR-1246	path:04270_14	Vascular smooth muscle contraction	8/1915	30/21796	0.0035277
hsa-miR-1246	path:05200_6	Pathways in cancer	8/1915	30/21796	0.0035277
hsa-miR-1246	path:04540_7	Gap junction	7/1915	24/21796	0.0036274
hsa-miR-1246	path:05215_10	Prostate cancer	10/1915	44/21796	0.00413648
hsa-miR-1246	path:04666_7	Fc gamma R-mediated phagocytosis	11/1915	51/21796	0.00414149
hsa-miR-1246	path:05211_3	Renal cell carcinoma	6/1915	19/21796	0.00454155
hsa-miR-1246	path:05200_13	Pathways in cancer	12/1915	59/21796	0.00466156
hsa-miR-1246	path:04020_1	Calcium signaling pathway	19/1915	114/21796	0.00484741
hsa-miR-1246	path:04722_4	Neurotrophin signaling pathway	10/1915	45/21796	0.00490771
hsa-miR-1246	path:04360_16	Axon guidance	4/1915	9/21796	0.00521657
hsa-miR-1246	path:00410_2	beta-Alanine metabolism	5/1915	14/21796	0.00530542
hsa-miR-1246	path:00410_4	beta-Alanine metabolism	5/1915	14/21796	0.00530542
hsa-miR-1246	path:04720_1	Long-term potentiation	12/1915	60/21796	0.00537122
hsa-miR-1246	path:04722_5	Neurotrophin signaling pathway	8/1915	32/21796	0.00541579
hsa-miR-1246	path:04920_7	Adipocytokine signaling pathway	8/1915	32/21796	0.00541579
hsa-miR-1246	path:00562_1	Inositol phosphate metabolism	9/1915	39/21796	0.00574721
hsa-miR-1246	path:04810_20	Regulation of actin cytoskeleton	9/1915	39/21796	0.00574721
hsa-miR-1246	path:04810_13	Regulation of actin cytoskeleton	10/1915	46/21796	0.00578732
hsa-miR-1246	path:04920_5	Adipocytokine signaling pathway	7/1915	26/21796	0.00590285
hsa-miR-1246	path:05100_3	Bacterial invasion of epithelial cells	3/1915	5/21796	0.00591257
hsa-miR-1246	path:04020_3	Calcium signaling pathway	14/1915	76/21796	0.00597237
hsa-miR-1246	path:04270_12	Vascular smooth muscle contraction	8/1915	33/21796	0.00660862
hsa-miR-1246	path:04141_24	Protein processing in endoplasmic reticulum	2/1915	2/21796	0.00771573
hsa-miR-1246	path:04514_21	Cell adhesion molecules (CAMs)	2/1915	2/21796	0.00771573
hsa-miR-1246	path:04514_37	Cell adhesion molecules (CAMs)	2/1915	2/21796	0.00771573
hsa-miR-1246	path:04920_3	Adipocytokine signaling pathway	8/1915	34/21796	0.00798993
hsa-miR-1246	path:04914_4	Progesterone-mediated oocyte maturation	4/1915	10/21796	0.00809412
hsa-miR-1246	path:04310_4	Wnt signaling pathway	9/1915	41/21796	0.0081066
hsa-miR-1246	path:00230_19	Purine metabolism	14/1915	79/21796	0.00845174
hsa-miR-1246	path:04720_6	Long-term potentiation	11/1915	56/21796	0.00864466
hsa-miR-1246	path:04510_16	Focal adhesion	12/1915	64/21796	0.00910813
hsa-miR-1246	path:04270_9	Vascular smooth muscle contraction	8/1915	35/21796	0.00957693
hsa-miR-1246	path:04912_2	GnRH signaling pathway	5/1915	16/21796	0.0099815
hsa-miR-1246	path:05211_2	Renal cell carcinoma	5/1915	16/21796	0.0099815
hsa-miR-1246	path:04510_14	Focal adhesion	19/1915	122/21796	0.0100596
hsa-miR-1246	path:00230_3	Purine metabolism	13/1915	73/21796	0.010493
hsa-miR-1246	path:04340_1	Hedgehog signaling pathway	10/1915	50/21796	0.0105889
hsa-miR-1246	path:04060_61	Cytokine-cytokine receptor interaction	3/1915	6/21796	0.0110543
hsa-miR-1246	path:04130_5	SNARE interactions in vesicular transport	3/1915	6/21796	0.0110543
hsa-miR-1246	path:05200_24	Pathways in cancer	3/1915	6/21796	0.0110543
hsa-miR-1246	path:04540_2	Gap junction	9/1915	43/21796	0.0111378
hsa-miR-1246	path:05200_3	Pathways in cancer	10/1915	51/21796	0.0121614
hsa-miR-1246	path:00562_6	Inositol phosphate metabolism	6/1915	23/21796	0.0124725
hsa-miR-1246	path:00562_5	Inositol phosphate metabolism	9/1915	44/21796	0.0129381
hsa-miR-1246	path:04012_9	ErbB signaling pathway	9/1915	44/21796	0.0129381
hsa-miR-1246	path:00240_11	Pyrimidine metabolism	13/1915	75/21796	0.0130848
hsa-miR-1246	path:04722_8	Neurotrophin signaling pathway	5/1915	17/21796	0.0131348
hsa-miR-1246	path:05100_2	Bacterial invasion of epithelial cells	5/1915	17/21796	0.0131348
hsa-miR-1246	path:04910_4	Insulin signaling pathway	7/1915	30/21796	0.0134147
hsa-miR-1246	path:04960_1	Aldosterone-regulated sodium reabsorption	7/1915	30/21796	0.0134147
hsa-miR-1246	path:04666_13	Fc gamma R-mediated phagocytosis	10/1915	52/21796	0.0139036
hsa-miR-1246	path:04510_3	Focal adhesion	11/1915	60/21796	0.0144229
hsa-miR-1246	path:05214_2	Glioma	9/1915	45/21796	0.0149457
hsa-miR-1246	path:00230_1	Purine metabolism	19/1915	127/21796	0.0151296
hsa-miR-1246	path:00280_9	Valine, leucine and isoleucine degradation	6/1915	24/21796	0.0154209
hsa-miR-1246	path:04670_13	Leukocyte transendothelial migration	6/1915	24/21796	0.0154209
hsa-miR-1246	path:04810_19	Regulation of actin cytoskeleton	6/1915	24/21796	0.0154209
hsa-miR-1246	path:05200_22	Pathways in cancer	6/1915	24/21796	0.0154209
hsa-miR-1246	path:05200_7	Pathways in cancer	8/1915	38/21796	0.0157433
hsa-miR-1246	path:05214_8	Glioma	8/1915	38/21796	0.0157433
hsa-miR-1246	path:00230_15	Purine metabolism	18/1915	119/21796	0.0159598
hsa-miR-1246	path:00230_20	Purine metabolism	18/1915	119/21796	0.0159598
hsa-miR-1246	path:04970_4	Salivary secretion	5/1915	18/21796	0.0168967
hsa-miR-1246	path:00562_8	Inositol phosphate metabolism	9/1915	46/21796	0.0171734
hsa-miR-1246	path:04666_5	Fc gamma R-mediated phagocytosis	9/1915	46/21796	0.0171734
hsa-miR-1246	path:04810_12	Regulation of actin cytoskeleton	9/1915	46/21796	0.0171734
hsa-miR-1246	path:00240_1	Pyrimidine metabolism	13/1915	78/21796	0.0178615
hsa-miR-1246	path:00240_2	Pyrimidine metabolism	13/1915	78/21796	0.0178615
hsa-miR-1246	path:04720_5	Long-term potentiation	10/1915	54/21796	0.0179385
hsa-miR-1246	path:04520_1	Adherens junction	3/1915	7/21796	0.0180902
hsa-miR-1246	path:04722_3	Neurotrophin signaling pathway	12/1915	70/21796	0.0181633
hsa-miR-1246	path:04930_3	Type II diabetes mellitus	7/1915	32/21796	0.019022
hsa-miR-1246	path:00562_2	Inositol phosphate metabolism	9/1915	47/21796	0.0196338
hsa-miR-1246	path:05200_10	Pathways in cancer	9/1915	47/21796	0.0196338
hsa-miR-1246	path:00240_14	Pyrimidine metabolism	13/1915	80/21796	0.0217089
hsa-miR-1246	path:04060_11	Cytokine-cytokine receptor interaction	2/1915	3/21796	0.0217927
hsa-miR-1246	path:04060_14	Cytokine-cytokine receptor interaction	2/1915	3/21796	0.0217927
hsa-miR-1246	path:04512_23	ECM-receptor interaction	2/1915	3/21796	0.0217927
hsa-miR-1246	path:04514_38	Cell adhesion molecules (CAMs)	2/1915	3/21796	0.0217927
hsa-miR-1246	path:05012_2	Parkinson's disease	2/1915	3/21796	0.0217927
hsa-miR-1246	path:00510_5	N-Glycan biosynthesis	4/1915	13/21796	0.0222705
hsa-miR-1246	path:04666_8	Fc gamma R-mediated phagocytosis	9/1915	48/21796	0.022339
hsa-miR-1246	path:04810_14	Regulation of actin cytoskeleton	9/1915	48/21796	0.022339
hsa-miR-1246	path:00562_4	Inositol phosphate metabolism	7/1915	33/21796	0.0223641
hsa-miR-1246	path:04540_10	Gap junction	6/1915	26/21796	0.0226934
hsa-miR-1246	path:04670_18	Leukocyte transendothelial migration	6/1915	26/21796	0.0226934
hsa-miR-1246	path:04912_3	GnRH signaling pathway	6/1915	26/21796	0.0226934
hsa-miR-1246	path:04916_4	Melanogenesis	6/1915	26/21796	0.0226934
hsa-miR-1246	path:04930_2	Type II diabetes mellitus	6/1915	26/21796	0.0226934
hsa-miR-1246	path:04720_3	Long-term potentiation	10/1915	56/21796	0.0227747
hsa-miR-1246	path:00230_13	Purine metabolism	14/1915	89/21796	0.0229088
hsa-miR-1246	path:00240_5	Pyrimidine metabolism	13/1915	81/21796	0.0238493
hsa-miR-1246	path:00240_13	Pyrimidine metabolism	13/1915	81/21796	0.0238493
hsa-miR-1246	path:05214_1	Glioma	9/1915	49/21796	0.0253008
hsa-miR-1246	path:04010_6	MAPK signaling pathway	7/1915	34/21796	0.0260908
hsa-miR-1246	path:05200_14	Pathways in cancer	7/1915	34/21796	0.0260908
hsa-miR-1246	path:04670_15	Leukocyte transendothelial migration	5/1915	20/21796	0.0264084
hsa-miR-1246	path:04970_1	Salivary secretion	5/1915	20/21796	0.0264084
hsa-miR-1246	path:04670_16	Leukocyte transendothelial migration	6/1915	27/21796	0.02707
hsa-miR-1246	path:05223_4	Non-small cell lung cancer	6/1915	27/21796	0.02707
hsa-miR-1246	path:00350_11	Tyrosine metabolism	3/1915	8/21796	0.0270761
hsa-miR-1246	path:00531_3	Glycosaminoglycan degradation	3/1915	8/21796	0.0270761
hsa-miR-1246	path:04142_1	Lysosome	3/1915	8/21796	0.0270761
hsa-miR-1246	path:05145_7	Toxoplasmosis	3/1915	8/21796	0.0270761
hsa-miR-1246	path:04062_1	Chemokine signaling pathway	19/1915	135/21796	0.0271646
hsa-miR-1246	path:00562_7	Inositol phosphate metabolism	8/1915	42/21796	0.0278533
hsa-miR-1246	path:04012_1	ErbB signaling pathway	8/1915	42/21796	0.0278533
hsa-miR-1246	path:00280_2	Valine, leucine and isoleucine degradation	4/1915	14/21796	0.0290566
hsa-miR-1246	path:00280_3	Valine, leucine and isoleucine degradation	4/1915	14/21796	0.0290566
hsa-miR-1246	path:00410_3	beta-Alanine metabolism	4/1915	14/21796	0.0290566
hsa-miR-1246	path:04141_1	Protein processing in endoplasmic reticulum	4/1915	14/21796	0.0290566
hsa-miR-1246	path:04150_2	mTOR signaling pathway	7/1915	35/21796	0.0302192
hsa-miR-1246	path:04310_1	Wnt signaling pathway	7/1915	35/21796	0.0302192
hsa-miR-1246	path:04930_4	Type II diabetes mellitus	7/1915	35/21796	0.0302192
hsa-miR-1246	path:04722_2	Neurotrophin signaling pathway	8/1915	43/21796	0.031674
hsa-miR-1246	path:04722_7	Neurotrophin signaling pathway	8/1915	43/21796	0.031674
hsa-miR-1246	path:04910_1	Insulin signaling pathway	8/1915	43/21796	0.031674
hsa-miR-1246	path:05214_4	Glioma	8/1915	43/21796	0.031674
hsa-miR-1246	path:04210_7	Apoptosis	6/1915	28/21796	0.0319702
hsa-miR-1246	path:04910_5	Insulin signaling pathway	6/1915	28/21796	0.0319702
hsa-miR-1246	path:00562_9	Inositol phosphate metabolism	9/1915	51/21796	0.0320378
hsa-miR-1246	path:05212_4	Pancreatic cancer	5/1915	21/21796	0.0322231
hsa-miR-1246	path:00010_3	Glycolysis / Gluconeogenesis	7/1915	36/21796	0.034765
hsa-miR-1246	path:04722_1	Neurotrophin signaling pathway	10/1915	60/21796	0.0351541
hsa-miR-1246	path:00562_10	Inositol phosphate metabolism	8/1915	44/21796	0.0358375
hsa-miR-1246	path:04012_5	ErbB signaling pathway	8/1915	44/21796	0.0358375
hsa-miR-1246	path:00280_1	Valine, leucine and isoleucine degradation	4/1915	15/21796	0.0369357
hsa-miR-1246	path:00650_1	Butanoate metabolism	4/1915	15/21796	0.0369357
hsa-miR-1246	path:00650_6	Butanoate metabolism	4/1915	15/21796	0.0369357
hsa-miR-1246	path:04114_1	Oocyte meiosis	4/1915	15/21796	0.0369357
hsa-miR-1246	path:05216_2	Thyroid cancer	4/1915	15/21796	0.0369357
hsa-miR-1246	path:05414_5	Dilated cardiomyopathy	4/1915	15/21796	0.0369357
hsa-miR-1246	path:04012_3	ErbB signaling pathway	6/1915	29/21796	0.0374126
hsa-miR-1246	path:00072_1	Synthesis and degradation of ketone bodies	3/1915	9/21796	0.0380059
hsa-miR-1246	path:00350_10	Tyrosine metabolism	3/1915	9/21796	0.0380059
hsa-miR-1246	path:04141_6	Protein processing in endoplasmic reticulum	3/1915	9/21796	0.0380059
hsa-miR-1246	path:05016_3	Huntington's disease	3/1915	9/21796	0.0380059
hsa-miR-1246	path:05212_7	Pancreatic cancer	3/1915	9/21796	0.0380059
hsa-miR-1246	path:04114_15	Oocyte meiosis	5/1915	22/21796	0.038776
hsa-miR-1246	path:04350_5	TGF-beta signaling pathway	5/1915	22/21796	0.038776
hsa-miR-1246	path:04540_9	Gap junction	5/1915	22/21796	0.038776
hsa-miR-1246	path:04920_6	Adipocytokine signaling pathway	5/1915	22/21796	0.038776
hsa-miR-1246	path:05200_12	Pathways in cancer	5/1915	22/21796	0.038776
hsa-miR-1246	path:04144_2	Endocytosis	7/1915	37/21796	0.0397416
hsa-miR-1246	path:04920_1	Adipocytokine signaling pathway	7/1915	37/21796	0.0397416
hsa-miR-1246	path:00350_13	Tyrosine metabolism	2/1915	4/21796	0.0410546
hsa-miR-1246	path:00970_1	Aminoacyl-tRNA biosynthesis	2/1915	4/21796	0.0410546
hsa-miR-1246	path:04060_12	Cytokine-cytokine receptor interaction	2/1915	4/21796	0.0410546
hsa-miR-1246	path:04060_62	Cytokine-cytokine receptor interaction	2/1915	4/21796	0.0410546
hsa-miR-1246	path:04060_65	Cytokine-cytokine receptor interaction	2/1915	4/21796	0.0410546
hsa-miR-1246	path:05130_2	Pathogenic Escherichia coli infection	2/1915	4/21796	0.0410546
hsa-miR-1246	path:05131_3	Shigellosis	2/1915	4/21796	0.0410546
hsa-miR-1246	path:05142_7	Chagas disease	2/1915	4/21796	0.0410546
hsa-miR-1246	path:04012_6	ErbB signaling pathway	6/1915	30/21796	0.0434121
hsa-miR-1246	path:04540_6	Gap junction	6/1915	30/21796	0.0434121
hsa-miR-1246	path:04660_12	T cell receptor signaling pathway	6/1915	30/21796	0.0434121
hsa-miR-1246	path:05200_15	Pathways in cancer	7/1915	38/21796	0.0451605
hsa-miR-1246	path:00240_15	Pyrimidine metabolism	8/1915	46/21796	0.0452349
hsa-miR-1246	path:04512_19	ECM-receptor interaction	4/1915	16/21796	0.0459204
hsa-miR-1246	path:04520_6	Adherens junction	4/1915	16/21796	0.0459204
hsa-miR-1246	path:04914_3	Progesterone-mediated oocyte maturation	4/1915	16/21796	0.0459204
hsa-miR-1246	path:05212_6	Pancreatic cancer	4/1915	16/21796	0.0459204
hsa-miR-1246	path:05213_2	Endometrial cancer	4/1915	16/21796	0.0459204
hsa-miR-1246	path:04114_9	Oocyte meiosis	5/1915	23/21796	0.0460825
hsa-miR-1246	path:04670_12	Leukocyte transendothelial migration	5/1915	23/21796	0.0460825
hsa-miR-1246	path:04310_9	Wnt signaling pathway	11/1915	72/21796	0.0488897
hsa-miR-1246	path:00500_12	Starch and sucrose metabolism	6/1915	31/21796	0.04998
hsa-miR-1246	path:00500_13	Starch and sucrose metabolism	6/1915	31/21796	0.04998
hsa-miR-1246	path:04670_7	Leukocyte transendothelial migration	6/1915	31/21796	0.04998
hsa-miR-1248	path:05200_8	Pathways in cancer	32/3778	62/21796	7.55218e-10
hsa-miR-1248	path:04310_6	Wnt signaling pathway	29/3778	55/21796	2.45383e-09
hsa-miR-1248	path:05200_5	Pathways in cancer	25/3778	46/21796	1.37195e-08
hsa-miR-1248	path:05200_4	Pathways in cancer	34/3778	76/21796	2.52058e-08
hsa-miR-1248	path:05218_2	Melanoma	27/3778	55/21796	6.27083e-08
hsa-miR-1248	path:04720_2	Long-term potentiation	28/3778	60/21796	1.41318e-07
hsa-miR-1248	path:04720_4	Long-term potentiation	27/3778	60/21796	5.8637e-07
hsa-miR-1248	path:05200_10	Pathways in cancer	23/3778	47/21796	6.35151e-07
hsa-miR-1248	path:05215_10	Prostate cancer	22/3778	44/21796	6.93476e-07
hsa-miR-1248	path:04310_4	Wnt signaling pathway	21/3778	41/21796	7.41436e-07
hsa-miR-1248	path:04720_5	Long-term potentiation	25/3778	54/21796	7.89619e-07
hsa-miR-1248	path:04720_6	Long-term potentiation	25/3778	56/21796	1.82683e-06
hsa-miR-1248	path:04720_1	Long-term potentiation	26/3778	60/21796	2.28049e-06
hsa-miR-1248	path:04010_7	MAPK signaling pathway	22/3778	47/21796	2.86199e-06
hsa-miR-1248	path:04916_6	Melanogenesis	12/3778	18/21796	4.75751e-06
hsa-miR-1248	path:05200_13	Pathways in cancer	25/3778	59/21796	5.7983e-06
hsa-miR-1248	path:05215_9	Prostate cancer	20/3778	42/21796	5.80601e-06
hsa-miR-1248	path:04722_3	Neurotrophin signaling pathway	28/3778	70/21796	6.29605e-06
hsa-miR-1248	path:04360_9	Axon guidance	13/3778	21/21796	6.32552e-06
hsa-miR-1248	path:04062_5	Chemokine signaling pathway	32/3778	85/21796	6.52524e-06
hsa-miR-1248	path:04720_3	Long-term potentiation	24/3778	56/21796	6.99985e-06
hsa-miR-1248	path:05200_6	Pathways in cancer	16/3778	30/21796	7.94217e-06
hsa-miR-1248	path:04920_6	Adipocytokine signaling pathway	13/3778	22/21796	1.3001e-05
hsa-miR-1248	path:04630_1	Jak-STAT signaling pathway	19/3778	41/21796	1.62135e-05
hsa-miR-1248	path:05215_5	Prostate cancer	19/3778	41/21796	1.62135e-05
hsa-miR-1248	path:05200_7	Pathways in cancer	18/3778	38/21796	1.85849e-05
hsa-miR-1248	path:04310_1	Wnt signaling pathway	17/3778	35/21796	2.09499e-05
hsa-miR-1248	path:05218_3	Melanoma	15/3778	29/21796	2.48042e-05
hsa-miR-1248	path:04062_3	Chemokine signaling pathway	31/3778	86/21796	2.48085e-05
hsa-miR-1248	path:04630_2	Jak-STAT signaling pathway	32/3778	90/21796	2.54173e-05
hsa-miR-1248	path:04350_1	TGF-beta signaling pathway	14/3778	26/21796	2.56352e-05
hsa-miR-1248	path:04062_1	Chemokine signaling pathway	43/3778	135/21796	2.73175e-05
hsa-miR-1248	path:04270_8	Vascular smooth muscle contraction	10/3778	15/21796	3.10402e-05
hsa-miR-1248	path:04310_9	Wnt signaling pathway	27/3778	72/21796	3.6346e-05
hsa-miR-1248	path:05214_4	Glioma	19/3778	43/21796	3.72569e-05
hsa-miR-1248	path:04020_2	Calcium signaling pathway	39/3778	120/21796	3.82161e-05
hsa-miR-1248	path:05215_7	Prostate cancer	15/3778	30/21796	4.16662e-05
hsa-miR-1248	path:04062_7	Chemokine signaling pathway	23/3778	58/21796	4.86919e-05
hsa-miR-1248	path:04270_6	Vascular smooth muscle contraction	9/3778	13/21796	5.10199e-05
hsa-miR-1248	path:04920_1	Adipocytokine signaling pathway	17/3778	37/21796	5.16837e-05
hsa-miR-1248	path:05200_3	Pathways in cancer	21/3778	51/21796	5.33036e-05
hsa-miR-1248	path:04510_12	Focal adhesion	25/3778	66/21796	5.7492e-05
hsa-miR-1248	path:04920_3	Adipocytokine signaling pathway	16/3778	34/21796	5.97254e-05
hsa-miR-1248	path:04020_1	Calcium signaling pathway	37/3778	114/21796	6.15988e-05
hsa-miR-1248	path:04510_13	Focal adhesion	40/3778	127/21796	6.77841e-05
hsa-miR-1248	path:04962_2	Vasopressin-regulated water reabsorption	11/3778	19/21796	8.02411e-05
hsa-miR-1248	path:05214_1	Glioma	20/3778	49/21796	9.25285e-05
hsa-miR-1248	path:04650_8	Natural killer cell mediated cytotoxicity	18/3778	42/21796	9.68181e-05
hsa-miR-1248	path:05200_20	Pathways in cancer	18/3778	42/21796	9.68181e-05
hsa-miR-1248	path:04510_4	Focal adhesion	26/3778	72/21796	0.000105142
hsa-miR-1248	path:04920_7	Adipocytokine signaling pathway	15/3778	32/21796	0.000107258
hsa-miR-1248	path:04110_3	Cell cycle	22/3778	57/21796	0.000113743
hsa-miR-1248	path:04340_1	Hedgehog signaling pathway	20/3778	50/21796	0.000129257
hsa-miR-1248	path:04062_10	Chemokine signaling pathway	25/3778	69/21796	0.000133247
hsa-miR-1248	path:04270_12	Vascular smooth muscle contraction	15/3778	33/21796	0.000165252
hsa-miR-1248	path:04810_3	Regulation of actin cytoskeleton	24/3778	66/21796	0.000168872
hsa-miR-1248	path:04660_8	T cell receptor signaling pathway	14/3778	30/21796	0.000192885
hsa-miR-1248	path:05220_8	Chronic myeloid leukemia	14/3778	30/21796	0.000192885
hsa-miR-1248	path:04012_9	ErbB signaling pathway	18/3778	44/21796	0.000198367
hsa-miR-1248	path:04650_12	Natural killer cell mediated cytotoxicity	18/3778	44/21796	0.000198367
hsa-miR-1248	path:04662_5	B cell receptor signaling pathway	8/3778	12/21796	0.000206054
hsa-miR-1248	path:04510_6	Focal adhesion	39/3778	129/21796	0.000218143
hsa-miR-1248	path:04062_12	Chemokine signaling pathway	19/3778	48/21796	0.000222622
hsa-miR-1248	path:04370_1	VEGF signaling pathway	20/3778	52/21796	0.00024286
hsa-miR-1248	path:04920_2	Adipocytokine signaling pathway	12/3778	24/21796	0.000247028
hsa-miR-1248	path:04270_7	Vascular smooth muscle contraction	9/3778	15/21796	0.000255397
hsa-miR-1248	path:04510_5	Focal adhesion	39/3778	130/21796	0.000260201
hsa-miR-1248	path:04510_7	Focal adhesion	39/3778	130/21796	0.000260201
hsa-miR-1248	path:05215_4	Prostate cancer	11/3778	21/21796	0.000266351
hsa-miR-1248	path:04062_2	Chemokine signaling pathway	35/3778	113/21796	0.000268709
hsa-miR-1248	path:04062_6	Chemokine signaling pathway	22/3778	60/21796	0.000271253
hsa-miR-1248	path:04722_1	Neurotrophin signaling pathway	22/3778	60/21796	0.000271253
hsa-miR-1248	path:04370_3	VEGF signaling pathway	18/3778	45/21796	0.000277443
hsa-miR-1248	path:05214_2	Glioma	18/3778	45/21796	0.000277443
hsa-miR-1248	path:04010_22	MAPK signaling pathway	23/3778	64/21796	0.000279823
hsa-miR-1248	path:04110_12	Cell cycle	20/3778	53/21796	0.000327061
hsa-miR-1248	path:04010_10	MAPK signaling pathway	21/3778	57/21796	0.000343768
hsa-miR-1248	path:04650_2	Natural killer cell mediated cytotoxicity	17/3778	42/21796	0.000344864
hsa-miR-1248	path:04210_7	Apoptosis	13/3778	28/21796	0.000347412
hsa-miR-1248	path:04350_8	TGF-beta signaling pathway	13/3778	28/21796	0.000347412
hsa-miR-1248	path:04520_2	Adherens junction	13/3778	28/21796	0.000347412
hsa-miR-1248	path:04110_11	Cell cycle	18/3778	46/21796	0.000382561
hsa-miR-1248	path:04350_6	TGF-beta signaling pathway	12/3778	25/21796	0.000400378
hsa-miR-1248	path:04350_5	TGF-beta signaling pathway	11/3778	22/21796	0.000449472
hsa-miR-1248	path:04660_5	T cell receptor signaling pathway	11/3778	22/21796	0.000449472
hsa-miR-1248	path:04010_3	MAPK signaling pathway	26/3778	78/21796	0.000455584
hsa-miR-1248	path:04115_1	p53 signaling pathway	22/3778	62/21796	0.000461794
hsa-miR-1248	path:04110_15	Cell cycle	18/3778	47/21796	0.000520474
hsa-miR-1248	path:04110_16	Cell cycle	18/3778	47/21796	0.000520474
hsa-miR-1248	path:04722_9	Neurotrophin signaling pathway	13/3778	29/21796	0.000530303
hsa-miR-1248	path:04920_5	Adipocytokine signaling pathway	12/3778	26/21796	0.000626848
hsa-miR-1248	path:05220_4	Chronic myeloid leukemia	12/3778	26/21796	0.000626848
hsa-miR-1248	path:00140_1	Steroid hormone biosynthesis	14/3778	33/21796	0.000646945
hsa-miR-1248	path:00140_21	Steroid hormone biosynthesis	14/3778	33/21796	0.000646945
hsa-miR-1248	path:00140_22	Steroid hormone biosynthesis	14/3778	33/21796	0.000646945
hsa-miR-1248	path:04650_7	Natural killer cell mediated cytotoxicity	14/3778	33/21796	0.000646945
hsa-miR-1248	path:04650_6	Natural killer cell mediated cytotoxicity	17/3778	44/21796	0.000655709
hsa-miR-1248	path:04010_11	MAPK signaling pathway	20/3778	56/21796	0.000749276
hsa-miR-1248	path:04010_23	MAPK signaling pathway	23/3778	68/21796	0.000753635
hsa-miR-1248	path:04010_15	MAPK signaling pathway	21/3778	60/21796	0.000758712
hsa-miR-1248	path:04012_6	ErbB signaling pathway	13/3778	30/21796	0.000788329
hsa-miR-1248	path:05220_3	Chronic myeloid leukemia	13/3778	30/21796	0.000788329
hsa-miR-1248	path:04370_4	VEGF signaling pathway	16/3778	41/21796	0.000825058
hsa-miR-1248	path:05211_5	Renal cell carcinoma	9/3778	17/21796	0.000888468
hsa-miR-1248	path:05220_2	Chronic myeloid leukemia	12/3778	27/21796	0.000951489
hsa-miR-1248	path:00564_9	Glycerophospholipid metabolism	21/3778	61/21796	0.000970394
hsa-miR-1248	path:00140_9	Steroid hormone biosynthesis	16/3778	42/21796	0.00112056
hsa-miR-1248	path:00140_18	Steroid hormone biosynthesis	16/3778	42/21796	0.00112056
hsa-miR-1248	path:00140_19	Steroid hormone biosynthesis	16/3778	42/21796	0.00112056
hsa-miR-1248	path:00140_20	Steroid hormone biosynthesis	16/3778	42/21796	0.00112056
hsa-miR-1248	path:04012_1	ErbB signaling pathway	16/3778	42/21796	0.00112056
hsa-miR-1248	path:00982_6	Drug metabolism - cytochrome P450	11/3778	24/21796	0.00113334
hsa-miR-1248	path:04670_13	Leukocyte transendothelial migration	11/3778	24/21796	0.00113334
hsa-miR-1248	path:05221_2	Acute myeloid leukemia	13/3778	31/21796	0.00114398
hsa-miR-1248	path:04650_9	Natural killer cell mediated cytotoxicity	17/3778	46/21796	0.00118012
hsa-miR-1248	path:04810_17	Regulation of actin cytoskeleton	22/3778	66/21796	0.00121095
hsa-miR-1248	path:00040_13	Pentose and glucuronate interconversions	10/3778	21/21796	0.0013246
hsa-miR-1248	path:00053_5	Ascorbate and aldarate metabolism	10/3778	21/21796	0.0013246
hsa-miR-1248	path:00500_9	Starch and sucrose metabolism	10/3778	21/21796	0.0013246
hsa-miR-1248	path:04710_1	Circadian rhythm - mammal	10/3778	21/21796	0.0013246
hsa-miR-1248	path:04510_19	Focal adhesion	15/3778	39/21796	0.0014172
hsa-miR-1248	path:04920_4	Adipocytokine signaling pathway	9/3778	18/21796	0.00150472
hsa-miR-1248	path:00564_5	Glycerophospholipid metabolism	21/3778	63/21796	0.00154897
hsa-miR-1248	path:04270_5	Vascular smooth muscle contraction	8/3778	15/21796	0.00163357
hsa-miR-1248	path:04666_2	Fc gamma R-mediated phagocytosis	14/3778	36/21796	0.00179052
hsa-miR-1248	path:04650_16	Natural killer cell mediated cytotoxicity	15/3778	40/21796	0.00190843
hsa-miR-1248	path:04012_5	ErbB signaling pathway	16/3778	44/21796	0.00198362
hsa-miR-1248	path:04370_2	VEGF signaling pathway	18/3778	52/21796	0.00203185
hsa-miR-1248	path:00040_5	Pentose and glucuronate interconversions	10/3778	22/21796	0.00205387
hsa-miR-1248	path:04350_7	TGF-beta signaling pathway	10/3778	22/21796	0.00205387
hsa-miR-1248	path:05146_9	Amoebiasis	5/3778	7/21796	0.0024027
hsa-miR-1248	path:05211_3	Renal cell carcinoma	9/3778	19/21796	0.002422
hsa-miR-1248	path:05211_6	Renal cell carcinoma	9/3778	19/21796	0.002422
hsa-miR-1248	path:04144_2	Endocytosis	14/3778	37/21796	0.0024265
hsa-miR-1248	path:04670_18	Leukocyte transendothelial migration	11/3778	26/21796	0.00250299
hsa-miR-1248	path:04971_4	Gastric acid secretion	11/3778	26/21796	0.00250299
hsa-miR-1248	path:04722_4	Neurotrophin signaling pathway	16/3778	45/21796	0.00258955
hsa-miR-1248	path:04650_13	Natural killer cell mediated cytotoxicity	17/3778	49/21796	0.00260414
hsa-miR-1248	path:04010_5	MAPK signaling pathway	8/3778	16/21796	0.0027732
hsa-miR-1248	path:05211_2	Renal cell carcinoma	8/3778	16/21796	0.0027732
hsa-miR-1248	path:04530_6	Tight junction	21/3778	66/21796	0.00295221
hsa-miR-1248	path:04730_3	Long-term depression	6/3778	10/21796	0.00299748
hsa-miR-1248	path:04962_1	Vasopressin-regulated water reabsorption	6/3778	10/21796	0.00299748
hsa-miR-1248	path:04360_1	Axon guidance	7/3778	13/21796	0.00302137
hsa-miR-1248	path:05211_1	Renal cell carcinoma	10/3778	23/21796	0.00307445
hsa-miR-1248	path:04810_4	Regulation of actin cytoskeleton	14/3778	38/21796	0.00323736
hsa-miR-1248	path:04810_15	Regulation of actin cytoskeleton	15/3778	42/21796	0.00331839
hsa-miR-1248	path:04670_16	Leukocyte transendothelial migration	11/3778	27/21796	0.00356965
hsa-miR-1248	path:04670_22	Leukocyte transendothelial migration	11/3778	27/21796	0.00356965
hsa-miR-1248	path:04971_2	Gastric acid secretion	11/3778	27/21796	0.00356965
hsa-miR-1248	path:04970_1	Salivary secretion	9/3778	20/21796	0.00373219
hsa-miR-1248	path:04060_22	Cytokine-cytokine receptor interaction	4/3778	5/21796	0.00388304
hsa-miR-1248	path:04130_2	SNARE interactions in vesicular transport	4/3778	5/21796	0.00388304
hsa-miR-1248	path:05220_5	Chronic myeloid leukemia	4/3778	5/21796	0.00388304
hsa-miR-1248	path:04666_10	Fc gamma R-mediated phagocytosis	12/3778	31/21796	0.00391749
hsa-miR-1248	path:04730_6	Long-term depression	17/3778	51/21796	0.00418679
hsa-miR-1248	path:04650_10	Natural killer cell mediated cytotoxicity	16/3778	47/21796	0.00426373
hsa-miR-1248	path:04722_7	Neurotrophin signaling pathway	15/3778	43/21796	0.00429213
hsa-miR-1248	path:04710_2	Circadian rhythm - mammal	8/3778	17/21796	0.00444852
hsa-miR-1248	path:05215_8	Prostate cancer	8/3778	17/21796	0.00444852
hsa-miR-1248	path:04810_19	Regulation of actin cytoskeleton	10/3778	24/21796	0.00446095
hsa-miR-1248	path:05200_22	Pathways in cancer	10/3778	24/21796	0.00446095
hsa-miR-1248	path:00564_1	Glycerophospholipid metabolism	20/3778	64/21796	0.00461617
hsa-miR-1248	path:04910_7	Insulin signaling pathway	20/3778	64/21796	0.00461617
hsa-miR-1248	path:04540_8	Gap junction	11/3778	28/21796	0.00497059
hsa-miR-1248	path:05215_3	Prostate cancer	11/3778	28/21796	0.00497059
hsa-miR-1248	path:04010_24	MAPK signaling pathway	18/3778	56/21796	0.00504815
hsa-miR-1248	path:04722_12	Neurotrophin signaling pathway	18/3778	56/21796	0.00504815
hsa-miR-1248	path:00100_5	Steroid biosynthesis	3/3778	3/21796	0.0052044
hsa-miR-1248	path:04210_1	Apoptosis	5/3778	8/21796	0.00549171
hsa-miR-1248	path:05200_25	Pathways in cancer	5/3778	8/21796	0.00549171
hsa-miR-1248	path:05212_9	Pancreatic cancer	5/3778	8/21796	0.00549171
hsa-miR-1248	path:04670_14	Leukocyte transendothelial migration	9/3778	21/21796	0.00553788
hsa-miR-1248	path:05218_5	Melanoma	9/3778	21/21796	0.00553788
hsa-miR-1248	path:00564_8	Glycerophospholipid metabolism	19/3778	61/21796	0.0059082
hsa-miR-1248	path:00830_2	Retinol metabolism	19/3778	61/21796	0.0059082
hsa-miR-1248	path:04070_1	Phosphatidylinositol signaling system	21/3778	70/21796	0.00635112
hsa-miR-1248	path:04114_5	Oocyte meiosis	16/3778	49/21796	0.00673221
hsa-miR-1248	path:04012_3	ErbB signaling pathway	11/3778	29/21796	0.00677272
hsa-miR-1248	path:05014_2	Amyotrophic lateral sclerosis (ALS)	8/3778	18/21796	0.00680355
hsa-miR-1248	path:05200_36	Pathways in cancer	8/3778	18/21796	0.00680355
hsa-miR-1248	path:04062_4	Chemokine signaling pathway	12/3778	33/21796	0.00702781
hsa-miR-1248	path:04722_14	Neurotrophin signaling pathway	12/3778	33/21796	0.00702781
hsa-miR-1248	path:04270_3	Vascular smooth muscle contraction	14/3778	41/21796	0.00707021
hsa-miR-1248	path:04650_21	Natural killer cell mediated cytotoxicity	14/3778	41/21796	0.00707021
hsa-miR-1248	path:04730_1	Long-term depression	14/3778	41/21796	0.00707021
hsa-miR-1248	path:05222_4	Small cell lung cancer	9/3778	22/21796	0.00794989
hsa-miR-1248	path:04070_2	Phosphatidylinositol signaling system	20/3778	67/21796	0.00809201
hsa-miR-1248	path:04144_9	Endocytosis	7/3778	15/21796	0.00821598
hsa-miR-1248	path:04350_4	TGF-beta signaling pathway	7/3778	15/21796	0.00821598
hsa-miR-1248	path:04670_20	Leukocyte transendothelial migration	10/3778	26/21796	0.00866571
hsa-miR-1248	path:04270_14	Vascular smooth muscle contraction	11/3778	30/21796	0.00904732
hsa-miR-1248	path:05142_6	Chagas disease	11/3778	30/21796	0.00904732
hsa-miR-1248	path:05214_8	Glioma	13/3778	38/21796	0.00912784
hsa-miR-1248	path:05144_1	Malaria	6/3778	12/21796	0.00962244
hsa-miR-1248	path:00270_2	Cysteine and methionine metabolism	8/3778	19/21796	0.00999014
hsa-miR-1248	path:04670_19	Leukocyte transendothelial migration	8/3778	19/21796	0.00999014
hsa-miR-1248	path:05217_6	Basal cell carcinoma	8/3778	19/21796	0.00999014
hsa-miR-1248	path:04730_2	Long-term depression	16/3778	51/21796	0.0102368
hsa-miR-1248	path:04360_16	Axon guidance	5/3778	9/21796	0.0105999
hsa-miR-1248	path:05210_5	Colorectal cancer	5/3778	9/21796	0.0105999
hsa-miR-1248	path:04510_3	Focal adhesion	18/3778	60/21796	0.0110176
hsa-miR-1248	path:00983_4	Drug metabolism - other enzymes	9/3778	23/21796	0.0110841
hsa-miR-1248	path:04650_17	Natural killer cell mediated cytotoxicity	9/3778	23/21796	0.0110841
hsa-miR-1248	path:04670_12	Leukocyte transendothelial migration	9/3778	23/21796	0.0110841
hsa-miR-1248	path:05200_29	Pathways in cancer	9/3778	23/21796	0.0110841
hsa-miR-1248	path:05218_6	Melanoma	9/3778	23/21796	0.0110841
hsa-miR-1248	path:04722_2	Neurotrophin signaling pathway	14/3778	43/21796	0.0111929
hsa-miR-1248	path:04510_18	Focal adhesion	13/3778	39/21796	0.0115634
hsa-miR-1248	path:04810_20	Regulation of actin cytoskeleton	13/3778	39/21796	0.0115634
hsa-miR-1248	path:00500_5	Starch and sucrose metabolism	10/3778	27/21796	0.0116634
hsa-miR-1248	path:00500_8	Starch and sucrose metabolism	10/3778	27/21796	0.0116634
hsa-miR-1248	path:00512_1	O-Glycan biosynthesis	10/3778	27/21796	0.0116634
hsa-miR-1248	path:05223_1	Non-small cell lung cancer	10/3778	27/21796	0.0116634
hsa-miR-1248	path:05223_4	Non-small cell lung cancer	10/3778	27/21796	0.0116634
hsa-miR-1248	path:04150_2	mTOR signaling pathway	12/3778	35/21796	0.0118085
hsa-miR-1248	path:04110_14	Cell cycle	11/3778	31/21796	0.0118687
hsa-miR-1248	path:04350_10	TGF-beta signaling pathway	7/3778	16/21796	0.0124493
hsa-miR-1248	path:04520_6	Adherens junction	7/3778	16/21796	0.0124493
hsa-miR-1248	path:04912_2	GnRH signaling pathway	7/3778	16/21796	0.0124493
hsa-miR-1248	path:04960_4	Aldosterone-regulated sodium reabsorption	7/3778	16/21796	0.0124493
hsa-miR-1248	path:04010_9	MAPK signaling pathway	14/3778	44/21796	0.013856
hsa-miR-1248	path:00270_5	Cysteine and methionine metabolism	8/3778	20/21796	0.0141621
hsa-miR-1248	path:04670_15	Leukocyte transendothelial migration	8/3778	20/21796	0.0141621
hsa-miR-1248	path:04920_8	Adipocytokine signaling pathway	8/3778	20/21796	0.0141621
hsa-miR-1248	path:04810_2	Regulation of actin cytoskeleton	12/3778	36/21796	0.0149797
hsa-miR-1248	path:00310_5	Lysine degradation	9/3778	24/21796	0.015058
hsa-miR-1248	path:00860_6	Porphyrin and chlorophyll metabolism	9/3778	24/21796	0.015058
hsa-miR-1248	path:04620_20	Toll-like receptor signaling pathway	6/3778	13/21796	0.0152805
hsa-miR-1248	path:04910_11	Insulin signaling pathway	6/3778	13/21796	0.0152805
hsa-miR-1248	path:04970_2	Salivary secretion	6/3778	13/21796	0.0152805
hsa-miR-1248	path:04530_3	Tight junction	11/3778	32/21796	0.0153128
hsa-miR-1248	path:04722_5	Neurotrophin signaling pathway	11/3778	32/21796	0.0153128
hsa-miR-1248	path:04070_4	Phosphatidylinositol signaling system	18/3778	62/21796	0.0156086
hsa-miR-1248	path:04070_5	Phosphatidylinositol signaling system	17/3778	58/21796	0.0167897
hsa-miR-1248	path:04310_8	Wnt signaling pathway	17/3778	58/21796	0.0167897
hsa-miR-1248	path:04530_2	Tight junction	22/3778	81/21796	0.0179365
hsa-miR-1248	path:04620_17	Toll-like receptor signaling pathway	7/3778	17/21796	0.0180498
hsa-miR-1248	path:04722_8	Neurotrophin signaling pathway	7/3778	17/21796	0.0180498
hsa-miR-1248	path:04810_7	Regulation of actin cytoskeleton	7/3778	17/21796	0.0180498
hsa-miR-1248	path:04916_2	Melanogenesis	7/3778	17/21796	0.0180498
hsa-miR-1248	path:05100_2	Bacterial invasion of epithelial cells	7/3778	17/21796	0.0180498
hsa-miR-1248	path:05200_33	Pathways in cancer	7/3778	17/21796	0.0180498
hsa-miR-1248	path:05200_34	Pathways in cancer	7/3778	17/21796	0.0180498
hsa-miR-1248	path:05221_1	Acute myeloid leukemia	7/3778	17/21796	0.0180498
hsa-miR-1248	path:05222_8	Small cell lung cancer	7/3778	17/21796	0.0180498
hsa-miR-1248	path:00100_3	Steroid biosynthesis	3/3778	4/21796	0.0181131
hsa-miR-1248	path:00290_4	Valine, leucine and isoleucine biosynthesis	3/3778	4/21796	0.0181131
hsa-miR-1248	path:05142_7	Chagas disease	3/3778	4/21796	0.0181131
hsa-miR-1248	path:05200_28	Pathways in cancer	3/3778	4/21796	0.0181131
hsa-miR-1248	path:05222_3	Small cell lung cancer	3/3778	4/21796	0.0181131
hsa-miR-1248	path:04730_4	Long-term depression	5/3778	10/21796	0.0182023
hsa-miR-1248	path:05014_5	Amyotrophic lateral sclerosis (ALS)	5/3778	10/21796	0.0182023
hsa-miR-1248	path:05110_7	Vibrio cholerae infection	5/3778	10/21796	0.0182023
hsa-miR-1248	path:05214_7	Glioma	5/3778	10/21796	0.0182023
hsa-miR-1248	path:05220_9	Chronic myeloid leukemia	5/3778	10/21796	0.0182023
hsa-miR-1248	path:00564_2	Glycerophospholipid metabolism	18/3778	63/21796	0.0184027
hsa-miR-1248	path:04114_10	Oocyte meiosis	12/3778	37/21796	0.0187558
hsa-miR-1248	path:04510_15	Focal adhesion	12/3778	37/21796	0.0187558
hsa-miR-1248	path:04620_3	Toll-like receptor signaling pathway	8/3778	21/21796	0.0194693
hsa-miR-1248	path:04530_1	Tight junction	24/3778	91/21796	0.0197936
hsa-miR-1248	path:04020_4	Calcium signaling pathway	10/3778	29/21796	0.0199126
hsa-miR-1248	path:04360_14	Axon guidance	10/3778	29/21796	0.0199126
hsa-miR-1248	path:05221_5	Acute myeloid leukemia	10/3778	29/21796	0.0199126
hsa-miR-1248	path:00270_9	Cysteine and methionine metabolism	4/3778	7/21796	0.0202369
hsa-miR-1248	path:04514_29	Cell adhesion molecules (CAMs)	4/3778	7/21796	0.0202369
hsa-miR-1248	path:04520_1	Adherens junction	4/3778	7/21796	0.0202369
hsa-miR-1248	path:05014_4	Amyotrophic lateral sclerosis (ALS)	4/3778	7/21796	0.0202369
hsa-miR-1248	path:05214_11	Glioma	4/3778	7/21796	0.0202369
hsa-miR-1248	path:04666_5	Fc gamma R-mediated phagocytosis	14/3778	46/21796	0.0206168
hsa-miR-1248	path:04110_1	Cell cycle	13/3778	42/21796	0.0219277
hsa-miR-1248	path:04114_3	Oocyte meiosis	13/3778	42/21796	0.0219277
hsa-miR-1248	path:04270_4	Vascular smooth muscle contraction	13/3778	42/21796	0.0219277
hsa-miR-1248	path:04144_10	Endocytosis	6/3778	14/21796	0.0228827
hsa-miR-1248	path:04510_10	Focal adhesion	6/3778	14/21796	0.0228827
hsa-miR-1248	path:05010_8	Alzheimer's disease	6/3778	14/21796	0.0228827
hsa-miR-1248	path:05217_2	Basal cell carcinoma	12/3778	38/21796	0.0231995
hsa-miR-1248	path:05200_14	Pathways in cancer	11/3778	34/21796	0.0243701
hsa-miR-1248	path:04330_1	Notch signaling pathway	14/3778	47/21796	0.0248069
hsa-miR-1248	path:04660_3	T cell receptor signaling pathway	7/3778	18/21796	0.0252065
hsa-miR-1248	path:04660_4	T cell receptor signaling pathway	7/3778	18/21796	0.0252065
hsa-miR-1248	path:04970_4	Salivary secretion	7/3778	18/21796	0.0252065
hsa-miR-1248	path:05200_35	Pathways in cancer	7/3778	18/21796	0.0252065
hsa-miR-1248	path:05218_4	Melanoma	7/3778	18/21796	0.0252065
hsa-miR-1248	path:05222_1	Small cell lung cancer	7/3778	18/21796	0.0252065
hsa-miR-1248	path:04810_8	Regulation of actin cytoskeleton	16/3778	56/21796	0.0253207
hsa-miR-1248	path:04310_2	Wnt signaling pathway	10/3778	30/21796	0.0253452
hsa-miR-1248	path:04660_12	T cell receptor signaling pathway	10/3778	30/21796	0.0253452
hsa-miR-1248	path:04530_10	Tight junction	9/3778	26/21796	0.0259805
hsa-miR-1248	path:04930_2	Type II diabetes mellitus	9/3778	26/21796	0.0259805
hsa-miR-1248	path:05100_5	Bacterial invasion of epithelial cells	9/3778	26/21796	0.0259805
hsa-miR-1248	path:05212_1	Pancreatic cancer	9/3778	26/21796	0.0259805
hsa-miR-1248	path:00910_2	Nitrogen metabolism	8/3778	22/21796	0.0260518
hsa-miR-1248	path:04620_13	Toll-like receptor signaling pathway	8/3778	22/21796	0.0260518
hsa-miR-1248	path:05200_12	Pathways in cancer	8/3778	22/21796	0.0260518
hsa-miR-1248	path:00564_7	Glycerophospholipid metabolism	15/3778	52/21796	0.0273948
hsa-miR-1248	path:04530_5	Tight junction	15/3778	52/21796	0.0273948
hsa-miR-1248	path:00500_1	Starch and sucrose metabolism	12/3778	39/21796	0.028371
hsa-miR-1248	path:00500_4	Starch and sucrose metabolism	12/3778	39/21796	0.028371
hsa-miR-1248	path:00500_7	Starch and sucrose metabolism	12/3778	39/21796	0.028371
hsa-miR-1248	path:04530_8	Tight junction	5/3778	11/21796	0.0286786
hsa-miR-1248	path:04620_18	Toll-like receptor signaling pathway	5/3778	11/21796	0.0286786
hsa-miR-1248	path:05016_5	Huntington's disease	5/3778	11/21796	0.0286786
hsa-miR-1248	path:05140_5	Leishmaniasis	5/3778	11/21796	0.0286786
hsa-miR-1248	path:00564_6	Glycerophospholipid metabolism	18/3778	66/21796	0.029122
hsa-miR-1248	path:00564_10	Glycerophospholipid metabolism	18/3778	66/21796	0.029122
hsa-miR-1248	path:04666_8	Fc gamma R-mediated phagocytosis	14/3778	48/21796	0.0295967
hsa-miR-1248	path:00270_8	Cysteine and methionine metabolism	2/3778	2/21796	0.0300383
hsa-miR-1248	path:04060_23	Cytokine-cytokine receptor interaction	2/3778	2/21796	0.0300383
hsa-miR-1248	path:04060_39	Cytokine-cytokine receptor interaction	2/3778	2/21796	0.0300383
hsa-miR-1248	path:04060_52	Cytokine-cytokine receptor interaction	2/3778	2/21796	0.0300383
hsa-miR-1248	path:04060_57	Cytokine-cytokine receptor interaction	2/3778	2/21796	0.0300383
hsa-miR-1248	path:04080_6	Neuroactive ligand-receptor interaction	2/3778	2/21796	0.0300383
hsa-miR-1248	path:04514_6	Cell adhesion molecules (CAMs)	2/3778	2/21796	0.0300383
hsa-miR-1248	path:04514_23	Cell adhesion molecules (CAMs)	2/3778	2/21796	0.0300383
hsa-miR-1248	path:04514_24	Cell adhesion molecules (CAMs)	2/3778	2/21796	0.0300383
hsa-miR-1248	path:04514_84	Cell adhesion molecules (CAMs)	2/3778	2/21796	0.0300383
hsa-miR-1248	path:04666_1	Fc gamma R-mediated phagocytosis	2/3778	2/21796	0.0300383
hsa-miR-1248	path:04670_5	Leukocyte transendothelial migration	2/3778	2/21796	0.0300383
hsa-miR-1248	path:04672_12	Intestinal immune network for IgA production	2/3778	2/21796	0.0300383
hsa-miR-1248	path:04672_13	Intestinal immune network for IgA production	2/3778	2/21796	0.0300383
hsa-miR-1248	path:05016_6	Huntington's disease	2/3778	2/21796	0.0300383
hsa-miR-1248	path:04270_9	Vascular smooth muscle contraction	11/3778	35/21796	0.0301275
hsa-miR-1248	path:04910_13	Insulin signaling pathway	11/3778	35/21796	0.0301275
hsa-miR-1248	path:04520_9	Adherens junction	10/3778	31/21796	0.0317626
hsa-miR-1248	path:04670_7	Leukocyte transendothelial migration	10/3778	31/21796	0.0317626
hsa-miR-1248	path:04210_3	Apoptosis	6/3778	15/21796	0.0326606
hsa-miR-1248	path:04660_2	T cell receptor signaling pathway	6/3778	15/21796	0.0326606
hsa-miR-1248	path:05200_19	Pathways in cancer	6/3778	15/21796	0.0326606
hsa-miR-1248	path:05414_5	Dilated cardiomyopathy	6/3778	15/21796	0.0326606
hsa-miR-1248	path:05221_3	Acute myeloid leukemia	9/3778	27/21796	0.0331391
hsa-miR-1248	path:04662_1	B cell receptor signaling pathway	8/3778	23/21796	0.0340346
hsa-miR-1248	path:04662_3	B cell receptor signaling pathway	8/3778	23/21796	0.0340346
hsa-miR-1248	path:05131_6	Shigellosis	8/3778	23/21796	0.0340346
hsa-miR-1248	path:05142_2	Chagas disease	8/3778	23/21796	0.0340346
hsa-miR-1248	path:04620_14	Toll-like receptor signaling pathway	7/3778	19/21796	0.0340827
hsa-miR-1248	path:04670_17	Leukocyte transendothelial migration	7/3778	19/21796	0.0340827
hsa-miR-1248	path:04114_7	Oocyte meiosis	12/3778	40/21796	0.0343275
hsa-miR-1248	path:05217_1	Basal cell carcinoma	12/3778	40/21796	0.0343275
hsa-miR-1248	path:00100_2	Steroid biosynthesis	4/3778	8/21796	0.0349821
hsa-miR-1248	path:04722_6	Neurotrophin signaling pathway	4/3778	8/21796	0.0349821
hsa-miR-1248	path:04916_5	Melanogenesis	4/3778	8/21796	0.0349821
hsa-miR-1248	path:05200_21	Pathways in cancer	4/3778	8/21796	0.0349821
hsa-miR-1248	path:05212_8	Pancreatic cancer	4/3778	8/21796	0.0349821
hsa-miR-1248	path:05215_6	Prostate cancer	4/3778	8/21796	0.0349821
hsa-miR-1248	path:05216_4	Thyroid cancer	4/3778	8/21796	0.0349821
hsa-miR-1248	path:05219_4	Bladder cancer	4/3778	8/21796	0.0349821
hsa-miR-1248	path:05223_3	Non-small cell lung cancer	4/3778	8/21796	0.0349821
hsa-miR-1248	path:05217_4	Basal cell carcinoma	11/3778	36/21796	0.0367925
hsa-miR-1248	path:05222_2	Small cell lung cancer	11/3778	36/21796	0.0367925
hsa-miR-1248	path:04666_4	Fc gamma R-mediated phagocytosis	13/3778	45/21796	0.0379819
hsa-miR-1248	path:04664_4	Fc epsilon RI signaling pathway	10/3778	32/21796	0.0392399
hsa-miR-1248	path:04670_2	Leukocyte transendothelial migration	10/3778	32/21796	0.0392399
hsa-miR-1248	path:00534_1	Glycosaminoglycan biosynthesis - heparan sulfate	3/3778	5/21796	0.0394581
hsa-miR-1248	path:00860_12	Porphyrin and chlorophyll metabolism	3/3778	5/21796	0.0394581
hsa-miR-1248	path:00860_14	Porphyrin and chlorophyll metabolism	3/3778	5/21796	0.0394581
hsa-miR-1248	path:04514_56	Cell adhesion molecules (CAMs)	3/3778	5/21796	0.0394581
hsa-miR-1248	path:05200_27	Pathways in cancer	3/3778	5/21796	0.0394581
hsa-miR-1248	path:05210_4	Colorectal cancer	3/3778	5/21796	0.0394581
hsa-miR-1248	path:05216_3	Thyroid cancer	3/3778	5/21796	0.0394581
hsa-miR-1248	path:04810_1	Regulation of actin cytoskeleton	12/3778	41/21796	0.041121
hsa-miR-1248	path:04810_10	Regulation of actin cytoskeleton	12/3778	41/21796	0.041121
hsa-miR-1248	path:04810_18	Regulation of actin cytoskeleton	14/3778	50/21796	0.0411425
hsa-miR-1248	path:04114_8	Oocyte meiosis	9/3778	28/21796	0.0415505
hsa-miR-1248	path:04910_5	Insulin signaling pathway	9/3778	28/21796	0.0415505
hsa-miR-1248	path:04910_8	Insulin signaling pathway	9/3778	28/21796	0.0415505
hsa-miR-1248	path:05142_1	Chagas disease	9/3778	28/21796	0.0415505
hsa-miR-1248	path:04742_2	Taste transduction	5/3778	12/21796	0.0422901
hsa-miR-1248	path:05020_7	Prion diseases	5/3778	12/21796	0.0422901
hsa-miR-1248	path:05200_16	Pathways in cancer	5/3778	12/21796	0.0422901
hsa-miR-1248	path:05213_1	Endometrial cancer	5/3778	12/21796	0.0422901
hsa-miR-1248	path:04510_14	Focal adhesion	29/3778	122/21796	0.0428967
hsa-miR-1248	path:04540_7	Gap junction	8/3778	24/21796	0.043523
hsa-miR-1248	path:04664_7	Fc epsilon RI signaling pathway	8/3778	24/21796	0.043523
hsa-miR-1248	path:05200_11	Pathways in cancer	8/3778	24/21796	0.043523
hsa-miR-1248	path:05200_17	Pathways in cancer	8/3778	24/21796	0.043523
hsa-miR-1248	path:04722_11	Neurotrophin signaling pathway	11/3778	37/21796	0.0444234
hsa-miR-1248	path:05200_2	Pathways in cancer	11/3778	37/21796	0.0444234
hsa-miR-1248	path:04620_19	Toll-like receptor signaling pathway	6/3778	16/21796	0.0447874
hsa-miR-1248	path:04670_21	Leukocyte transendothelial migration	6/3778	16/21796	0.0447874
hsa-miR-1248	path:04914_3	Progesterone-mediated oocyte maturation	6/3778	16/21796	0.0447874
hsa-miR-1248	path:04960_3	Aldosterone-regulated sodium reabsorption	6/3778	16/21796	0.0447874
hsa-miR-1248	path:05100_18	Bacterial invasion of epithelial cells	6/3778	16/21796	0.0447874
hsa-miR-1248	path:05160_11	Hepatitis C	6/3778	16/21796	0.0447874
hsa-miR-1248	path:05212_6	Pancreatic cancer	6/3778	16/21796	0.0447874
hsa-miR-1248	path:05213_2	Endometrial cancer	6/3778	16/21796	0.0447874
hsa-miR-1248	path:00310_4	Lysine degradation	7/3778	20/21796	0.0448091
hsa-miR-1248	path:04360_4	Axon guidance	7/3778	20/21796	0.0448091
hsa-miR-1248	path:05220_6	Chronic myeloid leukemia	7/3778	20/21796	0.0448091
hsa-miR-1248	path:05223_2	Non-small cell lung cancer	7/3778	20/21796	0.0448091
hsa-miR-1248	path:00500_2	Starch and sucrose metabolism	13/3778	46/21796	0.0448227
hsa-miR-1248	path:04666_6	Fc gamma R-mediated phagocytosis	13/3778	46/21796	0.0448227
hsa-miR-1248	path:04730_7	Long-term depression	13/3778	46/21796	0.0448227
hsa-miR-1248	path:03320_1	PPAR signaling pathway	16/3778	60/21796	0.0461974
hsa-miR-1248	path:04510_1	Focal adhesion	29/3778	123/21796	0.0471443
hsa-miR-1248	path:00980_1	Metabolism of xenobiotics by cytochrome P450	10/3778	33/21796	0.0478418
hsa-miR-1248	path:04666_7	Fc gamma R-mediated phagocytosis	14/3778	51/21796	0.0479744
hsa-miR-1280	path:05200_5	Pathways in cancer	9/710	46/21796	1.46829e-05
hsa-miR-1280	path:05200_8	Pathways in cancer	10/710	62/21796	2.93781e-05
hsa-miR-1280	path:05200_6	Pathways in cancer	7/710	30/21796	3.99748e-05
hsa-miR-1280	path:05220_3	Chronic myeloid leukemia	6/710	30/21796	0.000355849
hsa-miR-1280	path:04912_7	GnRH signaling pathway	3/710	6/21796	0.000639525
hsa-miR-1280	path:04010_15	MAPK signaling pathway	8/710	60/21796	0.000698733
hsa-miR-1280	path:04670_12	Leukocyte transendothelial migration	5/710	23/21796	0.000746839
hsa-miR-1280	path:05211_1	Renal cell carcinoma	5/710	23/21796	0.000746839
hsa-miR-1280	path:04150_2	mTOR signaling pathway	6/710	35/21796	0.00084719
hsa-miR-1280	path:04144_10	Endocytosis	4/710	14/21796	0.000860846
hsa-miR-1280	path:04670_13	Leukocyte transendothelial migration	5/710	24/21796	0.000918304
hsa-miR-1280	path:04144_9	Endocytosis	4/710	15/21796	0.00114379
hsa-miR-1280	path:04810_3	Regulation of actin cytoskeleton	8/710	66/21796	0.0013224
hsa-miR-1280	path:04810_6	Regulation of actin cytoskeleton	8/710	66/21796	0.0013224
hsa-miR-1280	path:04810_9	Regulation of actin cytoskeleton	8/710	66/21796	0.0013224
hsa-miR-1280	path:04010_23	MAPK signaling pathway	8/710	68/21796	0.00160798
hsa-miR-1280	path:05220_2	Chronic myeloid leukemia	5/710	27/21796	0.00160901
hsa-miR-1280	path:05221_3	Acute myeloid leukemia	5/710	27/21796	0.00160901
hsa-miR-1280	path:04062_5	Chemokine signaling pathway	9/710	85/21796	0.00177925
hsa-miR-1280	path:05211_5	Renal cell carcinoma	4/710	17/21796	0.00189355
hsa-miR-1280	path:05215_5	Prostate cancer	6/710	41/21796	0.00198939
hsa-miR-1280	path:04810_8	Regulation of actin cytoskeleton	7/710	56/21796	0.00219005
hsa-miR-1280	path:05221_5	Acute myeloid leukemia	5/710	29/21796	0.00224321
hsa-miR-1280	path:04012_1	ErbB signaling pathway	6/710	42/21796	0.00225805
hsa-miR-1280	path:04920_4	Adipocytokine signaling pathway	4/710	18/21796	0.00237237
hsa-miR-1280	path:04012_6	ErbB signaling pathway	5/710	30/21796	0.00262068
hsa-miR-1280	path:04910_4	Insulin signaling pathway	5/710	30/21796	0.00262068
hsa-miR-1280	path:05220_8	Chronic myeloid leukemia	5/710	30/21796	0.00262068
hsa-miR-1280	path:04012_9	ErbB signaling pathway	6/710	44/21796	0.00287628
hsa-miR-1280	path:05215_10	Prostate cancer	6/710	44/21796	0.00287628
hsa-miR-1280	path:05221_2	Acute myeloid leukemia	5/710	31/21796	0.00304212
hsa-miR-1280	path:04140_4	Regulation of autophagy	2/710	3/21796	0.00311016
hsa-miR-1280	path:04320_2	Dorso-ventral axis formation	2/710	3/21796	0.00311016
hsa-miR-1280	path:05416_8	Viral myocarditis	2/710	3/21796	0.00311016
hsa-miR-1280	path:00563_2	Glycosylphosphatidylinositol(GPI)-anchor biosynthesis	3/710	10/21796	0.00347968
hsa-miR-1280	path:04810_5	Regulation of actin cytoskeleton	3/710	10/21796	0.00347968
hsa-miR-1280	path:04970_1	Salivary secretion	4/710	20/21796	0.00356714
hsa-miR-1280	path:05215_4	Prostate cancer	4/710	21/21796	0.00429431
hsa-miR-1280	path:05218_5	Melanoma	4/710	21/21796	0.00429431
hsa-miR-1280	path:04062_11	Chemokine signaling pathway	4/710	22/21796	0.00511516
hsa-miR-1280	path:04114_15	Oocyte meiosis	4/710	22/21796	0.00511516
hsa-miR-1280	path:04210_9	Apoptosis	4/710	22/21796	0.00511516
hsa-miR-1280	path:04540_9	Gap junction	4/710	22/21796	0.00511516
hsa-miR-1280	path:04920_6	Adipocytokine signaling pathway	4/710	22/21796	0.00511516
hsa-miR-1280	path:04114_9	Oocyte meiosis	4/710	23/21796	0.00603481
hsa-miR-1280	path:04650_22	Natural killer cell mediated cytotoxicity	2/710	4/21796	0.00608598
hsa-miR-1280	path:05150_13	Staphylococcus aureus infection	2/710	4/21796	0.00608598
hsa-miR-1280	path:04920_1	Adipocytokine signaling pathway	5/710	37/21796	0.00664971
hsa-miR-1280	path:04810_19	Regulation of actin cytoskeleton	4/710	24/21796	0.00705811
hsa-miR-1280	path:04910_11	Insulin signaling pathway	3/710	13/21796	0.00771014
hsa-miR-1280	path:04916_8	Melanogenesis	3/710	13/21796	0.00771014
hsa-miR-1280	path:04972_3	Pancreatic secretion	3/710	13/21796	0.00771014
hsa-miR-1280	path:04510_18	Focal adhesion	5/710	39/21796	0.00832847
hsa-miR-1280	path:04630_2	Jak-STAT signaling pathway	8/710	90/21796	0.00906137
hsa-miR-1280	path:04971_4	Gastric acid secretion	4/710	26/21796	0.00943385
hsa-miR-1280	path:05220_4	Chronic myeloid leukemia	4/710	26/21796	0.00943385
hsa-miR-1280	path:00280_2	Valine, leucine and isoleucine degradation	3/710	14/21796	0.00957812
hsa-miR-1280	path:00750_1	Vitamin B6 metabolism	2/710	5/21796	0.00992482
hsa-miR-1280	path:04514_68	Cell adhesion molecules (CAMs)	2/710	5/21796	0.00992482
hsa-miR-1280	path:04514_69	Cell adhesion molecules (CAMs)	2/710	5/21796	0.00992482
hsa-miR-1280	path:04514_73	Cell adhesion molecules (CAMs)	2/710	5/21796	0.00992482
hsa-miR-1280	path:04514_76	Cell adhesion molecules (CAMs)	2/710	5/21796	0.00992482
hsa-miR-1280	path:04810_10	Regulation of actin cytoskeleton	5/710	41/21796	0.0102799
hsa-miR-1280	path:04010_10	MAPK signaling pathway	6/710	57/21796	0.0103691
hsa-miR-1280	path:04670_16	Leukocyte transendothelial migration	4/710	27/21796	0.0107947
hsa-miR-1280	path:04971_2	Gastric acid secretion	4/710	27/21796	0.0107947
hsa-miR-1280	path:05223_1	Non-small cell lung cancer	4/710	27/21796	0.0107947
hsa-miR-1280	path:05223_4	Non-small cell lung cancer	4/710	27/21796	0.0107947
hsa-miR-1280	path:04070_5	Phosphatidylinositol signaling system	6/710	58/21796	0.0112558
hsa-miR-1280	path:05215_9	Prostate cancer	5/710	42/21796	0.011364
hsa-miR-1280	path:00280_1	Valine, leucine and isoleucine degradation	3/710	15/21796	0.0116867
hsa-miR-1280	path:04210_4	Apoptosis	3/710	15/21796	0.0116867
hsa-miR-1280	path:05414_5	Dilated cardiomyopathy	3/710	15/21796	0.0116867
hsa-miR-1280	path:00051_1	Fructose and mannose metabolism	4/710	28/21796	0.012276
hsa-miR-1280	path:04012_5	ErbB signaling pathway	5/710	44/21796	0.0137601
hsa-miR-1280	path:04012_3	ErbB signaling pathway	4/710	29/21796	0.0138812
hsa-miR-1280	path:04020_4	Calcium signaling pathway	4/710	29/21796	0.0138812
hsa-miR-1280	path:05218_3	Melanoma	4/710	29/21796	0.0138812
hsa-miR-1280	path:04912_2	GnRH signaling pathway	3/710	16/21796	0.0140407
hsa-miR-1280	path:04914_3	Progesterone-mediated oocyte maturation	3/710	16/21796	0.0140407
hsa-miR-1280	path:05160_11	Hepatitis C	3/710	16/21796	0.0140407
hsa-miR-1280	path:00061_1	Fatty acid biosynthesis	2/710	6/21796	0.0145675
hsa-miR-1280	path:00061_2	Fatty acid biosynthesis	2/710	6/21796	0.0145675
hsa-miR-1280	path:00061_3	Fatty acid biosynthesis	2/710	6/21796	0.0145675
hsa-miR-1280	path:00061_4	Fatty acid biosynthesis	2/710	6/21796	0.0145675
hsa-miR-1280	path:00061_5	Fatty acid biosynthesis	2/710	6/21796	0.0145675
hsa-miR-1280	path:00061_6	Fatty acid biosynthesis	2/710	6/21796	0.0145675
hsa-miR-1280	path:00061_7	Fatty acid biosynthesis	2/710	6/21796	0.0145675
hsa-miR-1280	path:00061_10	Fatty acid biosynthesis	2/710	6/21796	0.0145675
hsa-miR-1280	path:00120_4	Primary bile acid biosynthesis	2/710	6/21796	0.0145675
hsa-miR-1280	path:04514_78	Cell adhesion molecules (CAMs)	2/710	6/21796	0.0145675
hsa-miR-1280	path:04722_4	Neurotrophin signaling pathway	5/710	45/21796	0.0150765
hsa-miR-1280	path:04070_4	Phosphatidylinositol signaling system	6/710	62/21796	0.0153392
hsa-miR-1280	path:04810_16	Regulation of actin cytoskeleton	6/710	62/21796	0.0153392
hsa-miR-1280	path:04540_6	Gap junction	4/710	30/21796	0.0156136
hsa-miR-1280	path:04666_6	Fc gamma R-mediated phagocytosis	5/710	46/21796	0.0164744
hsa-miR-1280	path:04670_7	Leukocyte transendothelial migration	4/710	31/21796	0.0174761
hsa-miR-1280	path:04010_22	MAPK signaling pathway	6/710	64/21796	0.017723
hsa-miR-1280	path:04010_7	MAPK signaling pathway	5/710	47/21796	0.0179559
hsa-miR-1280	path:04920_7	Adipocytokine signaling pathway	4/710	32/21796	0.0194712
hsa-miR-1280	path:00051_3	Fructose and mannose metabolism	3/710	18/21796	0.0194979
hsa-miR-1280	path:00520_8	Amino sugar and nucleotide sugar metabolism	3/710	18/21796	0.0194979
hsa-miR-1280	path:00520_9	Amino sugar and nucleotide sugar metabolism	3/710	18/21796	0.0194979
hsa-miR-1280	path:04660_4	T cell receptor signaling pathway	3/710	18/21796	0.0194979
hsa-miR-1280	path:04970_4	Salivary secretion	3/710	18/21796	0.0194979
hsa-miR-1280	path:05218_4	Melanoma	3/710	18/21796	0.0194979
hsa-miR-1280	path:04062_12	Chemokine signaling pathway	5/710	48/21796	0.0195227
hsa-miR-1280	path:04666_8	Fc gamma R-mediated phagocytosis	5/710	48/21796	0.0195227
hsa-miR-1280	path:04810_14	Regulation of actin cytoskeleton	5/710	48/21796	0.0195227
hsa-miR-1280	path:00051_4	Fructose and mannose metabolism	2/710	7/21796	0.0199576
hsa-miR-1280	path:00120_2	Primary bile acid biosynthesis	2/710	7/21796	0.0199576
hsa-miR-1280	path:00120_3	Primary bile acid biosynthesis	2/710	7/21796	0.0199576
hsa-miR-1280	path:00120_14	Primary bile acid biosynthesis	2/710	7/21796	0.0199576
hsa-miR-1280	path:04514_57	Cell adhesion molecules (CAMs)	2/710	7/21796	0.0199576
hsa-miR-1280	path:04520_1	Adherens junction	2/710	7/21796	0.0199576
hsa-miR-1280	path:04810_17	Regulation of actin cytoskeleton	6/710	66/21796	0.0203492
hsa-miR-1280	path:04150_1	mTOR signaling pathway	4/710	33/21796	0.0216013
hsa-miR-1280	path:04270_12	Vascular smooth muscle contraction	4/710	33/21796	0.0216013
hsa-miR-1280	path:04070_2	Phosphatidylinositol signaling system	6/710	67/21796	0.0217562
hsa-miR-1280	path:04062_3	Chemokine signaling pathway	7/710	86/21796	0.0220999
hsa-miR-1280	path:04670_17	Leukocyte transendothelial migration	3/710	19/21796	0.0226047
hsa-miR-1280	path:04670_19	Leukocyte transendothelial migration	3/710	19/21796	0.0226047
hsa-miR-1280	path:04912_1	GnRH signaling pathway	3/710	19/21796	0.0226047
hsa-miR-1280	path:05211_6	Renal cell carcinoma	3/710	19/21796	0.0226047
hsa-miR-1280	path:04920_3	Adipocytokine signaling pathway	4/710	34/21796	0.0238683
hsa-miR-1280	path:04666_7	Fc gamma R-mediated phagocytosis	5/710	51/21796	0.0247516
hsa-miR-1280	path:04670_15	Leukocyte transendothelial migration	3/710	20/21796	0.0259643
hsa-miR-1280	path:05223_2	Non-small cell lung cancer	3/710	20/21796	0.0259643
hsa-miR-1280	path:00120_5	Primary bile acid biosynthesis	2/710	8/21796	0.0260418
hsa-miR-1280	path:04514_53	Cell adhesion molecules (CAMs)	2/710	8/21796	0.0260418
hsa-miR-1280	path:04722_6	Neurotrophin signaling pathway	2/710	8/21796	0.0260418
hsa-miR-1280	path:05213_4	Endometrial cancer	2/710	8/21796	0.0260418
hsa-miR-1280	path:04660_9	T cell receptor signaling pathway	4/710	35/21796	0.0262741
hsa-miR-1280	path:04910_13	Insulin signaling pathway	4/710	35/21796	0.0262741
hsa-miR-1280	path:04070_1	Phosphatidylinositol signaling system	6/710	70/21796	0.026367
hsa-miR-1280	path:04722_3	Neurotrophin signaling pathway	6/710	70/21796	0.026367
hsa-miR-1280	path:04370_2	VEGF signaling pathway	5/710	52/21796	0.0266757
hsa-miR-1280	path:00340_4	Histidine metabolism	3/710	21/21796	0.029576
hsa-miR-1280	path:04670_14	Leukocyte transendothelial migration	3/710	21/21796	0.029576
hsa-miR-1280	path:04010_16	MAPK signaling pathway	5/710	54/21796	0.0308033
hsa-miR-1280	path:00120_1	Primary bile acid biosynthesis	2/710	9/21796	0.0327692
hsa-miR-1280	path:00770_5	Pantothenate and CoA biosynthesis	2/710	9/21796	0.0327692
hsa-miR-1280	path:04141_6	Protein processing in endoplasmic reticulum	2/710	9/21796	0.0327692
hsa-miR-1280	path:05218_2	Melanoma	5/710	55/21796	0.033009
hsa-miR-1280	path:04660_13	T cell receptor signaling pathway	3/710	22/21796	0.0334382
hsa-miR-1280	path:05200_7	Pathways in cancer	4/710	38/21796	0.034337
hsa-miR-1280	path:04010_11	MAPK signaling pathway	5/710	56/21796	0.0353105
hsa-miR-1280	path:04910_2	Insulin signaling pathway	4/710	39/21796	0.0373094
hsa-miR-1280	path:04020_3	Calcium signaling pathway	6/710	76/21796	0.0374305
hsa-miR-1280	path:05200_4	Pathways in cancer	6/710	76/21796	0.0374305
hsa-miR-1280	path:04662_1	B cell receptor signaling pathway	3/710	23/21796	0.0375487
hsa-miR-1280	path:04662_3	B cell receptor signaling pathway	3/710	23/21796	0.0375487
hsa-miR-1280	path:05131_6	Shigellosis	3/710	23/21796	0.0375487
hsa-miR-1280	path:05218_6	Melanoma	3/710	23/21796	0.0375487
hsa-miR-1280	path:00051_6	Fructose and mannose metabolism	2/710	10/21796	0.0400916
hsa-miR-1280	path:00520_19	Amino sugar and nucleotide sugar metabolism	2/710	10/21796	0.0400916
hsa-miR-1280	path:00740_1	Riboflavin metabolism	2/710	10/21796	0.0400916
hsa-miR-1280	path:05214_7	Glioma	2/710	10/21796	0.0400916
hsa-miR-1280	path:05220_9	Chronic myeloid leukemia	2/710	10/21796	0.0400916
hsa-miR-1280	path:04666_11	Fc gamma R-mediated phagocytosis	4/710	40/21796	0.040425
hsa-miR-1280	path:00230_15	Purine metabolism	8/710	119/21796	0.0408881
hsa-miR-1280	path:00230_20	Purine metabolism	8/710	119/21796	0.0408881
hsa-miR-1280	path:00340_5	Histidine metabolism	3/710	24/21796	0.0419045
hsa-miR-1280	path:04370_6	VEGF signaling pathway	3/710	24/21796	0.0419045
hsa-miR-1280	path:05200_13	Pathways in cancer	5/710	59/21796	0.0427978
hsa-miR-1280	path:04630_1	Jak-STAT signaling pathway	4/710	41/21796	0.0436839
hsa-miR-1280	path:00230_19	Purine metabolism	6/710	79/21796	0.0439265
hsa-miR-1280	path:03320_1	PPAR signaling pathway	5/710	60/21796	0.0454897
hsa-miR-1280	path:04062_6	Chemokine signaling pathway	5/710	60/21796	0.0454897
hsa-miR-1280	path:00340_8	Histidine metabolism	2/710	11/21796	0.0479632
hsa-miR-1280	path:04950_2	Maturity onset diabetes of the young	2/710	11/21796	0.0479632
hsa-miR-1280	path:05142_11	Chagas disease	2/710	11/21796	0.0479632
hsa-miR142-3p	path:04810_12	Regulation of actin cytoskeleton	5/210	46/21796	7.86933e-05
hsa-miR142-3p	path:04810_13	Regulation of actin cytoskeleton	5/210	46/21796	7.86933e-05
hsa-miR142-3p	path:05100_5	Bacterial invasion of epithelial cells	4/210	26/21796	0.000106008
hsa-miR142-3p	path:04020_1	Calcium signaling pathway	7/210	114/21796	0.000120051
hsa-miR142-3p	path:04144_1	Endocytosis	2/210	3/21796	0.000275411
hsa-miR142-3p	path:04510_3	Focal adhesion	5/210	60/21796	0.000281116
hsa-miR142-3p	path:04810_16	Regulation of actin cytoskeleton	5/210	62/21796	0.000327931
hsa-miR142-3p	path:04510_2	Focal adhesion	4/210	35/21796	0.000346936
hsa-miR142-3p	path:04810_3	Regulation of actin cytoskeleton	5/210	66/21796	0.000439022
hsa-miR142-3p	path:04810_17	Regulation of actin cytoskeleton	5/210	66/21796	0.000439022
hsa-miR142-3p	path:04912_4	GnRH signaling pathway	3/210	18/21796	0.000646577
hsa-miR142-3p	path:04020_3	Calcium signaling pathway	5/210	76/21796	0.000839743
hsa-miR142-3p	path:05200_4	Pathways in cancer	5/210	76/21796	0.000839743
hsa-miR142-3p	path:04270_2	Vascular smooth muscle contraction	3/210	22/21796	0.00118611
hsa-miR142-3p	path:04010_16	MAPK signaling pathway	4/210	54/21796	0.00181708
hsa-miR142-3p	path:04720_5	Long-term potentiation	4/210	54/21796	0.00181708
hsa-miR142-3p	path:04540_10	Gap junction	3/210	26/21796	0.00194658
hsa-miR142-3p	path:04720_6	Long-term potentiation	4/210	56/21796	0.00207901
hsa-miR142-3p	path:04810_8	Regulation of actin cytoskeleton	4/210	56/21796	0.00207901
hsa-miR142-3p	path:05010_3	Alzheimer's disease	2/210	8/21796	0.00248994
hsa-miR142-3p	path:05100_14	Bacterial invasion of epithelial cells	2/210	8/21796	0.00248994
hsa-miR142-3p	path:05100_15	Bacterial invasion of epithelial cells	2/210	8/21796	0.00248994
hsa-miR142-3p	path:05200_13	Pathways in cancer	4/210	59/21796	0.00251909
hsa-miR142-3p	path:04010_15	MAPK signaling pathway	4/210	60/21796	0.00267894
hsa-miR142-3p	path:04270_14	Vascular smooth muscle contraction	3/210	30/21796	0.0029549
hsa-miR142-3p	path:04510_16	Focal adhesion	4/210	64/21796	0.00338795
hsa-miR142-3p	path:04810_9	Regulation of actin cytoskeleton	4/210	66/21796	0.00378615
hsa-miR142-3p	path:04062_4	Chemokine signaling pathway	3/210	33/21796	0.00388772
hsa-miR142-3p	path:04270_12	Vascular smooth muscle contraction	3/210	33/21796	0.00388772
hsa-miR142-3p	path:04520_8	Adherens junction	3/210	33/21796	0.00388772
hsa-miR142-3p	path:04010_23	MAPK signaling pathway	4/210	68/21796	0.00421494
hsa-miR142-3p	path:04270_9	Vascular smooth muscle contraction	3/210	35/21796	0.00459839
hsa-miR142-3p	path:04910_6	Insulin signaling pathway	3/210	35/21796	0.00459839
hsa-miR142-3p	path:04070_1	Phosphatidylinositol signaling system	4/210	70/21796	0.00467535
hsa-miR142-3p	path:04912_6	GnRH signaling pathway	2/210	11/21796	0.00479869
hsa-miR142-3p	path:04510_4	Focal adhesion	4/210	72/21796	0.00516844
hsa-miR142-3p	path:04114_10	Oocyte meiosis	3/210	37/21796	0.0053827
hsa-miR142-3p	path:00510_8	N-Glycan biosynthesis	2/210	12/21796	0.00572205
hsa-miR142-3p	path:04810_4	Regulation of actin cytoskeleton	3/210	38/21796	0.00580308
hsa-miR142-3p	path:05200_15	Pathways in cancer	3/210	38/21796	0.00580308
hsa-miR142-3p	path:04020_2	Calcium signaling pathway	5/210	120/21796	0.00616763
hsa-miR142-3p	path:04666_11	Fc gamma R-mediated phagocytosis	3/210	40/21796	0.00670147
hsa-miR142-3p	path:04971_5	Gastric acid secretion	2/210	13/21796	0.00671972
hsa-miR142-3p	path:05100_16	Bacterial invasion of epithelial cells	2/210	13/21796	0.00671972
hsa-miR142-3p	path:04810_1	Regulation of actin cytoskeleton	3/210	41/21796	0.0071799
hsa-miR142-3p	path:04114_3	Oocyte meiosis	3/210	42/21796	0.00767807
hsa-miR142-3p	path:04144_10	Endocytosis	2/210	14/21796	0.00779022
hsa-miR142-3p	path:04971_1	Gastric acid secretion	2/210	14/21796	0.00779022
hsa-miR142-3p	path:04971_3	Gastric acid secretion	2/210	14/21796	0.00779022
hsa-miR142-3p	path:05010_8	Alzheimer's disease	2/210	14/21796	0.00779022
hsa-miR142-3p	path:04540_2	Gap junction	3/210	43/21796	0.00819618
hsa-miR142-3p	path:04722_7	Neurotrophin signaling pathway	3/210	43/21796	0.00819618
hsa-miR142-3p	path:04972_1	Pancreatic secretion	2/210	15/21796	0.00893205
hsa-miR142-3p	path:05216_2	Thyroid cancer	2/210	15/21796	0.00893205
hsa-miR142-3p	path:04062_5	Chemokine signaling pathway	4/210	85/21796	0.00923659
hsa-miR142-3p	path:04666_6	Fc gamma R-mediated phagocytosis	3/210	46/21796	0.00987174
hsa-miR142-3p	path:04360_15	Axon guidance	2/210	16/21796	0.0101438
hsa-miR142-3p	path:05200_10	Pathways in cancer	3/210	47/21796	0.0104712
hsa-miR142-3p	path:04666_8	Fc gamma R-mediated phagocytosis	3/210	48/21796	0.0110913
hsa-miR142-3p	path:04062_8	Chemokine signaling pathway	2/210	17/21796	0.0114239
hsa-miR142-3p	path:04270_1	Vascular smooth muscle contraction	2/210	17/21796	0.0114239
hsa-miR142-3p	path:04810_7	Regulation of actin cytoskeleton	2/210	17/21796	0.0114239
hsa-miR142-3p	path:05100_2	Bacterial invasion of epithelial cells	2/210	17/21796	0.0114239
hsa-miR142-3p	path:05211_5	Renal cell carcinoma	2/210	17/21796	0.0114239
hsa-miR142-3p	path:04114_5	Oocyte meiosis	3/210	49/21796	0.0117322
hsa-miR142-3p	path:04666_12	Fc gamma R-mediated phagocytosis	2/210	18/21796	0.0127711
hsa-miR142-3p	path:04970_5	Salivary secretion	2/210	18/21796	0.0127711
hsa-miR142-3p	path:05014_2	Amyotrophic lateral sclerosis (ALS)	2/210	18/21796	0.0127711
hsa-miR142-3p	path:05100_6	Bacterial invasion of epithelial cells	2/210	18/21796	0.0127711
hsa-miR142-3p	path:04666_7	Fc gamma R-mediated phagocytosis	3/210	51/21796	0.0130769
hsa-miR142-3p	path:04540_5	Gap junction	2/210	19/21796	0.0141839
hsa-miR142-3p	path:04912_1	GnRH signaling pathway	2/210	19/21796	0.0141839
hsa-miR142-3p	path:04962_2	Vasopressin-regulated water reabsorption	2/210	19/21796	0.0141839
hsa-miR142-3p	path:05211_6	Renal cell carcinoma	2/210	19/21796	0.0141839
hsa-miR142-3p	path:04720_3	Long-term potentiation	3/210	56/21796	0.0168093
hsa-miR142-3p	path:04270_11	Vascular smooth muscle contraction	2/210	21/21796	0.0172008
hsa-miR142-3p	path:04360_9	Axon guidance	2/210	21/21796	0.0172008
hsa-miR142-3p	path:04912_9	GnRH signaling pathway	2/210	21/21796	0.0172008
hsa-miR142-3p	path:04070_5	Phosphatidylinositol signaling system	3/210	58/21796	0.0184519
hsa-miR142-3p	path:00562_3	Inositol phosphate metabolism	2/210	22/21796	0.0188023
hsa-miR142-3p	path:05414_2	Dilated cardiomyopathy	2/210	22/21796	0.0188023
hsa-miR142-3p	path:04060_45	Cytokine-cytokine receptor interaction	1/210	2/21796	0.0191772
hsa-miR142-3p	path:04080_5	Neuroactive ligand-receptor interaction	1/210	2/21796	0.0191772
hsa-miR142-3p	path:04742_3	Taste transduction	1/210	2/21796	0.0191772
hsa-miR142-3p	path:04720_1	Long-term potentiation	3/210	60/21796	0.0201805
hsa-miR142-3p	path:04720_2	Long-term potentiation	3/210	60/21796	0.0201805
hsa-miR142-3p	path:04720_4	Long-term potentiation	3/210	60/21796	0.0201805
hsa-miR142-3p	path:00562_6	Inositol phosphate metabolism	2/210	23/21796	0.020464
hsa-miR142-3p	path:04650_17	Natural killer cell mediated cytotoxicity	2/210	23/21796	0.020464
hsa-miR142-3p	path:05211_1	Renal cell carcinoma	2/210	23/21796	0.020464
hsa-miR142-3p	path:04070_4	Phosphatidylinositol signaling system	3/210	62/21796	0.0219953
hsa-miR142-3p	path:04810_19	Regulation of actin cytoskeleton	2/210	24/21796	0.0221846
hsa-miR142-3p	path:05212_2	Pancreatic cancer	2/210	24/21796	0.0221846
hsa-miR142-3p	path:04910_7	Insulin signaling pathway	3/210	64/21796	0.0238964
hsa-miR142-3p	path:04350_6	TGF-beta signaling pathway	2/210	25/21796	0.0239629
hsa-miR142-3p	path:05100_7	Bacterial invasion of epithelial cells	2/210	25/21796	0.0239629
hsa-miR142-3p	path:04912_3	GnRH signaling pathway	2/210	26/21796	0.0257976
hsa-miR142-3p	path:05220_4	Chronic myeloid leukemia	2/210	26/21796	0.0257976
hsa-miR142-3p	path:04070_2	Phosphatidylinositol signaling system	3/210	67/21796	0.0269097
hsa-miR142-3p	path:05220_2	Chronic myeloid leukemia	2/210	27/21796	0.0276875
hsa-miR142-3p	path:00040_6	Pentose and glucuronate interconversions	1/210	3/21796	0.0286281
hsa-miR142-3p	path:04060_11	Cytokine-cytokine receptor interaction	1/210	3/21796	0.0286281
hsa-miR142-3p	path:04060_14	Cytokine-cytokine receptor interaction	1/210	3/21796	0.0286281
hsa-miR142-3p	path:05014_6	Amyotrophic lateral sclerosis (ALS)	1/210	3/21796	0.0286281
hsa-miR142-3p	path:05131_10	Shigellosis	1/210	3/21796	0.0286281
hsa-miR142-3p	path:04666_14	Fc gamma R-mediated phagocytosis	2/210	28/21796	0.0296313
hsa-miR142-3p	path:04910_5	Insulin signaling pathway	2/210	28/21796	0.0296313
hsa-miR142-3p	path:04360_7	Axon guidance	2/210	29/21796	0.0316278
hsa-miR142-3p	path:04310_2	Wnt signaling pathway	2/210	30/21796	0.0336759
hsa-miR142-3p	path:04540_6	Gap junction	2/210	30/21796	0.0336759
hsa-miR142-3p	path:05200_6	Pathways in cancer	2/210	30/21796	0.0336759
hsa-miR142-3p	path:04010_21	MAPK signaling pathway	2/210	31/21796	0.0357743
hsa-miR142-3p	path:04520_9	Adherens junction	2/210	31/21796	0.0357743
hsa-miR142-3p	path:00040_3	Pentose and glucuronate interconversions	1/210	4/21796	0.0379884
hsa-miR142-3p	path:00040_7	Pentose and glucuronate interconversions	1/210	4/21796	0.0379884
hsa-miR142-3p	path:00040_8	Pentose and glucuronate interconversions	1/210	4/21796	0.0379884
hsa-miR142-3p	path:04060_12	Cytokine-cytokine receptor interaction	1/210	4/21796	0.0379884
hsa-miR142-3p	path:04060_13	Cytokine-cytokine receptor interaction	1/210	4/21796	0.0379884
hsa-miR142-3p	path:05130_2	Pathogenic Escherichia coli infection	1/210	4/21796	0.0379884
hsa-miR142-3p	path:05142_7	Chagas disease	1/210	4/21796	0.0379884
hsa-miR142-3p	path:00562_4	Inositol phosphate metabolism	2/210	33/21796	0.0401177
hsa-miR142-3p	path:04010_20	MAPK signaling pathway	2/210	33/21796	0.0401177
hsa-miR142-3p	path:04512_5	ECM-receptor interaction	2/210	33/21796	0.0401177
hsa-miR142-3p	path:04650_7	Natural killer cell mediated cytotoxicity	2/210	33/21796	0.0401177
hsa-miR142-3p	path:05200_14	Pathways in cancer	2/210	34/21796	0.0423605
hsa-miR142-3p	path:04310_7	Wnt signaling pathway	2/210	36/21796	0.0469825
hsa-miR142-3p	path:04810_2	Regulation of actin cytoskeleton	2/210	36/21796	0.0469825
hsa-miR142-3p	path:04060_22	Cytokine-cytokine receptor interaction	1/210	5/21796	0.0472588
hsa-miR142-3p	path:04512_16	ECM-receptor interaction	1/210	5/21796	0.0472588
hsa-miR142-3p	path:04512_20	ECM-receptor interaction	1/210	5/21796	0.0472588
hsa-miR142-3p	path:04520_3	Adherens junction	1/210	5/21796	0.0472588
hsa-miR142-3p	path:05120_6	Epithelial cell signaling in Helicobacter pylori infection	1/210	5/21796	0.0472588
hsa-miR142-3p	path:05210_4	Colorectal cancer	1/210	5/21796	0.0472588
hsa-miR142-3p	path:05220_5	Chronic myeloid leukemia	1/210	5/21796	0.0472588
hsa-miR-142-5p	path:04060_39	Cytokine-cytokine receptor interaction	2/411	2/21796	0.000354725
hsa-miR-142-5p	path:04140_4	Regulation of autophagy	2/411	3/21796	0.00105086
hsa-miR-142-5p	path:04810_6	Regulation of actin cytoskeleton	6/411	66/21796	0.00151715
hsa-miR-142-5p	path:04810_9	Regulation of actin cytoskeleton	6/411	66/21796	0.00151715
hsa-miR-142-5p	path:04810_17	Regulation of actin cytoskeleton	6/411	66/21796	0.00151715
hsa-miR-142-5p	path:04810_14	Regulation of actin cytoskeleton	5/411	48/21796	0.00204622
hsa-miR-142-5p	path:04062_8	Chemokine signaling pathway	3/411	17/21796	0.00371818
hsa-miR-142-5p	path:04010_11	MAPK signaling pathway	5/411	56/21796	0.00403818
hsa-miR-142-5p	path:04310_1	Wnt signaling pathway	4/411	35/21796	0.0041099
hsa-miR-142-5p	path:04810_16	Regulation of actin cytoskeleton	5/411	62/21796	0.00624216
hsa-miR-142-5p	path:05200_8	Pathways in cancer	5/411	62/21796	0.00624216
hsa-miR-142-5p	path:04360_9	Axon guidance	3/411	21/21796	0.00687808
hsa-miR-142-5p	path:04810_10	Regulation of actin cytoskeleton	4/411	41/21796	0.00727644
hsa-miR-142-5p	path:04810_15	Regulation of actin cytoskeleton	4/411	42/21796	0.00792504
hsa-miR-142-5p	path:04810_3	Regulation of actin cytoskeleton	5/411	66/21796	0.00811149
hsa-miR-142-5p	path:04916_5	Melanogenesis	2/411	8/21796	0.00921238
hsa-miR-142-5p	path:04010_9	MAPK signaling pathway	4/411	44/21796	0.0093335
hsa-miR-142-5p	path:04810_19	Regulation of actin cytoskeleton	3/411	24/21796	0.01004
hsa-miR-142-5p	path:05200_22	Pathways in cancer	3/411	24/21796	0.01004
hsa-miR-142-5p	path:04722_4	Neurotrophin signaling pathway	4/411	45/21796	0.0100949
hsa-miR-142-5p	path:05200_5	Pathways in cancer	4/411	46/21796	0.0108955
hsa-miR-142-5p	path:05200_4	Pathways in cancer	5/411	76/21796	0.0144082
hsa-miR-142-5p	path:04912_5	GnRH signaling pathway	2/411	10/21796	0.0144412
hsa-miR-142-5p	path:04810_18	Regulation of actin cytoskeleton	4/411	50/21796	0.0145025
hsa-miR-142-5p	path:04530_8	Tight junction	2/411	11/21796	0.0174323
hsa-miR-142-5p	path:04310_2	Wnt signaling pathway	3/411	30/21796	0.0185366
hsa-miR-142-5p	path:04310_3	Wnt signaling pathway	3/411	30/21796	0.0185366
hsa-miR-142-5p	path:04660_8	T cell receptor signaling pathway	3/411	30/21796	0.0185366
hsa-miR-142-5p	path:04660_12	T cell receptor signaling pathway	3/411	30/21796	0.0185366
hsa-miR-142-5p	path:04720_5	Long-term potentiation	4/411	54/21796	0.0187861
hsa-miR-142-5p	path:00750_2	Vitamin B6 metabolism	1/411	1/21796	0.0188567
hsa-miR-142-5p	path:05020_1	Prion diseases	1/411	1/21796	0.0188567
hsa-miR-142-5p	path:05020_2	Prion diseases	1/411	1/21796	0.0188567
hsa-miR-142-5p	path:05020_4	Prion diseases	1/411	1/21796	0.0188567
hsa-miR-142-5p	path:05020_5	Prion diseases	1/411	1/21796	0.0188567
hsa-miR-142-5p	path:04662_5	B cell receptor signaling pathway	2/411	12/21796	0.0206607
hsa-miR-142-5p	path:04010_24	MAPK signaling pathway	4/411	56/21796	0.0211919
hsa-miR-142-5p	path:04720_3	Long-term potentiation	4/411	56/21796	0.0211919
hsa-miR-142-5p	path:04720_6	Long-term potentiation	4/411	56/21796	0.0211919
hsa-miR-142-5p	path:04810_8	Regulation of actin cytoskeleton	4/411	56/21796	0.0211919
hsa-miR-142-5p	path:04722_5	Neurotrophin signaling pathway	3/411	32/21796	0.0220307
hsa-miR-142-5p	path:04010_10	MAPK signaling pathway	4/411	57/21796	0.0224623
hsa-miR-142-5p	path:04062_4	Chemokine signaling pathway	3/411	33/21796	0.0239029
hsa-miR-142-5p	path:04650_7	Natural killer cell mediated cytotoxicity	3/411	33/21796	0.0239029
hsa-miR-142-5p	path:04270_6	Vascular smooth muscle contraction	2/411	13/21796	0.0241165
hsa-miR-142-5p	path:04360_12	Axon guidance	2/411	13/21796	0.0241165
hsa-miR-142-5p	path:04971_5	Gastric acid secretion	2/411	13/21796	0.0241165
hsa-miR-142-5p	path:04510_3	Focal adhesion	4/411	60/21796	0.0265476
hsa-miR-142-5p	path:04720_1	Long-term potentiation	4/411	60/21796	0.0265476
hsa-miR-142-5p	path:04720_2	Long-term potentiation	4/411	60/21796	0.0265476
hsa-miR-142-5p	path:04720_4	Long-term potentiation	4/411	60/21796	0.0265476
hsa-miR-142-5p	path:00071_8	Fatty acid metabolism	2/411	14/21796	0.02779
hsa-miR-142-5p	path:04141_23	Protein processing in endoplasmic reticulum	2/411	14/21796	0.02779
hsa-miR-142-5p	path:05010_8	Alzheimer's disease	2/411	14/21796	0.02779
hsa-miR-142-5p	path:04150_2	mTOR signaling pathway	3/411	35/21796	0.0278975
hsa-miR-142-5p	path:04660_9	T cell receptor signaling pathway	3/411	35/21796	0.0278975
hsa-miR-142-5p	path:04115_1	p53 signaling pathway	4/411	62/21796	0.0295023
hsa-miR-142-5p	path:04141_19	Protein processing in endoplasmic reticulum	2/411	15/21796	0.0316717
hsa-miR-142-5p	path:04270_5	Vascular smooth muscle contraction	2/411	15/21796	0.0316717
hsa-miR-142-5p	path:04114_10	Oocyte meiosis	3/411	37/21796	0.0322241
hsa-miR-142-5p	path:04144_2	Endocytosis	3/411	37/21796	0.0322241
hsa-miR-142-5p	path:04010_22	MAPK signaling pathway	4/411	64/21796	0.0326441
hsa-miR-142-5p	path:04350_10	TGF-beta signaling pathway	2/411	16/21796	0.0357527
hsa-miR-142-5p	path:04670_21	Leukocyte transendothelial migration	2/411	16/21796	0.0357527
hsa-miR-142-5p	path:04810_20	Regulation of actin cytoskeleton	3/411	39/21796	0.0368798
hsa-miR-142-5p	path:04060_42	Cytokine-cytokine receptor interaction	1/411	2/21796	0.0373586
hsa-miR-142-5p	path:04141_15	Protein processing in endoplasmic reticulum	1/411	2/21796	0.0373586
hsa-miR-142-5p	path:04514_23	Cell adhesion molecules (CAMs)	1/411	2/21796	0.0373586
hsa-miR-142-5p	path:04514_24	Cell adhesion molecules (CAMs)	1/411	2/21796	0.0373586
hsa-miR-142-5p	path:05016_7	Huntington's disease	1/411	2/21796	0.0373586
hsa-miR-142-5p	path:05020_3	Prion diseases	1/411	2/21796	0.0373586
hsa-miR-142-5p	path:05144_3	Malaria	1/411	2/21796	0.0373586
hsa-miR-142-5p	path:04114_7	Oocyte meiosis	3/411	40/21796	0.0393297
hsa-miR-142-5p	path:04270_1	Vascular smooth muscle contraction	2/411	17/21796	0.0400239
hsa-miR-142-5p	path:04722_8	Neurotrophin signaling pathway	2/411	17/21796	0.0400239
hsa-miR-142-5p	path:04722_10	Neurotrophin signaling pathway	2/411	17/21796	0.0400239
hsa-miR-142-5p	path:04810_7	Regulation of actin cytoskeleton	2/411	17/21796	0.0400239
hsa-miR-142-5p	path:04810_11	Regulation of actin cytoskeleton	2/411	17/21796	0.0400239
hsa-miR-142-5p	path:05100_2	Bacterial invasion of epithelial cells	2/411	17/21796	0.0400239
hsa-miR-142-5p	path:05211_5	Renal cell carcinoma	2/411	17/21796	0.0400239
hsa-miR-142-5p	path:04722_3	Neurotrophin signaling pathway	4/411	70/21796	0.043202
hsa-miR-142-5p	path:04114_3	Oocyte meiosis	3/411	42/21796	0.0444707
hsa-miR-142-5p	path:04650_2	Natural killer cell mediated cytotoxicity	3/411	42/21796	0.0444707
hsa-miR-142-5p	path:04650_8	Natural killer cell mediated cytotoxicity	3/411	42/21796	0.0444707
hsa-miR-142-5p	path:04360_6	Axon guidance	2/411	18/21796	0.0444769
hsa-miR-142-5p	path:04360_5	Axon guidance	2/411	19/21796	0.0491033
hsa-miR-142-5p	path:05211_3	Renal cell carcinoma	2/411	19/21796	0.0491033
hsa-miR-142-5p	path:05211_6	Renal cell carcinoma	2/411	19/21796	0.0491033
hsa-miR-142-5p	path:04650_6	Natural killer cell mediated cytotoxicity	3/411	44/21796	0.049928
hsa-miR-142-5p	path:04650_12	Natural killer cell mediated cytotoxicity	3/411	44/21796	0.049928
hsa-miR-146b-5p	path:04110_12	Cell cycle	7/439	53/21796	8.88121e-05
hsa-miR-146b-5p	path:04270_6	Vascular smooth muscle contraction	4/439	13/21796	0.000100477
hsa-miR-146b-5p	path:05200_4	Pathways in cancer	8/439	76/21796	0.000144698
hsa-miR-146b-5p	path:05215_5	Prostate cancer	6/439	41/21796	0.000159644
hsa-miR-146b-5p	path:05215_9	Prostate cancer	6/439	42/21796	0.000183118
hsa-miR-146b-5p	path:04270_5	Vascular smooth muscle contraction	4/439	15/21796	0.000185779
hsa-miR-146b-5p	path:04510_3	Focal adhesion	7/439	60/21796	0.000197177
hsa-miR-146b-5p	path:05211_2	Renal cell carcinoma	4/439	16/21796	0.000243779
hsa-miR-146b-5p	path:05211_3	Renal cell carcinoma	4/439	19/21796	0.000494895
hsa-miR-146b-5p	path:04920_3	Adipocytokine signaling pathway	5/439	34/21796	0.000556845
hsa-miR-146b-5p	path:04510_4	Focal adhesion	7/439	72/21796	0.000611654
hsa-miR-146b-5p	path:04920_1	Adipocytokine signaling pathway	5/439	37/21796	0.000830189
hsa-miR-146b-5p	path:05414_2	Dilated cardiomyopathy	4/439	22/21796	0.000890415
hsa-miR-146b-5p	path:04010_11	MAPK signaling pathway	6/439	56/21796	0.000894304
hsa-miR-146b-5p	path:04110_3	Cell cycle	6/439	57/21796	0.000982792
hsa-miR-146b-5p	path:04510_6	Focal adhesion	9/439	129/21796	0.00122576
hsa-miR-146b-5p	path:05200_22	Pathways in cancer	4/439	24/21796	0.00125296
hsa-miR-146b-5p	path:04510_5	Focal adhesion	9/439	130/21796	0.00129403
hsa-miR-146b-5p	path:04510_7	Focal adhesion	9/439	130/21796	0.00129403
hsa-miR-146b-5p	path:04110_1	Cell cycle	5/439	42/21796	0.0014921
hsa-miR-146b-5p	path:05200_20	Pathways in cancer	5/439	42/21796	0.0014921
hsa-miR-146b-5p	path:05214_4	Glioma	5/439	43/21796	0.0016609
hsa-miR-146b-5p	path:04920_5	Adipocytokine signaling pathway	4/439	26/21796	0.00170772
hsa-miR-146b-5p	path:05215_10	Prostate cancer	5/439	44/21796	0.0018433
hsa-miR-146b-5p	path:04810_17	Regulation of actin cytoskeleton	6/439	66/21796	0.00211466
hsa-miR-146b-5p	path:04110_11	Cell cycle	5/439	46/21796	0.00225145
hsa-miR-146b-5p	path:05215_3	Prostate cancer	4/439	28/21796	0.00226584
hsa-miR-146b-5p	path:04110_15	Cell cycle	5/439	47/21796	0.00247848
hsa-miR-146b-5p	path:04110_16	Cell cycle	5/439	47/21796	0.00247848
hsa-miR-146b-5p	path:05214_1	Glioma	5/439	49/21796	0.0029817
hsa-miR-146b-5p	path:04920_7	Adipocytokine signaling pathway	4/439	32/21796	0.00373542
hsa-miR-146b-5p	path:04960_4	Aldosterone-regulated sodium reabsorption	3/439	16/21796	0.00373846
hsa-miR-146b-5p	path:04062_4	Chemokine signaling pathway	4/439	33/21796	0.00418405
hsa-miR-146b-5p	path:04270_1	Vascular smooth muscle contraction	3/439	17/21796	0.00447233
hsa-miR-146b-5p	path:05222_8	Small cell lung cancer	3/439	17/21796	0.00447233
hsa-miR-146b-5p	path:04916_6	Melanogenesis	3/439	18/21796	0.0052874
hsa-miR-146b-5p	path:04920_10	Adipocytokine signaling pathway	3/439	18/21796	0.0052874
hsa-miR-146b-5p	path:04722_12	Neurotrophin signaling pathway	5/439	56/21796	0.00532686
hsa-miR-146b-5p	path:04810_8	Regulation of actin cytoskeleton	5/439	56/21796	0.00532686
hsa-miR-146b-5p	path:04010_10	MAPK signaling pathway	5/439	57/21796	0.00574455
hsa-miR-146b-5p	path:04350_2	TGF-beta signaling pathway	2/439	6/21796	0.00575409
hsa-miR-146b-5p	path:04512_13	ECM-receptor interaction	3/439	19/21796	0.00618599
hsa-miR-146b-5p	path:04920_9	Adipocytokine signaling pathway	3/439	19/21796	0.00618599
hsa-miR-146b-5p	path:04144_2	Endocytosis	4/439	37/21796	0.0063404
hsa-miR-146b-5p	path:04810_4	Regulation of actin cytoskeleton	4/439	38/21796	0.0069757
hsa-miR-146b-5p	path:05220_6	Chronic myeloid leukemia	3/439	20/21796	0.0071702
hsa-miR-146b-5p	path:04710_1	Circadian rhythm - mammal	3/439	21/21796	0.00824186
hsa-miR-146b-5p	path:04110_6	Cell cycle	4/439	40/21796	0.00836932
hsa-miR-146b-5p	path:04810_1	Regulation of actin cytoskeleton	4/439	41/21796	0.00912965
hsa-miR-146b-5p	path:04010_22	MAPK signaling pathway	5/439	64/21796	0.00933389
hsa-miR-146b-5p	path:04510_16	Focal adhesion	5/439	64/21796	0.00933389
hsa-miR-146b-5p	path:04270_2	Vascular smooth muscle contraction	3/439	22/21796	0.00940262
hsa-miR-146b-5p	path:05222_4	Small cell lung cancer	3/439	22/21796	0.00940262
hsa-miR-146b-5p	path:04130_6	SNARE interactions in vesicular transport	2/439	8/21796	0.0104578
hsa-miR-146b-5p	path:05100_15	Bacterial invasion of epithelial cells	2/439	8/21796	0.0104578
hsa-miR-146b-5p	path:05215_6	Prostate cancer	2/439	8/21796	0.0104578
hsa-miR-146b-5p	path:04510_12	Focal adhesion	5/439	66/21796	0.0105909
hsa-miR-146b-5p	path:04810_9	Regulation of actin cytoskeleton	5/439	66/21796	0.0105909
hsa-miR-146b-5p	path:04010_9	MAPK signaling pathway	4/439	44/21796	0.011676
hsa-miR-146b-5p	path:04510_14	Focal adhesion	7/439	122/21796	0.0118577
hsa-miR-146b-5p	path:04920_2	Adipocytokine signaling pathway	3/439	24/21796	0.0119969
hsa-miR-146b-5p	path:04510_1	Focal adhesion	7/439	123/21796	0.0123626
hsa-miR-146b-5p	path:05214_2	Glioma	4/439	45/21796	0.0126161
hsa-miR-146b-5p	path:04360_11	Axon guidance	2/439	9/21796	0.0132679
hsa-miR-146b-5p	path:05200_5	Pathways in cancer	4/439	46/21796	0.0136032
hsa-miR-146b-5p	path:04510_13	Focal adhesion	7/439	127/21796	0.0145377
hsa-miR-146b-5p	path:05200_10	Pathways in cancer	4/439	47/21796	0.014638
hsa-miR-146b-5p	path:04350_1	TGF-beta signaling pathway	3/439	26/21796	0.0149619
hsa-miR-146b-5p	path:04930_2	Type II diabetes mellitus	3/439	26/21796	0.0149619
hsa-miR-146b-5p	path:05220_4	Chronic myeloid leukemia	3/439	26/21796	0.0149619
hsa-miR-146b-5p	path:04350_8	TGF-beta signaling pathway	3/439	28/21796	0.0183039
hsa-miR-146b-5p	path:04910_8	Insulin signaling pathway	3/439	28/21796	0.0183039
hsa-miR-146b-5p	path:04530_8	Tight junction	2/439	11/21796	0.0197388
hsa-miR-146b-5p	path:00603_2	Glycosphingolipid biosynthesis - globo series	1/439	1/21796	0.0201413
hsa-miR-146b-5p	path:04514_26	Cell adhesion molecules (CAMs)	1/439	1/21796	0.0201413
hsa-miR-146b-5p	path:04514_40	Cell adhesion molecules (CAMs)	1/439	1/21796	0.0201413
hsa-miR-146b-5p	path:05020_1	Prion diseases	1/439	1/21796	0.0201413
hsa-miR-146b-5p	path:05020_2	Prion diseases	1/439	1/21796	0.0201413
hsa-miR-146b-5p	path:05020_4	Prion diseases	1/439	1/21796	0.0201413
hsa-miR-146b-5p	path:05020_5	Prion diseases	1/439	1/21796	0.0201413
hsa-miR-146b-5p	path:05412_2	Arrhythmogenic right ventricular cardiomyopathy (ARVC)	1/439	1/21796	0.0201413
hsa-miR-146b-5p	path:04910_4	Insulin signaling pathway	3/439	30/21796	0.0220262
hsa-miR-146b-5p	path:05215_7	Prostate cancer	3/439	30/21796	0.0220262
hsa-miR-146b-5p	path:04141_20	Protein processing in endoplasmic reticulum	2/439	12/21796	0.0233747
hsa-miR-146b-5p	path:05020_7	Prion diseases	2/439	12/21796	0.0233747
hsa-miR-146b-5p	path:04930_3	Type II diabetes mellitus	3/439	32/21796	0.0261298
hsa-miR-146b-5p	path:00510_4	N-Glycan biosynthesis	2/439	13/21796	0.0272615
hsa-miR-146b-5p	path:00510_5	N-Glycan biosynthesis	2/439	13/21796	0.0272615
hsa-miR-146b-5p	path:00510_6	N-Glycan biosynthesis	2/439	13/21796	0.0272615
hsa-miR-146b-5p	path:04512_5	ECM-receptor interaction	3/439	33/21796	0.0283244
hsa-miR-146b-5p	path:04722_14	Neurotrophin signaling pathway	3/439	33/21796	0.0283244
hsa-miR-146b-5p	path:05217_5	Basal cell carcinoma	3/439	34/21796	0.0306138
hsa-miR-146b-5p	path:05146_8	Amoebiasis	2/439	14/21796	0.0313878
hsa-miR-146b-5p	path:04720_1	Long-term potentiation	4/439	60/21796	0.032698
hsa-miR-146b-5p	path:04720_2	Long-term potentiation	4/439	60/21796	0.032698
hsa-miR-146b-5p	path:04110_7	Cell cycle	3/439	35/21796	0.0329975
hsa-miR-146b-5p	path:04150_2	mTOR signaling pathway	3/439	35/21796	0.0329975
hsa-miR-146b-5p	path:04270_9	Vascular smooth muscle contraction	3/439	35/21796	0.0329975
hsa-miR-146b-5p	path:04310_1	Wnt signaling pathway	3/439	35/21796	0.0329975
hsa-miR-146b-5p	path:04510_2	Focal adhesion	3/439	35/21796	0.0329975
hsa-miR-146b-5p	path:04910_13	Insulin signaling pathway	3/439	35/21796	0.0329975
hsa-miR-146b-5p	path:04916_7	Melanogenesis	3/439	35/21796	0.0329975
hsa-miR-146b-5p	path:04930_4	Type II diabetes mellitus	3/439	35/21796	0.0329975
hsa-miR-146b-5p	path:04512_6	ECM-receptor interaction	3/439	36/21796	0.035475
hsa-miR-146b-5p	path:04810_2	Regulation of actin cytoskeleton	3/439	36/21796	0.035475
hsa-miR-146b-5p	path:05217_4	Basal cell carcinoma	3/439	36/21796	0.035475
hsa-miR-146b-5p	path:05222_2	Small cell lung cancer	3/439	36/21796	0.035475
hsa-miR-146b-5p	path:04270_8	Vascular smooth muscle contraction	2/439	15/21796	0.0357424
hsa-miR-146b-5p	path:04350_4	TGF-beta signaling pathway	2/439	15/21796	0.0357424
hsa-miR-146b-5p	path:04115_1	p53 signaling pathway	4/439	62/21796	0.0362679
hsa-miR-146b-5p	path:04810_16	Regulation of actin cytoskeleton	4/439	62/21796	0.0362679
hsa-miR-146b-5p	path:04110_2	Cell cycle	3/439	37/21796	0.0380457
hsa-miR-146b-5p	path:05200_2	Pathways in cancer	3/439	37/21796	0.0380457
hsa-miR-146b-5p	path:00531_5	Glycosaminoglycan degradation	1/439	2/21796	0.0398779
hsa-miR-146b-5p	path:04060_39	Cytokine-cytokine receptor interaction	1/439	2/21796	0.0398779
hsa-miR-146b-5p	path:04060_40	Cytokine-cytokine receptor interaction	1/439	2/21796	0.0398779
hsa-miR-146b-5p	path:04070_3	Phosphatidylinositol signaling system	1/439	2/21796	0.0398779
hsa-miR-146b-5p	path:04141_15	Protein processing in endoplasmic reticulum	1/439	2/21796	0.0398779
hsa-miR-146b-5p	path:04514_37	Cell adhesion molecules (CAMs)	1/439	2/21796	0.0398779
hsa-miR-146b-5p	path:04514_41	Cell adhesion molecules (CAMs)	1/439	2/21796	0.0398779
hsa-miR-146b-5p	path:04514_42	Cell adhesion molecules (CAMs)	1/439	2/21796	0.0398779
hsa-miR-146b-5p	path:04514_43	Cell adhesion molecules (CAMs)	1/439	2/21796	0.0398779
hsa-miR-146b-5p	path:04514_44	Cell adhesion molecules (CAMs)	1/439	2/21796	0.0398779
hsa-miR-146b-5p	path:04520_5	Adherens junction	1/439	2/21796	0.0398779
hsa-miR-146b-5p	path:04672_8	Intestinal immune network for IgA production	1/439	2/21796	0.0398779
hsa-miR-146b-5p	path:05020_3	Prion diseases	1/439	2/21796	0.0398779
hsa-miR-146b-5p	path:05412_4	Arrhythmogenic right ventricular cardiomyopathy (ARVC)	1/439	2/21796	0.0398779
hsa-miR-146b-5p	path:05412_5	Arrhythmogenic right ventricular cardiomyopathy (ARVC)	1/439	2/21796	0.0398779
hsa-miR-146b-5p	path:04960_3	Aldosterone-regulated sodium reabsorption	2/439	16/21796	0.0403144
hsa-miR-146b-5p	path:05212_6	Pancreatic cancer	2/439	16/21796	0.0403144
hsa-miR-146b-5p	path:05200_7	Pathways in cancer	3/439	38/21796	0.0407088
hsa-miR-146b-5p	path:05200_15	Pathways in cancer	3/439	38/21796	0.0407088
hsa-miR-146b-5p	path:05217_2	Basal cell carcinoma	3/439	38/21796	0.0407088
hsa-miR-146b-5p	path:00562_1	Inositol phosphate metabolism	3/439	39/21796	0.0434636
hsa-miR-146b-5p	path:04910_2	Insulin signaling pathway	3/439	39/21796	0.0434636
hsa-miR-146b-5p	path:04810_3	Regulation of actin cytoskeleton	4/439	66/21796	0.044056
hsa-miR-146b-5p	path:04810_6	Regulation of actin cytoskeleton	4/439	66/21796	0.044056
hsa-miR-146b-5p	path:04710_2	Circadian rhythm - mammal	2/439	17/21796	0.0450933
hsa-miR-146b-5p	path:04810_7	Regulation of actin cytoskeleton	2/439	17/21796	0.0450933
hsa-miR-146b-5p	path:05200_33	Pathways in cancer	2/439	17/21796	0.0450933
hsa-miR-146b-5p	path:05200_34	Pathways in cancer	2/439	17/21796	0.0450933
hsa-miR-146b-5p	path:05217_1	Basal cell carcinoma	3/439	40/21796	0.0463091
hsa-miR-146b-5p	path:04310_4	Wnt signaling pathway	3/439	41/21796	0.0492443
hsa-miR-152	path:04110_12	Cell cycle	7/439	53/21796	8.88121e-05
hsa-miR-152	path:04270_6	Vascular smooth muscle contraction	4/439	13/21796	0.000100477
hsa-miR-152	path:05200_4	Pathways in cancer	8/439	76/21796	0.000144698
hsa-miR-152	path:05215_5	Prostate cancer	6/439	41/21796	0.000159644
hsa-miR-152	path:05215_9	Prostate cancer	6/439	42/21796	0.000183118
hsa-miR-152	path:04270_5	Vascular smooth muscle contraction	4/439	15/21796	0.000185779
hsa-miR-152	path:04510_3	Focal adhesion	7/439	60/21796	0.000197177
hsa-miR-152	path:05211_2	Renal cell carcinoma	4/439	16/21796	0.000243779
hsa-miR-152	path:05211_3	Renal cell carcinoma	4/439	19/21796	0.000494895
hsa-miR-152	path:04920_3	Adipocytokine signaling pathway	5/439	34/21796	0.000556845
hsa-miR-152	path:04510_4	Focal adhesion	7/439	72/21796	0.000611654
hsa-miR-152	path:04920_1	Adipocytokine signaling pathway	5/439	37/21796	0.000830189
hsa-miR-152	path:05414_2	Dilated cardiomyopathy	4/439	22/21796	0.000890415
hsa-miR-152	path:04010_11	MAPK signaling pathway	6/439	56/21796	0.000894304
hsa-miR-152	path:04110_3	Cell cycle	6/439	57/21796	0.000982792
hsa-miR-152	path:04510_6	Focal adhesion	9/439	129/21796	0.00122576
hsa-miR-152	path:05200_22	Pathways in cancer	4/439	24/21796	0.00125296
hsa-miR-152	path:04510_5	Focal adhesion	9/439	130/21796	0.00129403
hsa-miR-152	path:04510_7	Focal adhesion	9/439	130/21796	0.00129403
hsa-miR-152	path:04110_1	Cell cycle	5/439	42/21796	0.0014921
hsa-miR-152	path:05200_20	Pathways in cancer	5/439	42/21796	0.0014921
hsa-miR-152	path:05214_4	Glioma	5/439	43/21796	0.0016609
hsa-miR-152	path:04920_5	Adipocytokine signaling pathway	4/439	26/21796	0.00170772
hsa-miR-152	path:05215_10	Prostate cancer	5/439	44/21796	0.0018433
hsa-miR-152	path:04810_17	Regulation of actin cytoskeleton	6/439	66/21796	0.00211466
hsa-miR-152	path:04110_11	Cell cycle	5/439	46/21796	0.00225145
hsa-miR-152	path:05215_3	Prostate cancer	4/439	28/21796	0.00226584
hsa-miR-152	path:04110_15	Cell cycle	5/439	47/21796	0.00247848
hsa-miR-152	path:04110_16	Cell cycle	5/439	47/21796	0.00247848
hsa-miR-152	path:05214_1	Glioma	5/439	49/21796	0.0029817
hsa-miR-152	path:04920_7	Adipocytokine signaling pathway	4/439	32/21796	0.00373542
hsa-miR-152	path:04960_4	Aldosterone-regulated sodium reabsorption	3/439	16/21796	0.00373846
hsa-miR-152	path:04062_4	Chemokine signaling pathway	4/439	33/21796	0.00418405
hsa-miR-152	path:04270_1	Vascular smooth muscle contraction	3/439	17/21796	0.00447233
hsa-miR-152	path:05222_8	Small cell lung cancer	3/439	17/21796	0.00447233
hsa-miR-152	path:04916_6	Melanogenesis	3/439	18/21796	0.0052874
hsa-miR-152	path:04920_10	Adipocytokine signaling pathway	3/439	18/21796	0.0052874
hsa-miR-152	path:04722_12	Neurotrophin signaling pathway	5/439	56/21796	0.00532686
hsa-miR-152	path:04810_8	Regulation of actin cytoskeleton	5/439	56/21796	0.00532686
hsa-miR-152	path:04010_10	MAPK signaling pathway	5/439	57/21796	0.00574455
hsa-miR-152	path:04350_2	TGF-beta signaling pathway	2/439	6/21796	0.00575409
hsa-miR-152	path:04512_13	ECM-receptor interaction	3/439	19/21796	0.00618599
hsa-miR-152	path:04920_9	Adipocytokine signaling pathway	3/439	19/21796	0.00618599
hsa-miR-152	path:04144_2	Endocytosis	4/439	37/21796	0.0063404
hsa-miR-152	path:04810_4	Regulation of actin cytoskeleton	4/439	38/21796	0.0069757
hsa-miR-152	path:05220_6	Chronic myeloid leukemia	3/439	20/21796	0.0071702
hsa-miR-152	path:04710_1	Circadian rhythm - mammal	3/439	21/21796	0.00824186
hsa-miR-152	path:04110_6	Cell cycle	4/439	40/21796	0.00836932
hsa-miR-152	path:04810_1	Regulation of actin cytoskeleton	4/439	41/21796	0.00912965
hsa-miR-152	path:04010_22	MAPK signaling pathway	5/439	64/21796	0.00933389
hsa-miR-152	path:04510_16	Focal adhesion	5/439	64/21796	0.00933389
hsa-miR-152	path:04270_2	Vascular smooth muscle contraction	3/439	22/21796	0.00940262
hsa-miR-152	path:05222_4	Small cell lung cancer	3/439	22/21796	0.00940262
hsa-miR-152	path:04130_6	SNARE interactions in vesicular transport	2/439	8/21796	0.0104578
hsa-miR-152	path:05100_15	Bacterial invasion of epithelial cells	2/439	8/21796	0.0104578
hsa-miR-152	path:05215_6	Prostate cancer	2/439	8/21796	0.0104578
hsa-miR-152	path:04510_12	Focal adhesion	5/439	66/21796	0.0105909
hsa-miR-152	path:04810_9	Regulation of actin cytoskeleton	5/439	66/21796	0.0105909
hsa-miR-152	path:04010_9	MAPK signaling pathway	4/439	44/21796	0.011676
hsa-miR-152	path:04510_14	Focal adhesion	7/439	122/21796	0.0118577
hsa-miR-152	path:04920_2	Adipocytokine signaling pathway	3/439	24/21796	0.0119969
hsa-miR-152	path:04510_1	Focal adhesion	7/439	123/21796	0.0123626
hsa-miR-152	path:05214_2	Glioma	4/439	45/21796	0.0126161
hsa-miR-152	path:04360_11	Axon guidance	2/439	9/21796	0.0132679
hsa-miR-152	path:05200_5	Pathways in cancer	4/439	46/21796	0.0136032
hsa-miR-152	path:04510_13	Focal adhesion	7/439	127/21796	0.0145377
hsa-miR-152	path:05200_10	Pathways in cancer	4/439	47/21796	0.014638
hsa-miR-152	path:04350_1	TGF-beta signaling pathway	3/439	26/21796	0.0149619
hsa-miR-152	path:04930_2	Type II diabetes mellitus	3/439	26/21796	0.0149619
hsa-miR-152	path:05220_4	Chronic myeloid leukemia	3/439	26/21796	0.0149619
hsa-miR-152	path:04350_8	TGF-beta signaling pathway	3/439	28/21796	0.0183039
hsa-miR-152	path:04910_8	Insulin signaling pathway	3/439	28/21796	0.0183039
hsa-miR-152	path:04530_8	Tight junction	2/439	11/21796	0.0197388
hsa-miR-152	path:00603_2	Glycosphingolipid biosynthesis - globo series	1/439	1/21796	0.0201413
hsa-miR-152	path:04514_26	Cell adhesion molecules (CAMs)	1/439	1/21796	0.0201413
hsa-miR-152	path:04514_40	Cell adhesion molecules (CAMs)	1/439	1/21796	0.0201413
hsa-miR-152	path:05020_1	Prion diseases	1/439	1/21796	0.0201413
hsa-miR-152	path:05020_2	Prion diseases	1/439	1/21796	0.0201413
hsa-miR-152	path:05020_4	Prion diseases	1/439	1/21796	0.0201413
hsa-miR-152	path:05020_5	Prion diseases	1/439	1/21796	0.0201413
hsa-miR-152	path:05412_2	Arrhythmogenic right ventricular cardiomyopathy (ARVC)	1/439	1/21796	0.0201413
hsa-miR-152	path:04910_4	Insulin signaling pathway	3/439	30/21796	0.0220262
hsa-miR-152	path:05215_7	Prostate cancer	3/439	30/21796	0.0220262
hsa-miR-152	path:04141_20	Protein processing in endoplasmic reticulum	2/439	12/21796	0.0233747
hsa-miR-152	path:05020_7	Prion diseases	2/439	12/21796	0.0233747
hsa-miR-152	path:04930_3	Type II diabetes mellitus	3/439	32/21796	0.0261298
hsa-miR-152	path:00510_4	N-Glycan biosynthesis	2/439	13/21796	0.0272615
hsa-miR-152	path:00510_5	N-Glycan biosynthesis	2/439	13/21796	0.0272615
hsa-miR-152	path:00510_6	N-Glycan biosynthesis	2/439	13/21796	0.0272615
hsa-miR-152	path:04512_5	ECM-receptor interaction	3/439	33/21796	0.0283244
hsa-miR-152	path:04722_14	Neurotrophin signaling pathway	3/439	33/21796	0.0283244
hsa-miR-152	path:05217_5	Basal cell carcinoma	3/439	34/21796	0.0306138
hsa-miR-152	path:05146_8	Amoebiasis	2/439	14/21796	0.0313878
hsa-miR-152	path:04720_1	Long-term potentiation	4/439	60/21796	0.032698
hsa-miR-152	path:04720_2	Long-term potentiation	4/439	60/21796	0.032698
hsa-miR-152	path:04110_7	Cell cycle	3/439	35/21796	0.0329975
hsa-miR-152	path:04150_2	mTOR signaling pathway	3/439	35/21796	0.0329975
hsa-miR-152	path:04270_9	Vascular smooth muscle contraction	3/439	35/21796	0.0329975
hsa-miR-152	path:04310_1	Wnt signaling pathway	3/439	35/21796	0.0329975
hsa-miR-152	path:04510_2	Focal adhesion	3/439	35/21796	0.0329975
hsa-miR-152	path:04910_13	Insulin signaling pathway	3/439	35/21796	0.0329975
hsa-miR-152	path:04916_7	Melanogenesis	3/439	35/21796	0.0329975
hsa-miR-152	path:04930_4	Type II diabetes mellitus	3/439	35/21796	0.0329975
hsa-miR-152	path:04512_6	ECM-receptor interaction	3/439	36/21796	0.035475
hsa-miR-152	path:04810_2	Regulation of actin cytoskeleton	3/439	36/21796	0.035475
hsa-miR-152	path:05217_4	Basal cell carcinoma	3/439	36/21796	0.035475
hsa-miR-152	path:05222_2	Small cell lung cancer	3/439	36/21796	0.035475
hsa-miR-152	path:04270_8	Vascular smooth muscle contraction	2/439	15/21796	0.0357424
hsa-miR-152	path:04350_4	TGF-beta signaling pathway	2/439	15/21796	0.0357424
hsa-miR-152	path:04115_1	p53 signaling pathway	4/439	62/21796	0.0362679
hsa-miR-152	path:04810_16	Regulation of actin cytoskeleton	4/439	62/21796	0.0362679
hsa-miR-152	path:04110_2	Cell cycle	3/439	37/21796	0.0380457
hsa-miR-152	path:05200_2	Pathways in cancer	3/439	37/21796	0.0380457
hsa-miR-152	path:00531_5	Glycosaminoglycan degradation	1/439	2/21796	0.0398779
hsa-miR-152	path:04060_39	Cytokine-cytokine receptor interaction	1/439	2/21796	0.0398779
hsa-miR-152	path:04060_40	Cytokine-cytokine receptor interaction	1/439	2/21796	0.0398779
hsa-miR-152	path:04070_3	Phosphatidylinositol signaling system	1/439	2/21796	0.0398779
hsa-miR-152	path:04141_15	Protein processing in endoplasmic reticulum	1/439	2/21796	0.0398779
hsa-miR-152	path:04514_37	Cell adhesion molecules (CAMs)	1/439	2/21796	0.0398779
hsa-miR-152	path:04514_41	Cell adhesion molecules (CAMs)	1/439	2/21796	0.0398779
hsa-miR-152	path:04514_42	Cell adhesion molecules (CAMs)	1/439	2/21796	0.0398779
hsa-miR-152	path:04514_43	Cell adhesion molecules (CAMs)	1/439	2/21796	0.0398779
hsa-miR-152	path:04514_44	Cell adhesion molecules (CAMs)	1/439	2/21796	0.0398779
hsa-miR-152	path:04520_5	Adherens junction	1/439	2/21796	0.0398779
hsa-miR-152	path:04672_8	Intestinal immune network for IgA production	1/439	2/21796	0.0398779
hsa-miR-152	path:05020_3	Prion diseases	1/439	2/21796	0.0398779
hsa-miR-152	path:05412_4	Arrhythmogenic right ventricular cardiomyopathy (ARVC)	1/439	2/21796	0.0398779
hsa-miR-152	path:05412_5	Arrhythmogenic right ventricular cardiomyopathy (ARVC)	1/439	2/21796	0.0398779
hsa-miR-152	path:04960_3	Aldosterone-regulated sodium reabsorption	2/439	16/21796	0.0403144
hsa-miR-152	path:05212_6	Pancreatic cancer	2/439	16/21796	0.0403144
hsa-miR-152	path:05200_7	Pathways in cancer	3/439	38/21796	0.0407088
hsa-miR-152	path:05200_15	Pathways in cancer	3/439	38/21796	0.0407088
hsa-miR-152	path:05217_2	Basal cell carcinoma	3/439	38/21796	0.0407088
hsa-miR-152	path:00562_1	Inositol phosphate metabolism	3/439	39/21796	0.0434636
hsa-miR-152	path:04910_2	Insulin signaling pathway	3/439	39/21796	0.0434636
hsa-miR-152	path:04810_3	Regulation of actin cytoskeleton	4/439	66/21796	0.044056
hsa-miR-152	path:04810_6	Regulation of actin cytoskeleton	4/439	66/21796	0.044056
hsa-miR-152	path:04710_2	Circadian rhythm - mammal	2/439	17/21796	0.0450933
hsa-miR-152	path:04810_7	Regulation of actin cytoskeleton	2/439	17/21796	0.0450933
hsa-miR-152	path:05200_33	Pathways in cancer	2/439	17/21796	0.0450933
hsa-miR-152	path:05200_34	Pathways in cancer	2/439	17/21796	0.0450933
hsa-miR-152	path:05217_1	Basal cell carcinoma	3/439	40/21796	0.0463091
hsa-miR-152	path:04310_4	Wnt signaling pathway	3/439	41/21796	0.0492443
hsa-miR-15a	path:04510_8	Focal adhesion	8/825	21/21796	5.34576e-07
hsa-miR-15a	path:04310_6	Wnt signaling pathway	12/825	55/21796	7.8238e-07
hsa-miR-15a	path:04510_10	Focal adhesion	6/825	14/21796	6.68185e-06
hsa-miR-15a	path:04510_15	Focal adhesion	9/825	37/21796	7.31372e-06
hsa-miR-15a	path:04510_18	Focal adhesion	9/825	39/21796	1.16406e-05
hsa-miR-15a	path:04722_12	Neurotrophin signaling pathway	10/825	56/21796	4.19318e-05
hsa-miR-15a	path:04110_11	Cell cycle	9/825	46/21796	4.77356e-05
hsa-miR-15a	path:04110_15	Cell cycle	9/825	47/21796	5.70768e-05
hsa-miR-15a	path:04110_16	Cell cycle	9/825	47/21796	5.70768e-05
hsa-miR-15a	path:04722_3	Neurotrophin signaling pathway	11/825	70/21796	6.01377e-05
hsa-miR-15a	path:05200_13	Pathways in cancer	10/825	59/21796	6.67892e-05
hsa-miR-15a	path:04910_11	Insulin signaling pathway	5/825	13/21796	7.66563e-05
hsa-miR-15a	path:04010_15	MAPK signaling pathway	10/825	60/21796	7.74602e-05
hsa-miR-15a	path:05218_3	Melanoma	7/825	29/21796	8.16325e-05
hsa-miR-15a	path:04115_1	p53 signaling pathway	10/825	62/21796	0.000103187
hsa-miR-15a	path:04310_4	Wnt signaling pathway	8/825	41/21796	0.000128253
hsa-miR-15a	path:04110_12	Cell cycle	9/825	53/21796	0.000151559
hsa-miR-15a	path:04110_1	Cell cycle	8/825	42/21796	0.000153225
hsa-miR-15a	path:04010_3	MAPK signaling pathway	11/825	78/21796	0.000164302
hsa-miR-15a	path:04010_16	MAPK signaling pathway	9/825	54/21796	0.000175836
hsa-miR-15a	path:04722_14	Neurotrophin signaling pathway	7/825	33/21796	0.00019583
hsa-miR-15a	path:00471_1	D-Glutamine and D-glutamate metabolism	3/825	4/21796	0.000210043
hsa-miR-15a	path:04964_1	Proximal tubule bicarbonate reclamation	3/825	4/21796	0.000210043
hsa-miR-15a	path:04010_23	MAPK signaling pathway	10/825	68/21796	0.0002275
hsa-miR-15a	path:04350_10	TGF-beta signaling pathway	5/825	16/21796	0.000236639
hsa-miR-15a	path:04110_3	Cell cycle	9/825	57/21796	0.000268848
hsa-miR-15a	path:04310_9	Wnt signaling pathway	10/825	72/21796	0.000366253
hsa-miR-15a	path:04720_2	Long-term potentiation	9/825	60/21796	0.000399329
hsa-miR-15a	path:04720_4	Long-term potentiation	9/825	60/21796	0.000399329
hsa-miR-15a	path:04144_2	Endocytosis	7/825	37/21796	0.000413759
hsa-miR-15a	path:05223_1	Non-small cell lung cancer	6/825	27/21796	0.000432082
hsa-miR-15a	path:04010_4	MAPK signaling pathway	7/825	38/21796	0.000490802
hsa-miR-15a	path:04510_11	Focal adhesion	7/825	38/21796	0.000490802
hsa-miR-15a	path:04666_3	Fc gamma R-mediated phagocytosis	3/825	5/21796	0.00051028
hsa-miR-15a	path:04350_8	TGF-beta signaling pathway	6/825	28/21796	0.000532466
hsa-miR-15a	path:04910_3	Insulin signaling pathway	4/825	11/21796	0.000543381
hsa-miR-15a	path:05210_8	Colorectal cancer	4/825	11/21796	0.000543381
hsa-miR-15a	path:05200_4	Pathways in cancer	10/825	76/21796	0.000569255
hsa-miR-15a	path:04510_17	Focal adhesion	5/825	19/21796	0.000573145
hsa-miR-15a	path:04110_6	Cell cycle	7/825	40/21796	0.000678997
hsa-miR-15a	path:04650_18	Natural killer cell mediated cytotoxicity	5/825	20/21796	0.00074054
hsa-miR-15a	path:05218_1	Melanoma	4/825	12/21796	0.000790726
hsa-miR-15a	path:04730_5	Long-term depression	5/825	21/21796	0.000941904
hsa-miR-15a	path:05218_5	Melanoma	5/825	21/21796	0.000941904
hsa-miR-15a	path:04110_14	Cell cycle	6/825	31/21796	0.00094478
hsa-miR-15a	path:05218_2	Melanoma	8/825	55/21796	0.00102537
hsa-miR-15a	path:04910_10	Insulin signaling pathway	4/825	13/21796	0.00110809
hsa-miR-15a	path:04722_5	Neurotrophin signaling pathway	6/825	32/21796	0.00112601
hsa-miR-15a	path:04350_7	TGF-beta signaling pathway	5/825	22/21796	0.00118128
hsa-miR-15a	path:04510_9	Focal adhesion	7/825	44/21796	0.00122428
hsa-miR-15a	path:04010_10	MAPK signaling pathway	8/825	57/21796	0.00130228
hsa-miR-15a	path:04010_20	MAPK signaling pathway	6/825	33/21796	0.00133271
hsa-miR-15a	path:04722_4	Neurotrophin signaling pathway	7/825	45/21796	0.00140317
hsa-miR-15a	path:05211_1	Renal cell carcinoma	5/825	23/21796	0.00146284
hsa-miR-15a	path:05223_5	Non-small cell lung cancer	4/825	14/21796	0.00150511
hsa-miR-15a	path:05200_14	Pathways in cancer	6/825	34/21796	0.00156716
hsa-miR-15a	path:05214_11	Glioma	3/825	7/21796	0.00168683
hsa-miR-15a	path:04540_7	Gap junction	5/825	24/21796	0.00179083
hsa-miR-15a	path:05200_17	Pathways in cancer	5/825	24/21796	0.00179083
hsa-miR-15a	path:05200_10	Pathways in cancer	7/825	47/21796	0.00182167
hsa-miR-15a	path:04510_3	Focal adhesion	8/825	60/21796	0.00182578
hsa-miR-15a	path:04510_2	Focal adhesion	6/825	35/21796	0.00183169
hsa-miR-15a	path:05200_19	Pathways in cancer	4/825	15/21796	0.00199137
hsa-miR-15a	path:05216_2	Thyroid cancer	4/825	15/21796	0.00199137
hsa-miR-15a	path:04010_1	MAPK signaling pathway	6/825	37/21796	0.00246062
hsa-miR-15a	path:04722_11	Neurotrophin signaling pathway	6/825	37/21796	0.00246062
hsa-miR-15a	path:00564_5	Glycerophospholipid metabolism	8/825	63/21796	0.0025027
hsa-miR-15a	path:04110_10	Cell cycle	4/825	16/21796	0.00257628
hsa-miR-15a	path:04722_6	Neurotrophin signaling pathway	3/825	8/21796	0.00262317
hsa-miR-15a	path:05212_8	Pancreatic cancer	3/825	8/21796	0.00262317
hsa-miR-15a	path:05223_3	Non-small cell lung cancer	3/825	8/21796	0.00262317
hsa-miR-15a	path:04010_22	MAPK signaling pathway	8/825	64/21796	0.00276732
hsa-miR-15a	path:04722_8	Neurotrophin signaling pathway	4/825	17/21796	0.00326904
hsa-miR-15a	path:05210_6	Colorectal cancer	4/825	17/21796	0.00326904
hsa-miR-15a	path:04370_1	VEGF signaling pathway	7/825	52/21796	0.00329247
hsa-miR-15a	path:04210_7	Apoptosis	5/825	28/21796	0.00365455
hsa-miR-15a	path:04912_8	GnRH signaling pathway	3/825	9/21796	0.00382452
hsa-miR-15a	path:04916_3	Melanogenesis	3/825	9/21796	0.00382452
hsa-miR-15a	path:04510_5	Focal adhesion	12/825	130/21796	0.00388473
hsa-miR-15a	path:04510_7	Focal adhesion	12/825	130/21796	0.00388473
hsa-miR-15a	path:05200_35	Pathways in cancer	4/825	18/21796	0.00407853
hsa-miR-15a	path:05200_36	Pathways in cancer	4/825	18/21796	0.00407853
hsa-miR-15a	path:05218_4	Melanoma	4/825	18/21796	0.00407853
hsa-miR-15a	path:05222_1	Small cell lung cancer	4/825	18/21796	0.00407853
hsa-miR-15a	path:04514_71	Cell adhesion molecules (CAMs)	2/825	3/21796	0.004185
hsa-miR-15a	path:04514_74	Cell adhesion molecules (CAMs)	2/825	3/21796	0.004185
hsa-miR-15a	path:04672_3	Intestinal immune network for IgA production	2/825	3/21796	0.004185
hsa-miR-15a	path:04940_3	Type I diabetes mellitus	2/825	3/21796	0.004185
hsa-miR-15a	path:05320_11	Autoimmune thyroid disease	2/825	3/21796	0.004185
hsa-miR-15a	path:05322_4	Systemic lupus erythematosus	2/825	3/21796	0.004185
hsa-miR-15a	path:05330_8	Allograft rejection	2/825	3/21796	0.004185
hsa-miR-15a	path:05330_9	Allograft rejection	2/825	3/21796	0.004185
hsa-miR-15a	path:05330_11	Allograft rejection	2/825	3/21796	0.004185
hsa-miR-15a	path:05332_4	Graft-versus-host disease	2/825	3/21796	0.004185
hsa-miR-15a	path:05416_6	Viral myocarditis	2/825	3/21796	0.004185
hsa-miR-15a	path:04630_1	Jak-STAT signaling pathway	6/825	41/21796	0.00418797
hsa-miR-15a	path:04360_14	Axon guidance	5/825	29/21796	0.00428048
hsa-miR-15a	path:04810_15	Regulation of actin cytoskeleton	6/825	42/21796	0.0047326
hsa-miR-15a	path:05200_20	Pathways in cancer	6/825	42/21796	0.0047326
hsa-miR-15a	path:05200_6	Pathways in cancer	5/825	30/21796	0.00497921
hsa-miR-15a	path:04010_11	MAPK signaling pathway	7/825	56/21796	0.00501204
hsa-miR-15a	path:04010_24	MAPK signaling pathway	7/825	56/21796	0.00501204
hsa-miR-15a	path:04720_3	Long-term potentiation	7/825	56/21796	0.00501204
hsa-miR-15a	path:04062_9	Chemokine signaling pathway	4/825	19/21796	0.0050133
hsa-miR-15a	path:05211_6	Renal cell carcinoma	4/825	19/21796	0.0050133
hsa-miR-15a	path:00910_1	Nitrogen metabolism	3/825	10/21796	0.00531084
hsa-miR-15a	path:00910_3	Nitrogen metabolism	3/825	10/21796	0.00531084
hsa-miR-15a	path:04664_6	Fc epsilon RI signaling pathway	3/825	10/21796	0.00531084
hsa-miR-15a	path:04912_5	GnRH signaling pathway	3/825	10/21796	0.00531084
hsa-miR-15a	path:05211_7	Renal cell carcinoma	3/825	10/21796	0.00531084
hsa-miR-15a	path:05214_7	Glioma	3/825	10/21796	0.00531084
hsa-miR-15a	path:05215_2	Prostate cancer	3/825	10/21796	0.00531084
hsa-miR-15a	path:05220_9	Chronic myeloid leukemia	3/825	10/21796	0.00531084
hsa-miR-15a	path:04010_21	MAPK signaling pathway	5/825	31/21796	0.00575506
hsa-miR-15a	path:05212_5	Pancreatic cancer	4/825	20/21796	0.00608148
hsa-miR-15a	path:05221_6	Acute myeloid leukemia	4/825	20/21796	0.00608148
hsa-miR-15a	path:04510_14	Focal adhesion	11/825	122/21796	0.00663848
hsa-miR-15a	path:04630_2	Jak-STAT signaling pathway	9/825	90/21796	0.00700066
hsa-miR-15a	path:04510_1	Focal adhesion	11/825	123/21796	0.00704874
hsa-miR-15a	path:04340_2	Hedgehog signaling pathway	3/825	11/21796	0.00709863
hsa-miR-15a	path:04914_2	Progesterone-mediated oocyte maturation	3/825	11/21796	0.00709863
hsa-miR-15a	path:05210_7	Colorectal cancer	3/825	11/21796	0.00709863
hsa-miR-15a	path:05213_5	Endometrial cancer	3/825	11/21796	0.00709863
hsa-miR-15a	path:04912_9	GnRH signaling pathway	4/825	21/21796	0.0072908
hsa-miR-15a	path:05212_4	Pancreatic cancer	4/825	21/21796	0.0072908
hsa-miR-15a	path:04720_1	Long-term potentiation	7/825	60/21796	0.00733207
hsa-miR-15a	path:04722_1	Neurotrophin signaling pathway	7/825	60/21796	0.00733207
hsa-miR-15a	path:04666_5	Fc gamma R-mediated phagocytosis	6/825	46/21796	0.00744041
hsa-miR-15a	path:04666_6	Fc gamma R-mediated phagocytosis	6/825	46/21796	0.00744041
hsa-miR-15a	path:05200_5	Pathways in cancer	6/825	46/21796	0.00744041
hsa-miR-15a	path:00564_8	Glycerophospholipid metabolism	7/825	61/21796	0.00801899
hsa-miR-15a	path:00564_9	Glycerophospholipid metabolism	7/825	61/21796	0.00801899
hsa-miR-15a	path:04514_87	Cell adhesion molecules (CAMs)	2/825	4/21796	0.00815996
hsa-miR-15a	path:04010_12	MAPK signaling pathway	5/825	34/21796	0.00858748
hsa-miR-15a	path:04010_13	MAPK signaling pathway	5/825	34/21796	0.00858748
hsa-miR-15a	path:04350_5	TGF-beta signaling pathway	4/825	22/21796	0.00864847
hsa-miR-15a	path:04660_5	T cell receptor signaling pathway	4/825	22/21796	0.00864847
hsa-miR-15a	path:05210_3	Colorectal cancer	4/825	22/21796	0.00864847
hsa-miR-15a	path:05222_4	Small cell lung cancer	4/825	22/21796	0.00864847
hsa-miR-15a	path:05200_8	Pathways in cancer	7/825	62/21796	0.00875217
hsa-miR-15a	path:00564_4	Glycerophospholipid metabolism	6/825	48/21796	0.00914816
hsa-miR-15a	path:04666_8	Fc gamma R-mediated phagocytosis	6/825	48/21796	0.00914816
hsa-miR-15a	path:04012_2	ErbB signaling pathway	3/825	12/21796	0.00920127
hsa-miR-15a	path:04910_9	Insulin signaling pathway	3/825	12/21796	0.00920127
hsa-miR-15a	path:05215_1	Prostate cancer	3/825	12/21796	0.00920127
hsa-miR-15a	path:05219_1	Bladder cancer	3/825	12/21796	0.00920127
hsa-miR-15a	path:05220_11	Chronic myeloid leukemia	3/825	12/21796	0.00920127
hsa-miR-15a	path:04110_7	Cell cycle	5/825	35/21796	0.00971344
hsa-miR-15a	path:04114_5	Oocyte meiosis	6/825	49/21796	0.0100994
hsa-miR-15a	path:04650_17	Natural killer cell mediated cytotoxicity	4/825	23/21796	0.0101612
hsa-miR-15a	path:05218_6	Melanoma	4/825	23/21796	0.0101612
hsa-miR-15a	path:00564_1	Glycerophospholipid metabolism	7/825	64/21796	0.0103643
hsa-miR-15a	path:04810_18	Regulation of actin cytoskeleton	6/825	50/21796	0.0111188
hsa-miR-15a	path:04360_1	Axon guidance	3/825	13/21796	0.0116292
hsa-miR-15a	path:04540_3	Gap junction	3/825	13/21796	0.0116292
hsa-miR-15a	path:04660_7	T cell receptor signaling pathway	3/825	13/21796	0.0116292
hsa-miR-15a	path:04662_4	B cell receptor signaling pathway	3/825	13/21796	0.0116292
hsa-miR-15a	path:05219_5	Bladder cancer	3/825	13/21796	0.0116292
hsa-miR-15a	path:04370_6	VEGF signaling pathway	4/825	24/21796	0.0118353
hsa-miR-15a	path:05200_11	Pathways in cancer	4/825	24/21796	0.0118353
hsa-miR-15a	path:05200_22	Pathways in cancer	4/825	24/21796	0.0118353
hsa-miR-15a	path:00564_6	Glycerophospholipid metabolism	7/825	66/21796	0.0121821
hsa-miR-15a	path:00564_10	Glycerophospholipid metabolism	7/825	66/21796	0.0121821
hsa-miR-15a	path:04810_3	Regulation of actin cytoskeleton	7/825	66/21796	0.0121821
hsa-miR-15a	path:04666_7	Fc gamma R-mediated phagocytosis	6/825	51/21796	0.0122089
hsa-miR-15a	path:05200_3	Pathways in cancer	6/825	51/21796	0.0122089
hsa-miR-15a	path:05200_2	Pathways in cancer	5/825	37/21796	0.0122612
hsa-miR-15a	path:04130_4	SNARE interactions in vesicular transport	2/825	5/21796	0.0132597
hsa-miR-15a	path:04210_8	Apoptosis	4/825	25/21796	0.0136764
hsa-miR-15a	path:04350_6	TGF-beta signaling pathway	4/825	25/21796	0.0136764
hsa-miR-15a	path:05212_3	Pancreatic cancer	4/825	25/21796	0.0136764
hsa-miR-15a	path:04110_9	Cell cycle	5/825	38/21796	0.0136902
hsa-miR-15a	path:05214_8	Glioma	5/825	38/21796	0.0136902
hsa-miR-15a	path:04914_7	Progesterone-mediated oocyte maturation	3/825	14/21796	0.0143903
hsa-miR-15a	path:04810_20	Regulation of actin cytoskeleton	5/825	39/21796	0.0152271
hsa-miR-15a	path:04350_1	TGF-beta signaling pathway	4/825	26/21796	0.0156897
hsa-miR-15a	path:04540_10	Gap junction	4/825	26/21796	0.0156897
hsa-miR-15a	path:04912_3	GnRH signaling pathway	4/825	26/21796	0.0156897
hsa-miR-15a	path:04930_2	Type II diabetes mellitus	4/825	26/21796	0.0156897
hsa-miR-15a	path:05220_4	Chronic myeloid leukemia	4/825	26/21796	0.0156897
hsa-miR-15a	path:04720_5	Long-term potentiation	6/825	54/21796	0.0159259
hsa-miR-15a	path:04070_1	Phosphatidylinositol signaling system	7/825	70/21796	0.0164886
hsa-miR-15a	path:05217_1	Basal cell carcinoma	5/825	40/21796	0.0168751
hsa-miR-15a	path:04114_1	Oocyte meiosis	3/825	15/21796	0.0174901
hsa-miR-15a	path:04114_2	Oocyte meiosis	3/825	15/21796	0.0174901
hsa-miR-15a	path:04210_3	Apoptosis	3/825	15/21796	0.0174901
hsa-miR-15a	path:04270_10	Vascular smooth muscle contraction	3/825	15/21796	0.0174901
hsa-miR-15a	path:04620_15	Toll-like receptor signaling pathway	4/825	27/21796	0.0178797
hsa-miR-15a	path:05214_3	Glioma	4/825	27/21796	0.0178797
hsa-miR-15a	path:05214_9	Glioma	4/825	27/21796	0.0178797
hsa-miR-15a	path:04810_10	Regulation of actin cytoskeleton	5/825	41/21796	0.0186372
hsa-miR-15a	path:04720_6	Long-term potentiation	6/825	56/21796	0.0187984
hsa-miR-15a	path:04510_4	Focal adhesion	7/825	72/21796	0.0190028
hsa-miR-15a	path:04130_5	SNARE interactions in vesicular transport	2/825	6/21796	0.0193937
hsa-miR-15a	path:04320_5	Dorso-ventral axis formation	2/825	6/21796	0.0193937
hsa-miR-15a	path:04350_2	TGF-beta signaling pathway	2/825	6/21796	0.0193937
hsa-miR-15a	path:04350_3	TGF-beta signaling pathway	2/825	6/21796	0.0193937
hsa-miR-15a	path:05145_5	Toxoplasmosis	2/825	6/21796	0.0193937
hsa-miR-15a	path:04114_8	Oocyte meiosis	4/825	28/21796	0.0202505
hsa-miR-15a	path:05142_1	Chagas disease	4/825	28/21796	0.0202505
hsa-miR-15a	path:04114_3	Oocyte meiosis	5/825	42/21796	0.0205162
hsa-miR-15a	path:05215_9	Prostate cancer	5/825	42/21796	0.0205162
hsa-miR-15a	path:00250_2	Alanine, aspartate and glutamate metabolism	3/825	16/21796	0.0209317
hsa-miR-15a	path:04960_3	Aldosterone-regulated sodium reabsorption	3/825	16/21796	0.0209317
hsa-miR-15a	path:04970_7	Salivary secretion	3/825	16/21796	0.0209317
hsa-miR-15a	path:05145_4	Toxoplasmosis	3/825	16/21796	0.0209317
hsa-miR-15a	path:04070_5	Phosphatidylinositol signaling system	6/825	58/21796	0.0220057
hsa-miR-15a	path:04310_8	Wnt signaling pathway	6/825	58/21796	0.0220057
hsa-miR-15a	path:04540_2	Gap junction	5/825	43/21796	0.0225147
hsa-miR-15a	path:04020_4	Calcium signaling pathway	4/825	29/21796	0.0228057
hsa-miR-15a	path:04360_7	Axon guidance	4/825	29/21796	0.0228057
hsa-miR-15a	path:05215_10	Prostate cancer	5/825	44/21796	0.0246351
hsa-miR-15a	path:04210_11	Apoptosis	3/825	17/21796	0.0247166
hsa-miR-15a	path:04650_19	Natural killer cell mediated cytotoxicity	3/825	17/21796	0.0247166
hsa-miR-15a	path:04810_11	Regulation of actin cytoskeleton	3/825	17/21796	0.0247166
hsa-miR-15a	path:04916_2	Melanogenesis	3/825	17/21796	0.0247166
hsa-miR-15a	path:05100_2	Bacterial invasion of epithelial cells	3/825	17/21796	0.0247166
hsa-miR-15a	path:05145_1	Toxoplasmosis	3/825	17/21796	0.0247166
hsa-miR-15a	path:05145_9	Toxoplasmosis	3/825	17/21796	0.0247166
hsa-miR-15a	path:05200_33	Pathways in cancer	3/825	17/21796	0.0247166
hsa-miR-15a	path:05200_34	Pathways in cancer	3/825	17/21796	0.0247166
hsa-miR-15a	path:05211_5	Renal cell carcinoma	3/825	17/21796	0.0247166
hsa-miR-15a	path:05215_8	Prostate cancer	3/825	17/21796	0.0247166
hsa-miR-15a	path:05222_8	Small cell lung cancer	3/825	17/21796	0.0247166
hsa-miR-15a	path:04020_3	Calcium signaling pathway	7/825	76/21796	0.0248128
hsa-miR-15a	path:04510_6	Focal adhesion	10/825	129/21796	0.0248272
hsa-miR-15a	path:04540_6	Gap junction	4/825	30/21796	0.0255483
hsa-miR-15a	path:04660_8	T cell receptor signaling pathway	4/825	30/21796	0.0255483
hsa-miR-15a	path:05142_6	Chagas disease	4/825	30/21796	0.0255483
hsa-miR-15a	path:05220_3	Chronic myeloid leukemia	4/825	30/21796	0.0255483
hsa-miR-15a	path:04520_1	Adherens junction	2/825	7/21796	0.0264765
hsa-miR-15a	path:04914_1	Progesterone-mediated oocyte maturation	2/825	7/21796	0.0264765
hsa-miR-15a	path:05020_6	Prion diseases	2/825	7/21796	0.0264765
hsa-miR-15a	path:05020_8	Prion diseases	2/825	7/21796	0.0264765
hsa-miR-15a	path:05200_32	Pathways in cancer	2/825	7/21796	0.0264765
hsa-miR-15a	path:05214_5	Glioma	2/825	7/21796	0.0264765
hsa-miR-15a	path:05220_7	Chronic myeloid leukemia	2/825	7/21796	0.0264765
hsa-miR-15a	path:04370_3	VEGF signaling pathway	5/825	45/21796	0.0268796
hsa-miR-15a	path:04010_2	MAPK signaling pathway	6/825	61/21796	0.0274765
hsa-miR-15a	path:00600_2	Sphingolipid metabolism	4/825	31/21796	0.0284806
hsa-miR-15a	path:04666_10	Fc gamma R-mediated phagocytosis	4/825	31/21796	0.0284806
hsa-miR-15a	path:05221_2	Acute myeloid leukemia	4/825	31/21796	0.0284806
hsa-miR-15a	path:04620_6	Toll-like receptor signaling pathway	3/825	18/21796	0.0288442
hsa-miR-15a	path:04660_3	T cell receptor signaling pathway	3/825	18/21796	0.0288442
hsa-miR-15a	path:04660_4	T cell receptor signaling pathway	3/825	18/21796	0.0288442
hsa-miR-15a	path:04912_4	GnRH signaling pathway	3/825	18/21796	0.0288442
hsa-miR-15a	path:05014_2	Amyotrophic lateral sclerosis (ALS)	3/825	18/21796	0.0288442
hsa-miR-15a	path:04730_7	Long-term depression	5/825	46/21796	0.0292502
hsa-miR-15a	path:04070_4	Phosphatidylinositol signaling system	6/825	62/21796	0.0294826
hsa-miR-15a	path:00564_2	Glycerophospholipid metabolism	6/825	63/21796	0.0315826
hsa-miR-15a	path:04664_4	Fc epsilon RI signaling pathway	4/825	32/21796	0.0316046
hsa-miR-15a	path:04930_3	Type II diabetes mellitus	4/825	32/21796	0.0316046
hsa-miR-15a	path:04010_7	MAPK signaling pathway	5/825	47/21796	0.0317488
hsa-miR-15a	path:04540_5	Gap junction	3/825	19/21796	0.0333125
hsa-miR-15a	path:05200_18	Pathways in cancer	3/825	19/21796	0.0333125
hsa-miR-15a	path:05210_10	Colorectal cancer	3/825	19/21796	0.0333125
hsa-miR-15a	path:05211_3	Renal cell carcinoma	3/825	19/21796	0.0333125
hsa-miR-15a	path:05217_6	Basal cell carcinoma	3/825	19/21796	0.0333125
hsa-miR-15a	path:04510_16	Focal adhesion	6/825	64/21796	0.0337776
hsa-miR-15a	path:04910_7	Insulin signaling pathway	6/825	64/21796	0.0337776
hsa-miR-15a	path:04320_3	Dorso-ventral axis formation	2/825	8/21796	0.0344276
hsa-miR-15a	path:04912_10	GnRH signaling pathway	2/825	8/21796	0.0344276
hsa-miR-15a	path:04916_5	Melanogenesis	2/825	8/21796	0.0344276
hsa-miR-15a	path:05100_14	Bacterial invasion of epithelial cells	2/825	8/21796	0.0344276
hsa-miR-15a	path:05211_4	Renal cell carcinoma	2/825	8/21796	0.0344276
hsa-miR-15a	path:05214_6	Glioma	2/825	8/21796	0.0344276
hsa-miR-15a	path:05215_6	Prostate cancer	2/825	8/21796	0.0344276
hsa-miR-15a	path:05216_1	Thyroid cancer	2/825	8/21796	0.0344276
hsa-miR-15a	path:05219_4	Bladder cancer	2/825	8/21796	0.0344276
hsa-miR-15a	path:05220_10	Chronic myeloid leukemia	2/825	8/21796	0.0344276
hsa-miR-15a	path:04150_1	mTOR signaling pathway	4/825	33/21796	0.0349218
hsa-miR-15a	path:04650_7	Natural killer cell mediated cytotoxicity	4/825	33/21796	0.0349218
hsa-miR-15a	path:05214_1	Glioma	5/825	49/21796	0.0371355
hsa-miR-15a	path:00730_3	Thiamine metabolism	1/825	1/21796	0.037851
hsa-miR-15a	path:00750_2	Vitamin B6 metabolism	1/825	1/21796	0.037851
hsa-miR-15a	path:04122_4	Sulfur relay system	1/825	1/21796	0.037851
hsa-miR-15a	path:04514_32	Cell adhesion molecules (CAMs)	1/825	1/21796	0.037851
hsa-miR-15a	path:04514_33	Cell adhesion molecules (CAMs)	1/825	1/21796	0.037851
hsa-miR-15a	path:04514_40	Cell adhesion molecules (CAMs)	1/825	1/21796	0.037851
hsa-miR-15a	path:04210_13	Apoptosis	3/825	20/21796	0.038118
hsa-miR-15a	path:04670_15	Leukocyte transendothelial migration	3/825	20/21796	0.038118
hsa-miR-15a	path:05220_6	Chronic myeloid leukemia	3/825	20/21796	0.038118
hsa-miR-15a	path:05223_2	Non-small cell lung cancer	3/825	20/21796	0.038118
hsa-miR-15a	path:04010_6	MAPK signaling pathway	4/825	34/21796	0.0384331
hsa-miR-15a	path:05217_5	Basal cell carcinoma	4/825	34/21796	0.0384331
hsa-miR-15a	path:04510_12	Focal adhesion	6/825	66/21796	0.0384575
hsa-miR-15a	path:04340_1	Hedgehog signaling pathway	5/825	50/21796	0.0400263
hsa-miR-15a	path:04070_2	Phosphatidylinositol signaling system	6/825	67/21796	0.0409446
hsa-miR-15a	path:04150_2	mTOR signaling pathway	4/825	35/21796	0.0421388
hsa-miR-15a	path:04270_9	Vascular smooth muscle contraction	4/825	35/21796	0.0421388
hsa-miR-15a	path:04910_13	Insulin signaling pathway	4/825	35/21796	0.0421388
hsa-miR-15a	path:04916_7	Melanogenesis	4/825	35/21796	0.0421388
hsa-miR-15a	path:04930_4	Type II diabetes mellitus	4/825	35/21796	0.0421388
hsa-miR-15a	path:04730_2	Long-term depression	5/825	51/21796	0.0430499
hsa-miR-15a	path:04141_14	Protein processing in endoplasmic reticulum	2/825	9/21796	0.0431713
hsa-miR-15a	path:04320_4	Dorso-ventral axis formation	2/825	9/21796	0.0431713
hsa-miR-15a	path:04360_16	Axon guidance	2/825	9/21796	0.0431713
hsa-miR-15a	path:04650_15	Natural killer cell mediated cytotoxicity	2/825	9/21796	0.0431713
hsa-miR-15a	path:05200_31	Pathways in cancer	2/825	9/21796	0.0431713
hsa-miR-15a	path:00071_2	Fatty acid metabolism	3/825	21/21796	0.0432558
hsa-miR-15a	path:04270_11	Vascular smooth muscle contraction	3/825	21/21796	0.0432558
hsa-miR-15a	path:04310_7	Wnt signaling pathway	4/825	36/21796	0.0460391
hsa-miR-15a	path:04666_2	Fc gamma R-mediated phagocytosis	4/825	36/21796	0.0460391
hsa-miR-15a	path:05217_4	Basal cell carcinoma	4/825	36/21796	0.0460391
hsa-miR-15a	path:05222_2	Small cell lung cancer	4/825	36/21796	0.0460391
hsa-miR-15a	path:00564_7	Glycerophospholipid metabolism	5/825	52/21796	0.0462071
hsa-miR-15a	path:04370_2	VEGF signaling pathway	5/825	52/21796	0.0462071
hsa-miR-15a	path:04666_13	Fc gamma R-mediated phagocytosis	5/825	52/21796	0.0462071
hsa-miR-15a	path:04062_10	Chemokine signaling pathway	6/825	69/21796	0.0462173
hsa-miR-15a	path:00910_2	Nitrogen metabolism	3/825	22/21796	0.0487202
hsa-miR-15a	path:04062_11	Chemokine signaling pathway	3/825	22/21796	0.0487202
hsa-miR-15a	path:04270_2	Vascular smooth muscle contraction	3/825	22/21796	0.0487202
hsa-miR-15a	path:04540_9	Gap junction	3/825	22/21796	0.0487202
hsa-miR-15a	path:04662_2	B cell receptor signaling pathway	3/825	22/21796	0.0487202
hsa-miR-15a	path:05145_3	Toxoplasmosis	3/825	22/21796	0.0487202
hsa-miR-424	path:04310_6	Wnt signaling pathway	11/810	55/21796	4.67969e-06
hsa-miR-424	path:04510_10	Focal adhesion	6/810	14/21796	6.01234e-06
hsa-miR-424	path:04510_8	Focal adhesion	7/810	21/21796	7.02677e-06
hsa-miR-424	path:05200_13	Pathways in cancer	11/810	59/21796	9.56029e-06
hsa-miR-424	path:05216_2	Thyroid cancer	6/810	15/21796	9.70531e-06
hsa-miR-424	path:04722_12	Neurotrophin signaling pathway	10/810	56/21796	3.59062e-05
hsa-miR-424	path:05200_4	Pathways in cancer	11/810	76/21796	0.000110247
hsa-miR-424	path:05200_14	Pathways in cancer	7/810	34/21796	0.000213255
hsa-miR-424	path:04722_3	Neurotrophin signaling pathway	10/810	70/21796	0.000250512
hsa-miR-424	path:04110_11	Cell cycle	8/810	46/21796	0.000261901
hsa-miR-424	path:04110_15	Cell cycle	8/810	47/21796	0.000305466
hsa-miR-424	path:04110_16	Cell cycle	8/810	47/21796	0.000305466
hsa-miR-424	path:04310_9	Wnt signaling pathway	10/810	72/21796	0.000316768
hsa-miR-424	path:04510_3	Focal adhesion	9/810	60/21796	0.000349284
hsa-miR-424	path:04720_2	Long-term potentiation	9/810	60/21796	0.000349284
hsa-miR-424	path:04720_4	Long-term potentiation	9/810	60/21796	0.000349284
hsa-miR-424	path:04510_15	Focal adhesion	7/810	37/21796	0.000370455
hsa-miR-424	path:04115_1	p53 signaling pathway	9/810	62/21796	0.00044868
hsa-miR-424	path:04510_18	Focal adhesion	7/810	39/21796	0.00051889
hsa-miR-424	path:04510_17	Focal adhesion	5/810	19/21796	0.00052708
hsa-miR-424	path:04360_14	Axon guidance	6/810	29/21796	0.000590191
hsa-miR-424	path:04110_6	Cell cycle	7/810	40/21796	0.000609026
hsa-miR-424	path:04110_12	Cell cycle	8/810	53/21796	0.000707772
hsa-miR-424	path:04310_4	Wnt signaling pathway	7/810	41/21796	0.000711154
hsa-miR-424	path:04110_1	Cell cycle	7/810	42/21796	0.000826375
hsa-miR-424	path:04360_1	Axon guidance	4/810	13/21796	0.00103475
hsa-miR-424	path:04910_11	Insulin signaling pathway	4/810	13/21796	0.00103475
hsa-miR-424	path:04510_5	Focal adhesion	13/810	130/21796	0.00112216
hsa-miR-424	path:04510_7	Focal adhesion	13/810	130/21796	0.00112216
hsa-miR-424	path:04110_3	Cell cycle	8/810	57/21796	0.00115833
hsa-miR-424	path:04722_14	Neurotrophin signaling pathway	6/810	33/21796	0.00121279
hsa-miR-424	path:04010_15	MAPK signaling pathway	8/810	60/21796	0.00162689
hsa-miR-424	path:05200_10	Pathways in cancer	7/810	47/21796	0.00164076
hsa-miR-424	path:05200_19	Pathways in cancer	4/810	15/21796	0.00186163
hsa-miR-424	path:04510_1	Focal adhesion	12/810	123/21796	0.00211693
hsa-miR-424	path:00564_5	Glycerophospholipid metabolism	8/810	63/21796	0.00223407
hsa-miR-424	path:04350_10	TGF-beta signaling pathway	4/810	16/21796	0.00240976
hsa-miR-424	path:04970_7	Salivary secretion	4/810	16/21796	0.00240976
hsa-miR-424	path:05223_1	Non-small cell lung cancer	5/810	27/21796	0.00286116
hsa-miR-424	path:04210_7	Apoptosis	5/810	28/21796	0.00337813
hsa-miR-424	path:04350_8	TGF-beta signaling pathway	5/810	28/21796	0.00337813
hsa-miR-424	path:04010_23	MAPK signaling pathway	8/810	68/21796	0.00362654
hsa-miR-424	path:04720_5	Long-term potentiation	7/810	54/21796	0.00369371
hsa-miR-424	path:04630_1	Jak-STAT signaling pathway	6/810	41/21796	0.00382884
hsa-miR-424	path:05218_3	Melanoma	5/810	29/21796	0.00395895
hsa-miR-424	path:04514_71	Cell adhesion molecules (CAMs)	2/810	3/21796	0.00403601
hsa-miR-424	path:04514_74	Cell adhesion molecules (CAMs)	2/810	3/21796	0.00403601
hsa-miR-424	path:04672_3	Intestinal immune network for IgA production	2/810	3/21796	0.00403601
hsa-miR-424	path:04940_3	Type I diabetes mellitus	2/810	3/21796	0.00403601
hsa-miR-424	path:05320_11	Autoimmune thyroid disease	2/810	3/21796	0.00403601
hsa-miR-424	path:05322_4	Systemic lupus erythematosus	2/810	3/21796	0.00403601
hsa-miR-424	path:05330_8	Allograft rejection	2/810	3/21796	0.00403601
hsa-miR-424	path:05330_9	Allograft rejection	2/810	3/21796	0.00403601
hsa-miR-424	path:05330_11	Allograft rejection	2/810	3/21796	0.00403601
hsa-miR-424	path:05332_4	Graft-versus-host disease	2/810	3/21796	0.00403601
hsa-miR-424	path:05416_6	Viral myocarditis	2/810	3/21796	0.00403601
hsa-miR-424	path:05218_2	Melanoma	7/810	55/21796	0.00409953
hsa-miR-424	path:05200_20	Pathways in cancer	6/810	42/21796	0.00432925
hsa-miR-424	path:04720_3	Long-term potentiation	7/810	56/21796	0.00453822
hsa-miR-424	path:04720_6	Long-term potentiation	7/810	56/21796	0.00453822
hsa-miR-424	path:05200_6	Pathways in cancer	5/810	30/21796	0.00460778
hsa-miR-424	path:04540_5	Gap junction	4/810	19/21796	0.00469695
hsa-miR-424	path:05211_6	Renal cell carcinoma	4/810	19/21796	0.00469695
hsa-miR-424	path:04010_10	MAPK signaling pathway	7/810	57/21796	0.0050114
hsa-miR-424	path:04912_5	GnRH signaling pathway	3/810	10/21796	0.00504455
hsa-miR-424	path:05215_2	Prostate cancer	3/810	10/21796	0.00504455
hsa-miR-424	path:04110_14	Cell cycle	5/810	31/21796	0.00532875
hsa-miR-424	path:05215_10	Prostate cancer	6/810	44/21796	0.00547243
hsa-miR-424	path:04310_8	Wnt signaling pathway	7/810	58/21796	0.00552072
hsa-miR-424	path:04650_18	Natural killer cell mediated cytotoxicity	4/810	20/21796	0.00570084
hsa-miR-424	path:04722_4	Neurotrophin signaling pathway	6/810	45/21796	0.00612013
hsa-miR-424	path:04722_5	Neurotrophin signaling pathway	5/810	32/21796	0.00612591
hsa-miR-424	path:04630_2	Jak-STAT signaling pathway	9/810	90/21796	0.00623513
hsa-miR-424	path:04720_1	Long-term potentiation	7/810	60/21796	0.00665436
hsa-miR-424	path:04722_1	Neurotrophin signaling pathway	7/810	60/21796	0.00665436
hsa-miR-424	path:04340_2	Hedgehog signaling pathway	3/810	11/21796	0.00674618
hsa-miR-424	path:04910_3	Insulin signaling pathway	3/810	11/21796	0.00674618
hsa-miR-424	path:04914_2	Progesterone-mediated oocyte maturation	3/810	11/21796	0.00674618
hsa-miR-424	path:05210_8	Colorectal cancer	3/810	11/21796	0.00674618
hsa-miR-424	path:05200_5	Pathways in cancer	6/810	46/21796	0.00682187
hsa-miR-424	path:04730_5	Long-term depression	4/810	21/21796	0.00683816
hsa-miR-424	path:05218_5	Melanoma	4/810	21/21796	0.00683816
hsa-miR-424	path:04010_20	MAPK signaling pathway	5/810	33/21796	0.00700325
hsa-miR-424	path:00564_8	Glycerophospholipid metabolism	7/810	61/21796	0.00728199
hsa-miR-424	path:00564_9	Glycerophospholipid metabolism	7/810	61/21796	0.00728199
hsa-miR-424	path:00471_1	D-Glutamine and D-glutamate metabolism	2/810	4/21796	0.00787313
hsa-miR-424	path:04514_87	Cell adhesion molecules (CAMs)	2/810	4/21796	0.00787313
hsa-miR-424	path:04964_1	Proximal tubule bicarbonate reclamation	2/810	4/21796	0.00787313
hsa-miR-424	path:05200_8	Pathways in cancer	7/810	62/21796	0.00795238
hsa-miR-424	path:04350_5	TGF-beta signaling pathway	4/810	22/21796	0.00811593
[truncated: 1,549 more rows]

## Sheet: downregulated miRNA subpathway
miRNA	pathwayId	pathwayName	annMoleculeRatio	annBgRatio	pvalue
hsa-let-7c	path:05146_8	Amoebiasis	7/592	14/21796	3.06e-08
hsa-let-7c	path:04512_11	ECM-receptor interaction	7/592	18/21796	2.58e-07
hsa-let-7c	path:04512_13	ECM-receptor interaction	7/592	19/21796	3.99e-07
hsa-let-7c	path:04512_14	ECM-receptor interaction	7/592	19/21796	3.99e-07
hsa-let-7c	path:04010_3	MAPK signaling pathway	12/592	78/21796	1.22e-06
hsa-let-7c	path:04512_12	ECM-receptor interaction	8/592	31/21796	1.28e-06
hsa-let-7c	path:04512_5	ECM-receptor interaction	8/592	33/21796	2.15e-06
hsa-let-7c	path:04512_9	ECM-receptor interaction	8/592	38/21796	6.73e-06
hsa-let-7c	path:05146_2	Amoebiasis	7/592	30/21796	1.24e-05
hsa-let-7c	path:04512_3	ECM-receptor interaction	7/592	31/21796	1.57e-05
hsa-let-7c	path:04512_27	ECM-receptor interaction	7/592	31/21796	1.57e-05
hsa-let-7c	path:04512_10	ECM-receptor interaction	7/592	32/21796	1.96e-05
hsa-let-7c	path:05146_1	Amoebiasis	7/592	32/21796	1.96e-05
hsa-let-7c	path:04510_13	Focal adhesion	13/592	127/21796	4.31e-05
hsa-let-7c	path:04512_6	ECM-receptor interaction	7/592	36/21796	4.43e-05
hsa-let-7c	path:04630_1	Jak-STAT signaling pathway	7/592	41/21796	0.000106043
hsa-let-7c	path:04020_4	Calcium signaling pathway	6/592	29/21796	0.00010912
hsa-let-7c	path:04010_21	MAPK signaling pathway	6/592	31/21796	0.000161514
hsa-let-7c	path:04930_3	Type II diabetes mellitus	6/592	32/21796	0.000194259
hsa-let-7c	path:04010_15	MAPK signaling pathway	8/592	60/21796	0.00020842
hsa-let-7c	path:04510_6	Focal adhesion	12/592	129/21796	0.000210228
hsa-let-7c	path:04020_3	Calcium signaling pathway	9/592	76/21796	0.000213554
hsa-let-7c	path:04510_5	Focal adhesion	12/592	130/21796	0.000226008
hsa-let-7c	path:04510_7	Focal adhesion	12/592	130/21796	0.000226008
hsa-let-7c	path:04920_3	Adipocytokine signaling pathway	6/592	34/21796	0.000275333
hsa-let-7c	path:04970_2	Salivary secretion	4/592	13/21796	0.000316816
hsa-let-7c	path:04930_4	Type II diabetes mellitus	6/592	35/21796	0.000324742
hsa-let-7c	path:04010_23	MAPK signaling pathway	8/592	68/21796	0.000498116
hsa-let-7c	path:04510_14	Focal adhesion	11/592	122/21796	0.000499295
hsa-let-7c	path:04510_1	Focal adhesion	11/592	123/21796	0.000535184
hsa-let-7c	path:04630_2	Jak-STAT signaling pathway	9/592	90/21796	0.000757272
hsa-let-7c	path:04010_24	MAPK signaling pathway	7/592	56/21796	0.000770081
hsa-let-7c	path:04020_1	Calcium signaling pathway	10/592	114/21796	0.00109859
hsa-let-7c	path:04970_4	Salivary secretion	4/592	18/21796	0.00121706
hsa-let-7c	path:04970_5	Salivary secretion	4/592	18/21796	0.00121706
hsa-let-7c	path:04110_14	Cell cycle	5/592	31/21796	0.00137565
hsa-let-7c	path:04110_11	Cell cycle	6/592	46/21796	0.00145626
hsa-let-7c	path:04920_7	Adipocytokine signaling pathway	5/592	32/21796	0.00159443
hsa-let-7c	path:04110_16	Cell cycle	6/592	47/21796	0.00163166
hsa-let-7c	path:05200_10	Pathways in cancer	6/592	47/21796	0.00163166
hsa-let-7c	path:04010_20	MAPK signaling pathway	5/592	33/21796	0.00183771
hsa-let-7c	path:04360_4	Axon guidance	4/592	20/21796	0.00184579
hsa-let-7c	path:04970_1	Salivary secretion	4/592	20/21796	0.00184579
hsa-let-7c	path:04910_13	Insulin signaling pathway	5/592	35/21796	0.00240415
hsa-let-7c	path:04920_1	Adipocytokine signaling pathway	5/592	37/21796	0.00308772
hsa-let-7c	path:04010_4	MAPK signaling pathway	5/592	38/21796	0.00347744
hsa-let-7c	path:04910_2	Insulin signaling pathway	5/592	39/21796	0.00390127
hsa-let-7c	path:04010_11	MAPK signaling pathway	6/592	56/21796	0.00401904
hsa-let-7c	path:05142_7	Chagas disease	2/592	4/21796	0.00426114
hsa-let-7c	path:04110_3	Cell cycle	6/592	57/21796	0.00439097
hsa-let-7c	path:05120_2	Epithelial cell signaling in Helicobacter pylori infection	3/592	13/21796	0.00465232
hsa-let-7c	path:05222_5	Small cell lung cancer	3/592	13/21796	0.00465232
hsa-let-7c	path:04350_1	TGF-beta signaling pathway	4/592	26/21796	0.0050078
hsa-let-7c	path:04920_5	Adipocytokine signaling pathway	4/592	26/21796	0.0050078
hsa-let-7c	path:04930_2	Type II diabetes mellitus	4/592	26/21796	0.0050078
hsa-let-7c	path:04110_1	Cell cycle	5/592	42/21796	0.00539324
hsa-let-7c	path:04020_2	Calcium signaling pathway	9/592	120/21796	0.00549622
hsa-let-7c	path:04722_2	Neurotrophin signaling pathway	5/592	43/21796	0.00596931
hsa-let-7c	path:04722_7	Neurotrophin signaling pathway	5/592	43/21796	0.00596931
hsa-let-7c	path:05210_4	Colorectal cancer	2/592	5/21796	0.0069743
hsa-let-7c	path:04144_9	Endocytosis	3/592	15/21796	0.00710864
hsa-let-7c	path:04210_14	Apoptosis	3/592	15/21796	0.00710864
hsa-let-7c	path:05200_19	Pathways in cancer	3/592	15/21796	0.00710864
hsa-let-7c	path:04620_10	Toll-like receptor signaling pathway	4/592	30/21796	0.00842881
hsa-let-7c	path:04110_15	Cell cycle	5/592	47/21796	0.00870799
hsa-let-7c	path:04810_17	Regulation of actin cytoskeleton	6/592	66/21796	0.00896661
hsa-let-7c	path:00020_7	Citrate cycle (TCA cycle)	3/592	17/21796	0.0102049
hsa-let-7c	path:04144_11	Endocytosis	3/592	17/21796	0.0102049
hsa-let-7c	path:04810_11	Regulation of actin cytoskeleton	3/592	17/21796	0.0102049
hsa-let-7c	path:05200_33	Pathways in cancer	3/592	17/21796	0.0102049
hsa-let-7c	path:05200_34	Pathways in cancer	3/592	17/21796	0.0102049
hsa-let-7c	path:05145_8	Toxoplasmosis	2/592	6/21796	0.0102739
hsa-let-7c	path:00020_1	Citrate cycle (TCA cycle)	3/592	18/21796	0.0120024
hsa-let-7c	path:04620_6	Toll-like receptor signaling pathway	3/592	18/21796	0.0120024
hsa-let-7c	path:04620_8	Toll-like receptor signaling pathway	3/592	18/21796	0.0120024
hsa-let-7c	path:04920_4	Adipocytokine signaling pathway	3/592	18/21796	0.0120024
hsa-let-7c	path:04920_10	Adipocytokine signaling pathway	3/592	18/21796	0.0120024
hsa-let-7c	path:05222_1	Small cell lung cancer	3/592	18/21796	0.0120024
hsa-let-7c	path:05200_3	Pathways in cancer	5/592	51/21796	0.0122111
hsa-let-7c	path:00020_2	Citrate cycle (TCA cycle)	3/592	19/21796	0.01397
hsa-let-7c	path:04920_9	Adipocytokine signaling pathway	3/592	19/21796	0.01397
hsa-let-7c	path:04520_1	Adherens junction	2/592	7/21796	0.0141263
hsa-let-7c	path:05214_11	Glioma	2/592	7/21796	0.0141263
hsa-let-7c	path:04110_12	Cell cycle	5/592	53/21796	0.0142763
hsa-let-7c	path:04010_16	MAPK signaling pathway	5/592	54/21796	0.0153917
hsa-let-7c	path:04310_7	Wnt signaling pathway	4/592	36/21796	0.0159504
hsa-let-7c	path:04920_8	Adipocytokine signaling pathway	3/592	20/21796	0.0161095
hsa-let-7c	path:04310_6	Wnt signaling pathway	5/592	55/21796	0.0165638
hsa-let-7c	path:04510_15	Focal adhesion	4/592	37/21796	0.0175095
hsa-let-7c	path:05414_1	Dilated cardiomyopathy	4/592	37/21796	0.0175095
hsa-let-7c	path:04510_8	Focal adhesion	3/592	21/21796	0.0184225
hsa-let-7c	path:04620_3	Toll-like receptor signaling pathway	3/592	21/21796	0.0184225
hsa-let-7c	path:04130_6	SNARE interactions in vesicular transport	2/592	8/21796	0.018499
hsa-let-7c	path:04660_10	T cell receptor signaling pathway	2/592	8/21796	0.018499
hsa-let-7c	path:05200_25	Pathways in cancer	2/592	8/21796	0.018499
hsa-let-7c	path:05212_8	Pancreatic cancer	2/592	8/21796	0.018499
hsa-let-7c	path:05212_9	Pancreatic cancer	2/592	8/21796	0.018499
hsa-let-7c	path:05214_6	Glioma	2/592	8/21796	0.018499
hsa-let-7c	path:05216_4	Thyroid cancer	2/592	8/21796	0.018499
hsa-let-7c	path:05219_4	Bladder cancer	2/592	8/21796	0.018499
hsa-let-7c	path:05220_10	Chronic myeloid leukemia	2/592	8/21796	0.018499
hsa-let-7c	path:05223_3	Non-small cell lung cancer	2/592	8/21796	0.018499
hsa-let-7c	path:04010_10	MAPK signaling pathway	5/592	57/21796	0.0190824
hsa-let-7c	path:05200_7	Pathways in cancer	4/592	38/21796	0.0191604
hsa-let-7c	path:04510_18	Focal adhesion	4/592	39/21796	0.0209043
hsa-let-7c	path:04010_17	MAPK signaling pathway	3/592	22/21796	0.0209098
hsa-let-7c	path:04114_15	Oocyte meiosis	3/592	22/21796	0.0209098
hsa-let-7c	path:04620_13	Toll-like receptor signaling pathway	3/592	22/21796	0.0209098
hsa-let-7c	path:04920_6	Adipocytokine signaling pathway	3/592	22/21796	0.0209098
hsa-let-7c	path:05200_13	Pathways in cancer	5/592	59/21796	0.0218403
hsa-let-7c	path:04722_1	Neurotrophin signaling pathway	5/592	60/21796	0.0233113
hsa-let-7c	path:00230_21	Purine metabolism	2/592	9/21796	0.023361
hsa-let-7c	path:05014_3	Amyotrophic lateral sclerosis (ALS)	2/592	9/21796	0.023361
hsa-let-7c	path:05200_31	Pathways in cancer	2/592	9/21796	0.023361
hsa-let-7c	path:05210_5	Colorectal cancer	2/592	9/21796	0.023361
hsa-let-7c	path:05410_1	Hypertrophic cardiomyopathy (HCM)	2/592	9/21796	0.023361
hsa-let-7c	path:04010_19	MAPK signaling pathway	3/592	23/21796	0.0235719
hsa-let-7c	path:04114_9	Oocyte meiosis	3/592	23/21796	0.0235719
hsa-let-7c	path:05200_29	Pathways in cancer	3/592	23/21796	0.0235719
hsa-let-7c	path:05218_6	Melanoma	3/592	23/21796	0.0235719
hsa-let-7c	path:04310_4	Wnt signaling pathway	4/592	41/21796	0.0246759
hsa-let-7c	path:00564_9	Glycerophospholipid metabolism	5/592	61/21796	0.0248448
hsa-let-7c	path:04010_2	MAPK signaling pathway	5/592	61/21796	0.0248448
hsa-let-7c	path:05200_11	Pathways in cancer	3/592	24/21796	0.0264085
hsa-let-7c	path:05200_17	Pathways in cancer	3/592	24/21796	0.0264085
hsa-let-7c	path:05200_8	Pathways in cancer	5/592	62/21796	0.0264416
hsa-let-7c	path:00564_5	Glycerophospholipid metabolism	5/592	63/21796	0.0281024
hsa-let-7c	path:04130_7	SNARE interactions in vesicular transport	2/592	10/21796	0.0286827
hsa-let-7c	path:04512_17	ECM-receptor interaction	2/592	10/21796	0.0286827
hsa-let-7c	path:04660_6	T cell receptor signaling pathway	2/592	10/21796	0.0286827
hsa-let-7c	path:04914_4	Progesterone-mediated oocyte maturation	2/592	10/21796	0.0286827
hsa-let-7c	path:05214_7	Glioma	2/592	10/21796	0.0286827
hsa-let-7c	path:05220_9	Chronic myeloid leukemia	2/592	10/21796	0.0286827
hsa-let-7c	path:04062_3	Chemokine signaling pathway	6/592	86/21796	0.0296196
hsa-let-7c	path:04010_22	MAPK signaling pathway	5/592	64/21796	0.029828
hsa-let-7c	path:04010_9	MAPK signaling pathway	4/592	44/21796	0.031057
hsa-let-7c	path:04912_3	GnRH signaling pathway	3/592	26/21796	0.0326035
hsa-let-7c	path:05220_4	Chronic myeloid leukemia	3/592	26/21796	0.0326035
hsa-let-7c	path:04722_4	Neurotrophin signaling pathway	4/592	45/21796	0.0333798
hsa-let-7c	path:05214_2	Glioma	4/592	45/21796	0.0333798
hsa-let-7c	path:04510_12	Focal adhesion	5/592	66/21796	0.0334755
hsa-let-7c	path:04810_3	Regulation of actin cytoskeleton	5/592	66/21796	0.0334755
hsa-let-7c	path:04622_5	RIG-I-like receptor signaling pathway	2/592	11/21796	0.0344356
hsa-let-7c	path:04623_5	Cytosolic DNA-sensing pathway	2/592	11/21796	0.0344356
hsa-let-7c	path:05210_8	Colorectal cancer	2/592	11/21796	0.0344356
hsa-let-7c	path:05200_5	Pathways in cancer	4/592	46/21796	0.0358012
hsa-let-7c	path:00512_1	O-Glycan biosynthesis	3/592	27/21796	0.0359596
hsa-let-7c	path:05220_2	Chronic myeloid leukemia	3/592	27/21796	0.0359596
hsa-let-7c	path:04010_7	MAPK signaling pathway	4/592	47/21796	0.0383214
hsa-let-7c	path:04062_10	Chemokine signaling pathway	5/592	69/21796	0.0394459
hsa-let-7c	path:04114_8	Oocyte meiosis	3/592	28/21796	0.0394862
hsa-let-7c	path:04350_8	TGF-beta signaling pathway	3/592	28/21796	0.0394862
hsa-let-7c	path:04910_8	Insulin signaling pathway	3/592	28/21796	0.0394862
hsa-let-7c	path:04012_2	ErbB signaling pathway	2/592	12/21796	0.0405923
hsa-let-7c	path:04622_6	RIG-I-like receptor signaling pathway	2/592	12/21796	0.0405923
hsa-let-7c	path:05120_4	Epithelial cell signaling in Helicobacter pylori infection	2/592	12/21796	0.0405923
hsa-let-7c	path:05200_16	Pathways in cancer	2/592	12/21796	0.0405923
hsa-let-7c	path:05200_30	Pathways in cancer	2/592	12/21796	0.0405923
hsa-let-7c	path:05213_1	Endometrial cancer	2/592	12/21796	0.0405923
hsa-let-7c	path:05218_1	Melanoma	2/592	12/21796	0.0405923
hsa-let-7c	path:04722_3	Neurotrophin signaling pathway	5/592	70/21796	0.0415707
hsa-let-7c	path:04360_7	Axon guidance	3/592	29/21796	0.0431813
hsa-let-7c	path:04360_14	Axon guidance	3/592	29/21796	0.0431813
hsa-let-7c	path:05218_3	Melanoma	3/592	29/21796	0.0431813
hsa-let-7c	path:05221_5	Acute myeloid leukemia	3/592	29/21796	0.0431813
hsa-let-7c	path:05214_1	Glioma	4/592	49/21796	0.0436592
hsa-let-7c	path:04810_18	Regulation of actin cytoskeleton	4/592	50/21796	0.0464767
hsa-let-7c	path:04310_2	Wnt signaling pathway	3/592	30/21796	0.0470427
hsa-let-7c	path:04310_3	Wnt signaling pathway	3/592	30/21796	0.0470427
hsa-let-7c	path:04360_13	Axon guidance	3/592	30/21796	0.0470427
hsa-let-7c	path:04660_12	T cell receptor signaling pathway	3/592	30/21796	0.0470427
hsa-let-7c	path:05200_6	Pathways in cancer	3/592	30/21796	0.0470427
hsa-let-7c	path:05215_7	Prostate cancer	3/592	30/21796	0.0470427
hsa-let-7c	path:05220_8	Chronic myeloid leukemia	3/592	30/21796	0.0470427
hsa-let-7c	path:04660_7	T cell receptor signaling pathway	2/592	13/21796	0.0471269
hsa-let-7c	path:05012_3	Parkinson's disease	2/592	13/21796	0.0471269
hsa-let-7c	path:05160_3	Hepatitis C	2/592	13/21796	0.0471269
hsa-miR-125b	path:04144_2	Endocytosis	5/440	37/21796	0.000838703
hsa-miR-125b	path:05200_30	Pathways in cancer	3/440	12/21796	0.00156946
hsa-miR-125b	path:04330_1	Notch signaling pathway	5/440	47/21796	0.00250297
hsa-miR-125b	path:04012_10	ErbB signaling pathway	3/440	17/21796	0.00450086
hsa-miR-125b	path:04010_11	MAPK signaling pathway	5/440	56/21796	0.00537768
hsa-miR-125b	path:04310_7	Wnt signaling pathway	4/440	36/21796	0.00579064
hsa-miR-125b	path:04010_10	MAPK signaling pathway	5/440	57/21796	0.00579915
hsa-miR-125b	path:00310_4	Lysine degradation	3/440	20/21796	0.0072152
hsa-miR-125b	path:04360_4	Axon guidance	3/440	20/21796	0.0072152
hsa-miR-125b	path:05214_11	Glioma	2/440	7/21796	0.00798382
hsa-miR-125b	path:05218_5	Melanoma	3/440	21/21796	0.00829332
hsa-miR-125b	path:04020_1	Calcium signaling pathway	7/440	114/21796	0.00843915
hsa-miR-125b	path:04010_22	MAPK signaling pathway	5/440	64/21796	0.00942019
hsa-miR-125b	path:04320_3	Dorso-ventral axis formation	2/440	8/21796	0.0105037
hsa-miR-125b	path:04612_2	Antigen processing and presentation	2/440	8/21796	0.0105037
hsa-miR-125b	path:05212_8	Pancreatic cancer	2/440	8/21796	0.0105037
hsa-miR-125b	path:05215_6	Prostate cancer	2/440	8/21796	0.0105037
hsa-miR-125b	path:05219_4	Bladder cancer	2/440	8/21796	0.0105037
hsa-miR-125b	path:05223_3	Non-small cell lung cancer	2/440	8/21796	0.0105037
hsa-miR-125b	path:05200_29	Pathways in cancer	3/440	23/21796	0.0107197
hsa-miR-125b	path:00562_10	Inositol phosphate metabolism	4/440	44/21796	0.011766
hsa-miR-125b	path:04722_4	Neurotrophin signaling pathway	4/440	45/21796	0.0127129
hsa-miR-125b	path:04320_4	Dorso-ventral axis formation	2/440	9/21796	0.0133256
hsa-miR-125b	path:04370_5	VEGF signaling pathway	2/440	9/21796	0.0133256
hsa-miR-125b	path:04722_3	Neurotrophin signaling pathway	5/440	70/21796	0.0135638
hsa-miR-125b	path:00562_2	Inositol phosphate metabolism	4/440	47/21796	0.0147494
hsa-miR-125b	path:05212_1	Pancreatic cancer	3/440	26/21796	0.0150528
hsa-miR-125b	path:04310_9	Wnt signaling pathway	5/440	72/21796	0.0151799
hsa-miR-125b	path:04012_4	ErbB signaling pathway	2/440	10/21796	0.0164364
hsa-miR-125b	path:05214_7	Glioma	2/440	10/21796	0.0164364
hsa-miR-125b	path:05220_9	Chronic myeloid leukemia	2/440	10/21796	0.0164364
hsa-miR-125b	path:00512_1	O-Glycan biosynthesis	3/440	27/21796	0.0166857
hsa-miR-125b	path:00562_9	Inositol phosphate metabolism	4/440	51/21796	0.0194122
hsa-miR-125b	path:04910_3	Insulin signaling pathway	2/440	11/21796	0.0198234
hsa-miR-125b	path:04540_4	Gap junction	1/440	1/21796	0.0201872
hsa-miR-125b	path:04672_14	Intestinal immune network for IgA production	1/440	1/21796	0.0201872
hsa-miR-125b	path:05412_1	Arrhythmogenic right ventricular cardiomyopathy (ARVC)	1/440	1/21796	0.0201872
hsa-miR-125b	path:05412_8	Arrhythmogenic right ventricular cardiomyopathy (ARVC)	1/440	1/21796	0.0201872
hsa-miR-125b	path:05412_9	Arrhythmogenic right ventricular cardiomyopathy (ARVC)	1/440	1/21796	0.0201872
hsa-miR-125b	path:04012_3	ErbB signaling pathway	3/440	29/21796	0.0202376
hsa-miR-125b	path:04621_1	NOD-like receptor signaling pathway	3/440	30/21796	0.0221571
hsa-miR-125b	path:04621_2	NOD-like receptor signaling pathway	3/440	30/21796	0.0221571
hsa-miR-125b	path:00510_8	N-Glycan biosynthesis	2/440	12/21796	0.0234742
hsa-miR-125b	path:04310_6	Wnt signaling pathway	4/440	55/21796	0.0248921
hsa-miR-125b	path:04664_4	Fc epsilon RI signaling pathway	3/440	32/21796	0.0262834
hsa-miR-125b	path:04010_24	MAPK signaling pathway	4/440	56/21796	0.0263932
hsa-miR-125b	path:04720_6	Long-term potentiation	4/440	56/21796	0.0263932
hsa-miR-125b	path:00510_5	N-Glycan biosynthesis	2/440	13/21796	0.0273768
hsa-miR-125b	path:04270_6	Vascular smooth muscle contraction	2/440	13/21796	0.0273768
hsa-miR-125b	path:04910_11	Insulin signaling pathway	2/440	13/21796	0.0273768
hsa-miR-125b	path:05014_1	Amyotrophic lateral sclerosis (ALS)	2/440	13/21796	0.0273768
hsa-miR-125b	path:04010_13	MAPK signaling pathway	3/440	34/21796	0.0307916
hsa-miR-125b	path:04141_23	Protein processing in endoplasmic reticulum	2/440	14/21796	0.0315197
hsa-miR-125b	path:04010_15	MAPK signaling pathway	4/440	60/21796	0.0329319
hsa-miR-125b	path:04720_1	Long-term potentiation	4/440	60/21796	0.0329319
hsa-miR-125b	path:04720_2	Long-term potentiation	4/440	60/21796	0.0329319
hsa-miR-125b	path:04720_4	Long-term potentiation	4/440	60/21796	0.0329319
hsa-miR-125b	path:04722_1	Neurotrophin signaling pathway	4/440	60/21796	0.0329319
hsa-miR-125b	path:04150_2	mTOR signaling pathway	3/440	35/21796	0.0331881
hsa-miR-125b	path:04270_9	Vascular smooth muscle contraction	3/440	35/21796	0.0331881
hsa-miR-125b	path:04020_2	Calcium signaling pathway	6/440	120/21796	0.0349989
hsa-miR-125b	path:04141_17	Protein processing in endoplasmic reticulum	2/440	15/21796	0.0358914
hsa-miR-125b	path:04141_19	Protein processing in endoplasmic reticulum	2/440	15/21796	0.0358914
hsa-miR-125b	path:04270_5	Vascular smooth muscle contraction	2/440	15/21796	0.0358914
hsa-miR-125b	path:04520_7	Adherens junction	2/440	15/21796	0.0358914
hsa-miR-125b	path:05200_19	Pathways in cancer	2/440	15/21796	0.0358914
hsa-miR-125b	path:04070_4	Phosphatidylinositol signaling system	4/440	62/21796	0.0365248
hsa-miR-125b	path:04060_27	Cytokine-cytokine receptor interaction	1/440	2/21796	0.0399678
hsa-miR-125b	path:04060_46	Cytokine-cytokine receptor interaction	1/440	2/21796	0.0399678
hsa-miR-125b	path:04060_59	Cytokine-cytokine receptor interaction	1/440	2/21796	0.0399678
hsa-miR-125b	path:04514_37	Cell adhesion molecules (CAMs)	1/440	2/21796	0.0399678
hsa-miR-125b	path:00250_2	Alanine, aspartate and glutamate metabolism	2/440	16/21796	0.0404813
hsa-miR-125b	path:04520_6	Adherens junction	2/440	16/21796	0.0404813
hsa-miR-125b	path:05120_3	Epithelial cell signaling in Helicobacter pylori infection	2/440	16/21796	0.0404813
hsa-miR-125b	path:05200_7	Pathways in cancer	3/440	38/21796	0.04094
hsa-miR-125b	path:04270_1	Vascular smooth muscle contraction	2/440	17/21796	0.0452787
hsa-miR-125b	path:05215_8	Prostate cancer	2/440	17/21796	0.0452787
hsa-miR-125b	path:04070_2	Phosphatidylinositol signaling system	4/440	67/21796	0.0464573
hsa-miR-125b	path:04010_23	MAPK signaling pathway	4/440	68/21796	0.0486066
hsa-miR-126	path:04722_7	Neurotrophin signaling pathway	2/14	43/21796	0.000340792		0.142857
hsa-miR-126	path:05200_3	Pathways in cancer	2/14	51/21796	0.000479775		2/14
hsa-miR-126	path:04510_3	Focal adhesion	2/14	60/21796	0.000663844
hsa-miR-126	path:04510_16	Focal adhesion	2/14	64/21796	0.000754998
hsa-miR-126	path:04810_17	Regulation of actin cytoskeleton	2/14	66/21796	0.00080272
hsa-miR-126	path:04510_4	Focal adhesion	2/14	72/21796	0.000954425
hsa-miR-126	path:05200_4	Pathways in cancer	2/14	76/21796	0.00106265
hsa-miR-126	path:04510_14	Focal adhesion	2/14	122/21796	0.00270603
hsa-miR-126	path:04510_1	Focal adhesion	2/14	123/21796	0.00274975
hsa-miR-126	path:04510_6	Focal adhesion	2/14	129/21796	0.00301907
hsa-miR-126	path:04510_5	Focal adhesion	2/14	130/21796	0.00306512
hsa-miR-126	path:04510_7	Focal adhesion	2/14	130/21796	0.00306512
hsa-miR-126	path:04514_56	Cell adhesion molecules (CAMs)	1/14	5/21796	0.00320777
hsa-miR-126	path:04514_47	Cell adhesion molecules (CAMs)	1/14	6/21796	0.00384818
hsa-miR-126	path:04514_48	Cell adhesion molecules (CAMs)	1/14	7/21796	0.0044882
hsa-miR-126	path:04514_49	Cell adhesion molecules (CAMs)	1/14	7/21796	0.0044882
hsa-miR-126	path:04514_55	Cell adhesion molecules (CAMs)	1/14	7/21796	0.0044882
hsa-miR-126	path:04722_6	Neurotrophin signaling pathway	1/14	8/21796	0.00512784
hsa-miR-126	path:05100_14	Bacterial invasion of epithelial cells	1/14	8/21796	0.00512784
hsa-miR-126	path:05144_1	Malaria	1/14	12/21796	0.0076826
hsa-miR-126	path:04360_1	Axon guidance	1/14	13/21796	0.00832033
hsa-miR-126	path:04910_11	Insulin signaling pathway	1/14	13/21796	0.00832033
hsa-miR-126	path:04512_4	ECM-receptor interaction	1/14	14/21796	0.00895769
hsa-miR-126	path:04512_8	ECM-receptor interaction	1/14	14/21796	0.00895769
hsa-miR-126	path:05145_10	Toxoplasmosis	1/14	14/21796	0.00895769
hsa-miR-126	path:04960_3	Aldosterone-regulated sodium reabsorption	1/14	16/21796	0.0102313
hsa-miR-126	path:04960_4	Aldosterone-regulated sodium reabsorption	1/14	16/21796	0.0102313
hsa-miR-126	path:05100_2	Bacterial invasion of epithelial cells	1/14	17/21796	0.0108675
hsa-miR-126	path:05211_5	Renal cell carcinoma	1/14	17/21796	0.0108675
hsa-miR-126	path:04920_10	Adipocytokine signaling pathway	1/14	18/21796	0.0115033
hsa-miR-126	path:04920_9	Adipocytokine signaling pathway	1/14	19/21796	0.0121388
hsa-miR-126	path:05211_6	Renal cell carcinoma	1/14	19/21796	0.0121388
hsa-miR-126	path:04920_8	Adipocytokine signaling pathway	1/14	20/21796	0.0127738
hsa-miR-126	path:05222_4	Small cell lung cancer	1/14	22/21796	0.0140429
hsa-miR-126	path:05414_2	Dilated cardiomyopathy	1/14	22/21796	0.0140429
hsa-miR-126	path:05211_1	Renal cell carcinoma	1/14	23/21796	0.0146768
hsa-miR-126	path:04920_5	Adipocytokine signaling pathway	1/14	26/21796	0.0165763
hsa-miR-126	path:04930_2	Type II diabetes mellitus	1/14	26/21796	0.0165763
hsa-miR-126	path:05100_5	Bacterial invasion of epithelial cells	1/14	26/21796	0.0165763
hsa-miR-126	path:05220_4	Chronic myeloid leukemia	1/14	26/21796	0.0165763
hsa-miR-126	path:04670_22	Leukocyte transendothelial migration	1/14	27/21796	0.0172088
hsa-miR-126	path:05220_2	Chronic myeloid leukemia	1/14	27/21796	0.0172088
hsa-miR-126	path:04910_8	Insulin signaling pathway	1/14	28/21796	0.0178408
hsa-miR-126	path:04722_9	Neurotrophin signaling pathway	1/14	29/21796	0.0184725
hsa-miR-126	path:04012_6	ErbB signaling pathway	1/14	30/21796	0.0191038
hsa-miR-126	path:04960_1	Aldosterone-regulated sodium reabsorption	1/14	30/21796	0.0191038
hsa-miR-126	path:05200_6	Pathways in cancer	1/14	30/21796	0.0191038
hsa-miR-126	path:05220_3	Chronic myeloid leukemia	1/14	30/21796	0.0191038
hsa-miR-126	path:05220_8	Chronic myeloid leukemia	1/14	30/21796	0.0191038
hsa-miR-126	path:04666_10	Fc gamma R-mediated phagocytosis	1/14	31/21796	0.0197347
hsa-miR-126	path:04670_2	Leukocyte transendothelial migration	1/14	32/21796	0.0203652
hsa-miR-126	path:04920_7	Adipocytokine signaling pathway	1/14	32/21796	0.0203652
hsa-miR-126	path:04930_3	Type II diabetes mellitus	1/14	32/21796	0.0203652
hsa-miR-126	path:04920_3	Adipocytokine signaling pathway	1/14	34/21796	0.0216252
hsa-miR-126	path:04510_2	Focal adhesion	1/14	35/21796	0.0222546
hsa-miR-126	path:04910_13	Insulin signaling pathway	1/14	35/21796	0.0222546
hsa-miR-126	path:04930_4	Type II diabetes mellitus	1/14	35/21796	0.0222546
hsa-miR-126	path:04666_2	Fc gamma R-mediated phagocytosis	1/14	36/21796	0.0228836
hsa-miR-126	path:05222_2	Small cell lung cancer	1/14	36/21796	0.0228836
hsa-miR-126	path:04920_1	Adipocytokine signaling pathway	1/14	37/21796	0.0235123
hsa-miR-126	path:05200_7	Pathways in cancer	1/14	38/21796	0.0241406
hsa-miR-126	path:04910_2	Insulin signaling pathway	1/14	39/21796	0.0247685
hsa-miR-126	path:04666_11	Fc gamma R-mediated phagocytosis	1/14	40/21796	0.025396
hsa-miR-126	path:04630_1	Jak-STAT signaling pathway	1/14	41/21796	0.0260232
hsa-miR-126	path:04012_1	ErbB signaling pathway	1/14	42/21796	0.02665
hsa-miR-126	path:04722_2	Neurotrophin signaling pathway	1/14	43/21796	0.0272764
hsa-miR-126	path:04910_1	Insulin signaling pathway	1/14	43/21796	0.0272764
hsa-miR-126	path:04012_5	ErbB signaling pathway	1/14	44/21796	0.0279024
hsa-miR-126	path:04012_9	ErbB signaling pathway	1/14	44/21796	0.0279024
hsa-miR-126	path:04722_4	Neurotrophin signaling pathway	1/14	45/21796	0.0285281
hsa-miR-126	path:04666_5	Fc gamma R-mediated phagocytosis	1/14	46/21796	0.0291534
hsa-miR-126	path:04666_6	Fc gamma R-mediated phagocytosis	1/14	46/21796	0.0291534
hsa-miR-126	path:05200_5	Pathways in cancer	1/14	46/21796	0.0291534
hsa-miR-126	path:05200_10	Pathways in cancer	1/14	47/21796	0.0297783
hsa-miR-126	path:04666_8	Fc gamma R-mediated phagocytosis	1/14	48/21796	0.0304028
hsa-miR-126	path:04666_7	Fc gamma R-mediated phagocytosis	1/14	51/21796	0.0322742
hsa-miR-126	path:04010_16	MAPK signaling pathway	1/14	54/21796	0.0341422
hsa-miR-126	path:04722_12	Neurotrophin signaling pathway	1/14	56/21796	0.0353857
hsa-miR-126	path:04010_10	MAPK signaling pathway	1/14	57/21796	0.0360069
hsa-miR-126	path:05200_13	Pathways in cancer	1/14	59/21796	0.0372481
hsa-miR-126	path:04010_15	MAPK signaling pathway	1/14	60/21796	0.0378682
hsa-miR-126	path:04722_1	Neurotrophin signaling pathway	1/14	60/21796	0.0378682
hsa-miR-126	path:05200_8	Pathways in cancer	1/14	62/21796	0.0391073
hsa-miR-126	path:04010_22	MAPK signaling pathway	1/14	64/21796	0.0403448
hsa-miR-126	path:04810_3	Regulation of actin cytoskeleton	1/14	66/21796	0.0415809
hsa-miR-126	path:04010_23	MAPK signaling pathway	1/14	68/21796	0.0428155		2013-01-31
hsa-miR-126	path:04722_3	Neurotrophin signaling pathway	1/14	70/21796	0.0440486		2013-01-14
hsa-miR-1261	path:05215_9	Prostate cancer	11/1559	42/21796	0.000130773		11/1559
hsa-miR-1261	path:00100_1	Steroid biosynthesis	3/1559	3/21796	0.000365285
hsa-miR-1261	path:00100_6	Steroid biosynthesis	3/1559	3/21796	0.000365285
hsa-miR-1261	path:04010_6	MAPK signaling pathway	9/1559	34/21796	0.000488107
hsa-miR-1261	path:00450_2	Selenoamino acid metabolism	6/1559	16/21796	0.000568102
hsa-miR-1261	path:04310_1	Wnt signaling pathway	9/1559	35/21796	0.000615777
hsa-miR-1261	path:04210_9	Apoptosis	7/1559	22/21796	0.000619022
hsa-miR-1261	path:04810_6	Regulation of actin cytoskeleton	13/1559	66/21796	0.000700249
hsa-miR-1261	path:05215_7	Prostate cancer	8/1559	30/21796	0.000948867
hsa-miR-1261	path:00100_3	Steroid biosynthesis	3/1559	4/21796	0.0013829
hsa-miR-1261	path:00650_2	Butanoate metabolism	3/1559	4/21796	0.0013829
hsa-miR-1261	path:05218_2	Melanoma	11/1559	55/21796	0.00155062
hsa-miR-1261	path:04810_8	Regulation of actin cytoskeleton	11/1559	56/21796	0.00180706
hsa-miR-1261	path:04810_9	Regulation of actin cytoskeleton	12/1559	66/21796	0.00228153
hsa-miR-1261	path:05200_4	Pathways in cancer	13/1559	76/21796	0.00269072
hsa-miR-1261	path:04210_4	Apoptosis	5/1559	15/21796	0.00304431
hsa-miR-1261	path:00450_3	Selenoamino acid metabolism	3/1559	5/21796	0.0032728
hsa-miR-1261	path:05215_10	Prostate cancer	9/1559	44/21796	0.0034568
hsa-miR-1261	path:05218_3	Melanoma	7/1559	29/21796	0.00364476
hsa-miR-1261	path:04144_2	Endocytosis	8/1559	37/21796	0.00400438
hsa-miR-1261	path:05200_8	Pathways in cancer	11/1559	62/21796	0.00416451
hsa-miR-1261	path:04960_1	Aldosterone-regulated sodium reabsorption	7/1559	30/21796	0.00446526
hsa-miR-1261	path:05200_6	Pathways in cancer	7/1559	30/21796	0.00446526
hsa-miR-1261	path:05200_5	Pathways in cancer	9/1559	46/21796	0.00472421
hsa-miR-1261	path:05200_7	Pathways in cancer	8/1559	38/21796	0.00476007
hsa-miR-1261	path:04010_7	MAPK signaling pathway	9/1559	47/21796	0.00547999
hsa-miR-1261	path:00340_8	Histidine metabolism	4/1559	11/21796	0.00572199
hsa-miR-1261	path:04530_8	Tight junction	4/1559	11/21796	0.00572199
hsa-miR-1261	path:05016_5	Huntington's disease	4/1559	11/21796	0.00572199
hsa-miR-1261	path:04810_19	Regulation of actin cytoskeleton	6/1559	24/21796	0.00582475
hsa-miR-1261	path:00450_1	Selenoamino acid metabolism	3/1559	6/21796	0.00619772
hsa-miR-1261	path:04510_12	Focal adhesion	11/1559	66/21796	0.00677978
hsa-miR-1261	path:04530_10	Tight junction	6/1559	26/21796	0.00881433
hsa-miR-1261	path:04971_4	Gastric acid secretion	6/1559	26/21796	0.00881433
hsa-miR-1261	path:04510_13	Focal adhesion	17/1559	127/21796	0.00908105
hsa-miR-1261	path:04540_2	Gap junction	8/1559	43/21796	0.0102859
hsa-miR-1261	path:05214_4	Glioma	8/1559	43/21796	0.0102859
hsa-miR-1261	path:04971_2	Gastric acid secretion	6/1559	27/21796	0.0106609
hsa-miR-1261	path:04660_9	T cell receptor signaling pathway	7/1559	35/21796	0.0107961
hsa-miR-1261	path:04270_6	Vascular smooth muscle contraction	4/1559	13/21796	0.0110486
hsa-miR-1261	path:04540_8	Gap junction	6/1559	28/21796	0.0127655
hsa-miR-1261	path:04960_2	Aldosterone-regulated sodium reabsorption	6/1559	28/21796	0.0127655
hsa-miR-1261	path:05214_2	Glioma	8/1559	45/21796	0.0134795
hsa-miR-1261	path:00340_2	Histidine metabolism	4/1559	14/21796	0.0146058
hsa-miR-1261	path:00340_7	Histidine metabolism	4/1559	14/21796	0.0146058
hsa-miR-1261	path:00100_5	Steroid biosynthesis	2/1559	3/21796	0.0146086
hsa-miR-1261	path:00100_2	Steroid biosynthesis	3/1559	8/21796	0.0155682
hsa-miR-1261	path:05145_7	Toxoplasmosis	3/1559	8/21796	0.0155682
hsa-miR-1261	path:05200_10	Pathways in cancer	8/1559	47/21796	0.0173418
hsa-miR-1261	path:04114_15	Oocyte meiosis	5/1559	22/21796	0.0175778
hsa-miR-1261	path:04350_7	TGF-beta signaling pathway	5/1559	22/21796	0.0175778
hsa-miR-1261	path:04540_9	Gap junction	5/1559	22/21796	0.0175778
hsa-miR-1261	path:04310_2	Wnt signaling pathway	6/1559	30/21796	0.0178147
hsa-miR-1261	path:04540_6	Gap junction	6/1559	30/21796	0.0178147
hsa-miR-1261	path:00340_3	Histidine metabolism	4/1559	15/21796	0.01881
hsa-miR-1261	path:04210_14	Apoptosis	4/1559	15/21796	0.01881
hsa-miR-1261	path:04350_4	TGF-beta signaling pathway	4/1559	15/21796	0.01881
hsa-miR-1261	path:04020_3	Calcium signaling pathway	11/1559	76/21796	0.0189043
hsa-miR-1261	path:04510_19	Focal adhesion	7/1559	39/21796	0.019271
hsa-miR-1261	path:04810_14	Regulation of actin cytoskeleton	8/1559	48/21796	0.019545
hsa-miR-1261	path:05214_1	Glioma	8/1559	49/21796	0.0219403
hsa-miR-1261	path:05146_11	Amoebiasis	3/1559	9/21796	0.0221258
hsa-miR-1261	path:05200_13	Pathways in cancer	9/1559	59/21796	0.0235271
hsa-miR-1261	path:00250_2	Alanine, aspartate and glutamate metabolism	4/1559	16/21796	0.02369
hsa-miR-1261	path:04360_15	Axon guidance	4/1559	16/21796	0.02369
hsa-miR-1261	path:04960_4	Aldosterone-regulated sodium reabsorption	4/1559	16/21796	0.02369
hsa-miR-1261	path:00310_5	Lysine degradation	5/1559	24/21796	0.0252084
hsa-miR-1261	path:00340_5	Histidine metabolism	5/1559	24/21796	0.0252084
hsa-miR-1261	path:04540_7	Gap junction	5/1559	24/21796	0.0252084
hsa-miR-1261	path:04722_3	Neurotrophin signaling pathway	10/1559	70/21796	0.0266345
hsa-miR-1261	path:05200_3	Pathways in cancer	8/1559	51/21796	0.0273382
hsa-miR-1261	path:04145_5	Phagosome	2/1559	4/21796	0.0278343
hsa-miR-1261	path:05150_16	Staphylococcus aureus infection	2/1559	4/21796	0.0278343
hsa-miR-1261	path:05100_2	Bacterial invasion of epithelial cells	4/1559	17/21796	0.0292674
hsa-miR-1261	path:05215_8	Prostate cancer	4/1559	17/21796	0.0292674
hsa-miR-1261	path:04350_6	TGF-beta signaling pathway	5/1559	25/21796	0.0297084
hsa-miR-1261	path:04730_3	Long-term depression	3/1559	10/21796	0.0299547
hsa-miR-1261	path:05110_3	Vibrio cholerae infection	3/1559	10/21796	0.0299547
hsa-miR-1261	path:04115_1	p53 signaling pathway	9/1559	62/21796	0.0314271
hsa-miR-1261	path:04910_1	Insulin signaling pathway	7/1559	43/21796	0.0315566
hsa-miR-1261	path:04510_4	Focal adhesion	10/1559	72/21796	0.0316934
hsa-miR-1261	path:04012_5	ErbB signaling pathway	7/1559	44/21796	0.0352936
hsa-miR-1261	path:04210_12	Apoptosis	4/1559	18/21796	0.0355564
hsa-miR-1261	path:04150_2	mTOR signaling pathway	6/1559	35/21796	0.0359989
hsa-miR-1261	path:04270_9	Vascular smooth muscle contraction	6/1559	35/21796	0.0359989
hsa-miR-1261	path:04720_5	Long-term potentiation	8/1559	54/21796	0.0370561
hsa-miR-1261	path:04950_3	Maturity onset diabetes of the young	3/1559	11/21796	0.039042
hsa-miR-1261	path:04310_7	Wnt signaling pathway	6/1559	36/21796	0.0406798
hsa-miR-1261	path:04510_6	Focal adhesion	15/1559	129/21796	0.0424638
hsa-miR-1261	path:00010_1	Glycolysis / Gluconeogenesis	4/1559	19/21796	0.0425643
hsa-miR-1261	path:05211_3	Renal cell carcinoma	4/1559	19/21796	0.0425643
hsa-miR-1261	path:04110_11	Cell cycle	7/1559	46/21796	0.0436178
hsa-miR-1261	path:00100_8	Steroid biosynthesis	2/1559	5/21796	0.0442086
hsa-miR-1261	path:00900_5	Terpenoid backbone biosynthesis	2/1559	5/21796	0.0442086
hsa-miR-1261	path:04060_22	Cytokine-cytokine receptor interaction	2/1559	5/21796	0.0442086
hsa-miR-1261	path:05150_5	Staphylococcus aureus infection	2/1559	5/21796	0.0442086
hsa-miR-1261	path:05200_23	Pathways in cancer	2/1559	5/21796	0.0442086
hsa-miR-1261	path:05220_5	Chronic myeloid leukemia	2/1559	5/21796	0.0442086
hsa-miR-1261	path:05416_7	Viral myocarditis	2/1559	5/21796	0.0442086
hsa-miR-1261	path:04530_6	Tight junction	9/1559	66/21796	0.0445885
hsa-miR-1261	path:04810_3	Regulation of actin cytoskeleton	9/1559	66/21796	0.0445885
hsa-miR-1261	path:04720_3	Long-term potentiation	8/1559	56/21796	0.0446847
hsa-miR-1261	path:04720_6	Long-term potentiation	8/1559	56/21796	0.0446847
hsa-miR-1261	path:04510_5	Focal adhesion	15/1559	130/21796	0.0449632
hsa-miR-1261	path:04510_7	Focal adhesion	15/1559	130/21796	0.0449632
hsa-miR-1261	path:04010_1	MAPK signaling pathway	6/1559	37/21796	0.0457276
hsa-miR-1261	path:05414_1	Dilated cardiomyopathy	6/1559	37/21796	0.0457276
hsa-miR-1261	path:04520_2	Adherens junction	5/1559	28/21796	0.0460944
hsa-miR-1261	path:04020_2	Calcium signaling pathway	14/1559	120/21796	0.0476523
hsa-miR-1261	path:04110_15	Cell cycle	7/1559	47/21796	0.0482161
hsa-miR-1261	path:04110_16	Cell cycle	7/1559	47/21796	0.0482161
hsa-miR-1261	path:04110_3	Cell cycle	8/1559	57/21796	0.0488587
hsa-miR-1261	path:00510_8	N-Glycan biosynthesis	3/1559	12/21796	0.0493554
hsa-miR-1261	path:04210_10	Apoptosis	3/1559	12/21796	0.0493554
hsa-miR-1261	path:04622_6	RIG-I-like receptor signaling pathway	3/1559	12/21796	0.0493554
hsa-miR-1261	path:05144_1	Malaria	3/1559	12/21796	0.0493554
hsa-miR-133a	path:04310_6	Wnt signaling pathway	6/322	55/21796	0.000156453
hsa-miR-133a	path:05200_6	Pathways in cancer	4/322	30/21796	0.000946072
hsa-miR-133a	path:00450_3	Selenoamino acid metabolism	2/322	5/21796	0.00211264
hsa-miR-133a	path:04962_2	Vasopressin-regulated water reabsorption	3/322	19/21796	0.00259698
hsa-miR-133a	path:00450_1	Selenoamino acid metabolism	2/322	6/21796	0.00313806
hsa-miR-133a	path:00790_4	Folate biosynthesis	2/322	6/21796	0.00313806
hsa-miR-133a	path:00790_5	Folate biosynthesis	2/322	7/21796	0.00435049
hsa-miR-133a	path:04330_1	Notch signaling pathway	4/322	47/21796	0.00505967
hsa-miR-133a	path:00790_2	Folate biosynthesis	2/322	8/21796	0.00574421
hsa-miR-133a	path:04971_4	Gastric acid secretion	3/322	26/21796	0.00645687
hsa-miR-133a	path:05220_4	Chronic myeloid leukemia	3/322	26/21796	0.00645687
hsa-miR-133a	path:04730_6	Long-term depression	4/322	51/21796	0.0067705
hsa-miR-133a	path:04971_2	Gastric acid secretion	3/322	27/21796	0.00718556
hsa-miR-133a	path:05220_2	Chronic myeloid leukemia	3/322	27/21796	0.00718556
hsa-miR-133a	path:04062_5	Chemokine signaling pathway	5/322	85/21796	0.00854759
hsa-miR-133a	path:04130_7	SNARE interactions in vesicular transport	2/322	10/21796	0.00905332
hsa-miR-133a	path:04114_13	Oocyte meiosis	3/322	30/21796	0.00965475
hsa-miR-133a	path:04114_14	Oocyte meiosis	3/322	30/21796	0.00965475
hsa-miR-133a	path:05016_5	Huntington's disease	2/322	11/21796	0.0109579
hsa-miR-133a	path:04010_15	MAPK signaling pathway	4/322	60/21796	0.0119179
hsa-miR-133a	path:04360_1	Axon guidance	2/322	13/21796	0.015241
hsa-miR-133a	path:04062_1	Chemokine signaling pathway	6/322	135/21796	0.0152476
hsa-miR-133a	path:04144_2	Endocytosis	3/322	37/21796	0.0171324
hsa-miR-133a	path:04010_23	MAPK signaling pathway	4/322	68/21796	0.0181696
hsa-miR-133a	path:04310_4	Wnt signaling pathway	3/322	41/21796	0.0225155
hsa-miR-133a	path:00052_5	Galactose metabolism	2/322	16/21796	0.0227757
hsa-miR-133a	path:04914_3	Progesterone-mediated oocyte maturation	2/322	16/21796	0.0227757
hsa-miR-133a	path:05100_2	Bacterial invasion of epithelial cells	2/322	17/21796	0.0255642
hsa-miR-133a	path:04062_2	Chemokine signaling pathway	5/322	113/21796	0.0262953
hsa-miR-133a	path:04970_4	Salivary secretion	2/322	18/21796	0.0284833
hsa-miR-133a	path:00562_16	Inositol phosphate metabolism	1/322	2/21796	0.0293291
hsa-miR-133a	path:04962_3	Vasopressin-regulated water reabsorption	1/322	2/21796	0.0293291
hsa-miR-133a	path:05120_9	Epithelial cell signaling in Helicobacter pylori infection	1/322	2/21796	0.0293291
hsa-miR-133a	path:04730_7	Long-term depression	3/322	46/21796	0.0303907
hsa-miR-133a	path:05200_5	Pathways in cancer	3/322	46/21796	0.0303907
hsa-miR-133a	path:00270_2	Cysteine and methionine metabolism	2/322	19/21796	0.0315288
hsa-miR-133a	path:05200_10	Pathways in cancer	3/322	47/21796	0.0321178
hsa-miR-133a	path:00052_6	Galactose metabolism	2/322	20/21796	0.0346962
hsa-miR-133a	path:00270_5	Cysteine and methionine metabolism	2/322	20/21796	0.0346962
hsa-miR-133a	path:04650_18	Natural killer cell mediated cytotoxicity	2/322	20/21796	0.0346962
hsa-miR-133a	path:04114_5	Oocyte meiosis	3/322	49/21796	0.0357227
hsa-miR-133a	path:04730_5	Long-term depression	2/322	21/21796	0.0379813
hsa-miR-133a	path:05215_4	Prostate cancer	2/322	21/21796	0.0379813
hsa-miR-133a	path:04062_3	Chemokine signaling pathway	4/322	86/21796	0.0386504
hsa-miR-133a	path:04730_2	Long-term depression	3/322	51/21796	0.0395269
hsa-miR-133a	path:05200_3	Pathways in cancer	3/322	51/21796	0.0395269
hsa-miR-133a	path:04350_7	TGF-beta signaling pathway	2/322	22/21796	0.0413799
hsa-miR-133a	path:04540_9	Gap junction	2/322	22/21796	0.0413799
hsa-miR-133a	path:04060_11	Cytokine-cytokine receptor interaction	1/322	3/21796	0.0436705
hsa-miR-133a	path:04060_14	Cytokine-cytokine receptor interaction	1/322	3/21796	0.0436705
hsa-miR-133a	path:04060_15	Cytokine-cytokine receptor interaction	1/322	3/21796	0.0436705
hsa-miR-133a	path:04060_16	Cytokine-cytokine receptor interaction	1/322	3/21796	0.0436705
hsa-miR-133a	path:04060_48	Cytokine-cytokine receptor interaction	1/322	3/21796	0.0436705
hsa-miR-133a	path:04060_54	Cytokine-cytokine receptor interaction	1/322	3/21796	0.0436705
hsa-miR-133a	path:04130_3	SNARE interactions in vesicular transport	1/322	3/21796	0.0436705
hsa-miR-133a	path:04514_22	Cell adhesion molecules (CAMs)	1/322	3/21796	0.0436705
hsa-miR-133a	path:04514_25	Cell adhesion molecules (CAMs)	1/322	3/21796	0.0436705
hsa-miR-133a	path:04910_12	Insulin signaling pathway	1/322	3/21796	0.0436705
hsa-miR-133a	path:04530_4	Tight junction	2/322	23/21796	0.0448881
hsa-miR-133a	path:04650_17	Natural killer cell mediated cytotoxicity	2/322	23/21796	0.0448881
hsa-miR-133a	path:05130_3	Pathogenic Escherichia coli infection	2/322	23/21796	0.0448881
hsa-miR-133a	path:05142_2	Chagas disease	2/322	23/21796	0.0448881
hsa-miR-133a	path:04010_16	MAPK signaling pathway	3/322	54/21796	0.0456014
hsa-miR-133b	path:04310_6	Wnt signaling pathway	7/356	55/21796	3.02428e-05
hsa-miR-133b	path:04114_5	Oocyte meiosis	5/356	49/21796	0.00119522
hsa-miR-133b	path:05200_6	Pathways in cancer	4/356	30/21796	0.00137087
hsa-miR-133b	path:00450_3	Selenoamino acid metabolism	2/356	5/21796	0.00257501
hsa-miR-133b	path:00270_2	Cysteine and methionine metabolism	3/356	19/21796	0.00344756
hsa-miR-133b	path:04962_2	Vasopressin-regulated water reabsorption	3/356	19/21796	0.00344756
hsa-miR-133b	path:00230_6	Purine metabolism	2/356	6/21796	0.00382085
hsa-miR-133b	path:00450_1	Selenoamino acid metabolism	2/356	6/21796	0.00382085
hsa-miR-133b	path:00790_4	Folate biosynthesis	2/356	6/21796	0.00382085
hsa-miR-133b	path:00270_5	Cysteine and methionine metabolism	3/356	20/21796	0.00400731
hsa-miR-133b	path:04310_4	Wnt signaling pathway	4/356	41/21796	0.00440094
hsa-miR-133b	path:00790_5	Folate biosynthesis	2/356	7/21796	0.00529158
hsa-miR-133b	path:00310_6	Lysine degradation	2/356	8/21796	0.00697955
hsa-miR-133b	path:00790_2	Folate biosynthesis	2/356	8/21796	0.00697955
hsa-miR-133b	path:04330_1	Notch signaling pathway	4/356	47/21796	0.0071814
hsa-miR-133b	path:04916_4	Melanogenesis	3/356	26/21796	0.00850304
hsa-miR-133b	path:05220_4	Chronic myeloid leukemia	3/356	26/21796	0.00850304
hsa-miR-133b	path:05220_2	Chronic myeloid leukemia	3/356	27/21796	0.00945188
hsa-miR-133b	path:04730_6	Long-term depression	4/356	51/21796	0.0095636
hsa-miR-133b	path:04130_7	SNARE interactions in vesicular transport	2/356	10/21796	0.0109776
hsa-miR-133b	path:04114_13	Oocyte meiosis	3/356	30/21796	0.0126566
hsa-miR-133b	path:04114_14	Oocyte meiosis	3/356	30/21796	0.0126566
hsa-miR-133b	path:04062_5	Chemokine signaling pathway	5/356	85/21796	0.0127876
hsa-miR-133b	path:05016_5	Huntington's disease	2/356	11/21796	0.0132734
hsa-miR-133b	path:04010_15	MAPK signaling pathway	4/356	60/21796	0.0166551
hsa-miR-133b	path:04360_1	Axon guidance	2/356	13/21796	0.0184237
hsa-miR-133b	path:04971_5	Gastric acid secretion	2/356	13/21796	0.0184237
hsa-miR-133b	path:04972_3	Pancreatic secretion	2/356	13/21796	0.0184237
hsa-miR-133b	path:04970_3	Salivary secretion	2/356	14/21796	0.021265
hsa-miR-133b	path:04144_2	Endocytosis	3/356	37/21796	0.022283
hsa-miR-133b	path:04062_1	Chemokine signaling pathway	6/356	135/21796	0.0236492
hsa-miR-133b	path:04010_23	MAPK signaling pathway	4/356	68/21796	0.0251535
hsa-miR-133b	path:00052_5	Galactose metabolism	2/356	16/21796	0.0274479
hsa-miR-133b	path:04914_3	Progesterone-mediated oocyte maturation	2/356	16/21796	0.0274479
hsa-miR-133b	path:04970_7	Salivary secretion	2/356	16/21796	0.0274479
hsa-miR-133b	path:04310_9	Wnt signaling pathway	4/356	72/21796	0.030223
hsa-miR-133b	path:04722_10	Neurotrophin signaling pathway	2/356	17/21796	0.0307772
hsa-miR-133b	path:05100_2	Bacterial invasion of epithelial cells	2/356	17/21796	0.0307772
hsa-miR-133b	path:00562_16	Inositol phosphate metabolism	1/356	2/21796	0.0324005
hsa-miR-133b	path:04962_3	Vasopressin-regulated water reabsorption	1/356	2/21796	0.0324005
hsa-miR-133b	path:05120_9	Epithelial cell signaling in Helicobacter pylori infection	1/356	2/21796	0.0324005
hsa-miR-133b	path:04970_4	Salivary secretion	2/356	18/21796	0.034257
hsa-miR-133b	path:04012_5	ErbB signaling pathway	3/356	44/21796	0.0349587
hsa-miR-133b	path:00270_4	Cysteine and methionine metabolism	2/356	19/21796	0.0378817
hsa-miR-133b	path:04062_2	Chemokine signaling pathway	5/356	113/21796	0.0380277
hsa-miR-133b	path:04730_7	Long-term depression	3/356	46/21796	0.0391345
hsa-miR-133b	path:05200_5	Pathways in cancer	3/356	46/21796	0.0391345
hsa-miR-133b	path:05200_10	Pathways in cancer	3/356	47/21796	0.0413132
hsa-miR-133b	path:00052_6	Galactose metabolism	2/356	20/21796	0.0416455
hsa-miR-133b	path:04650_18	Natural killer cell mediated cytotoxicity	2/356	20/21796	0.0416455
hsa-miR-133b	path:00270_1	Cysteine and methionine metabolism	2/356	21/21796	0.045543
hsa-miR-133b	path:04730_5	Long-term depression	2/356	21/21796	0.045543
hsa-miR-133b	path:05215_4	Prostate cancer	2/356	21/21796	0.045543
hsa-miR-133b	path:00230_9	Purine metabolism	1/356	3/21796	0.048206
hsa-miR-133b	path:04060_11	Cytokine-cytokine receptor interaction	1/356	3/21796	0.048206
hsa-miR-133b	path:04060_14	Cytokine-cytokine receptor interaction	1/356	3/21796	0.048206
hsa-miR-133b	path:04060_15	Cytokine-cytokine receptor interaction	1/356	3/21796	0.048206
hsa-miR-133b	path:04060_16	Cytokine-cytokine receptor interaction	1/356	3/21796	0.048206
hsa-miR-133b	path:04060_48	Cytokine-cytokine receptor interaction	1/356	3/21796	0.048206
hsa-miR-133b	path:04060_54	Cytokine-cytokine receptor interaction	1/356	3/21796	0.048206
hsa-miR-133b	path:04130_3	SNARE interactions in vesicular transport	1/356	3/21796	0.048206
hsa-miR-133b	path:04514_22	Cell adhesion molecules (CAMs)	1/356	3/21796	0.048206
hsa-miR-133b	path:04514_25	Cell adhesion molecules (CAMs)	1/356	3/21796	0.048206
hsa-miR-133b	path:04910_12	Insulin signaling pathway	1/356	3/21796	0.048206
hsa-miR-133b	path:04350_7	TGF-beta signaling pathway	2/356	22/21796	0.0495689
hsa-miR-133b	path:04540_9	Gap junction	2/356	22/21796	0.0495689
hsa-miR-134	path:05221_2	Acute myeloid leukemia	3/152	31/21796	0.00129514
hsa-miR-134	path:05410_1	Hypertrophic cardiomyopathy (HCM)	2/152	9/21796	0.00168434
hsa-miR-134	path:00520_20	Amino sugar and nucleotide sugar metabolism	2/152	12/21796	0.00304584
hsa-miR-134	path:04620_20	Toll-like receptor signaling pathway	2/152	13/21796	0.0035832
hsa-miR-134	path:00450_2	Selenoamino acid metabolism	2/152	16/21796	0.00543757
hsa-miR-134	path:00520_2	Amino sugar and nucleotide sugar metabolism	2/152	16/21796	0.00543757
hsa-miR-134	path:00520_18	Amino sugar and nucleotide sugar metabolism	2/152	16/21796	0.00543757
hsa-miR-134	path:04512_13	ECM-receptor interaction	2/152	19/21796	0.00764323
hsa-miR-134	path:04512_14	ECM-receptor interaction	2/152	19/21796	0.00764323
hsa-miR-134	path:04510_3	Focal adhesion	3/152	60/21796	0.00851106
hsa-miR-134	path:00520_3	Amino sugar and nucleotide sugar metabolism	2/152	22/21796	0.010185
hsa-miR-134	path:00520_7	Amino sugar and nucleotide sugar metabolism	2/152	22/21796	0.010185
hsa-miR-134	path:05414_2	Dilated cardiomyopathy	2/152	22/21796	0.010185
hsa-miR-134	path:04510_12	Focal adhesion	3/152	66/21796	0.011042
hsa-miR-134	path:04810_3	Regulation of actin cytoskeleton	3/152	66/21796	0.011042
hsa-miR-134	path:04810_6	Regulation of actin cytoskeleton	3/152	66/21796	0.011042
hsa-miR-134	path:04810_9	Regulation of actin cytoskeleton	3/152	66/21796	0.011042
hsa-miR-134	path:04810_17	Regulation of actin cytoskeleton	3/152	66/21796	0.011042
hsa-miR-134	path:04510_13	Focal adhesion	4/152	127/21796	0.0121222
hsa-miR-134	path:04514_21	Cell adhesion molecules (CAMs)	1/152	2/21796	0.0138992
hsa-miR-134	path:05221_3	Acute myeloid leukemia	2/152	27/21796	0.0151283
hsa-miR-134	path:04360_14	Axon guidance	2/152	29/21796	0.0173408
hsa-miR-134	path:05221_5	Acute myeloid leukemia	2/152	29/21796	0.0173408
hsa-miR-134	path:04360_13	Axon guidance	2/152	30/21796	0.0184955
hsa-miR-134	path:05220_8	Chronic myeloid leukemia	2/152	30/21796	0.0184955
hsa-miR-134	path:04512_27	ECM-receptor interaction	2/152	31/21796	0.0196817
hsa-miR-134	path:04512_23	ECM-receptor interaction	1/152	3/21796	0.0207767
hsa-miR-134	path:04664_1	Fc epsilon RI signaling pathway	1/152	3/21796	0.0207767
hsa-miR-134	path:04670_8	Leukocyte transendothelial migration	1/152	3/21796	0.0207767
hsa-miR-134	path:05142_10	Chagas disease	1/152	3/21796	0.0207767
hsa-miR-134	path:05310_4	Asthma	1/152	3/21796	0.0207767
hsa-miR-134	path:05310_5	Asthma	1/152	3/21796	0.0207767
hsa-miR-134	path:04512_10	ECM-receptor interaction	2/152	32/21796	0.020899
hsa-miR-134	path:04512_5	ECM-receptor interaction	2/152	33/21796	0.022147
hsa-miR-134	path:04512_6	ECM-receptor interaction	2/152	36/21796	0.0260696
hsa-miR-134	path:04512_24	ECM-receptor interaction	1/152	4/21796	0.0276065
hsa-miR-134	path:05131_3	Shigellosis	1/152	4/21796	0.0276065
hsa-miR-134	path:04512_9	ECM-receptor interaction	2/152	38/21796	0.0288291
hsa-miR-134	path:04666_11	Fc gamma R-mediated phagocytosis	2/152	40/21796	0.0316998
hsa-miR-134	path:04810_1	Regulation of actin cytoskeleton	2/152	41/21796	0.0331757
hsa-miR-134	path:04810_10	Regulation of actin cytoskeleton	2/152	41/21796	0.0331757
hsa-miR-134	path:04130_4	SNARE interactions in vesicular transport	1/152	5/21796	0.0343889
hsa-miR-134	path:04512_20	ECM-receptor interaction	1/152	5/21796	0.0343889
hsa-miR-134	path:04514_56	Cell adhesion molecules (CAMs)	1/152	5/21796	0.0343889
hsa-miR-134	path:05100_3	Bacterial invasion of epithelial cells	1/152	5/21796	0.0343889
hsa-miR-134	path:05140_1	Leishmaniasis	1/152	5/21796	0.0343889
hsa-miR-134	path:05200_27	Pathways in cancer	1/152	5/21796	0.0343889
hsa-miR-134	path:05216_3	Thyroid cancer	1/152	5/21796	0.0343889
hsa-miR-134	path:04810_15	Regulation of actin cytoskeleton	2/152	42/21796	0.0346781
hsa-miR-134	path:04012_9	ErbB signaling pathway	2/152	44/21796	0.0377606
hsa-miR-134	path:04810_12	Regulation of actin cytoskeleton	2/152	46/21796	0.0409438
hsa-miR-134	path:04810_13	Regulation of actin cytoskeleton	2/152	46/21796	0.0409438
hsa-miR-134	path:05200_5	Pathways in cancer	2/152	46/21796	0.0409438
hsa-miR-134	path:04130_5	SNARE interactions in vesicular transport	1/152	6/21796	0.0411244
hsa-miR-134	path:04320_5	Dorso-ventral axis formation	1/152	6/21796	0.0411244
hsa-miR-134	path:04350_2	TGF-beta signaling pathway	1/152	6/21796	0.0411244
hsa-miR-134	path:04350_3	TGF-beta signaling pathway	1/152	6/21796	0.0411244
hsa-miR-134	path:04360_3	Axon guidance	1/152	6/21796	0.0411244
hsa-miR-134	path:05145_5	Toxoplasmosis	1/152	6/21796	0.0411244
hsa-miR-134	path:00564_4	Glycerophospholipid metabolism	2/152	48/21796	0.0442243
hsa-miR-134	path:04810_14	Regulation of actin cytoskeleton	2/152	48/21796	0.0442243
hsa-miR-134	path:04810_18	Regulation of actin cytoskeleton	2/152	50/21796	0.0475989
hsa-miR-134	path:04320_6	Dorso-ventral axis formation	1/152	7/21796	0.0478132
hsa-miR-134	path:04514_48	Cell adhesion molecules (CAMs)	1/152	7/21796	0.0478132
hsa-miR-134	path:04514_49	Cell adhesion molecules (CAMs)	1/152	7/21796	0.0478132
hsa-miR-134	path:04514_55	Cell adhesion molecules (CAMs)	1/152	7/21796	0.0478132
hsa-miR-134	path:04914_1	Progesterone-mediated oocyte maturation	1/152	7/21796	0.0478132
hsa-miR-134	path:05146_9	Amoebiasis	1/152	7/21796	0.0478132
hsa-miR-134	path:05200_3	Pathways in cancer	2/152	51/21796	0.0493204
hsa-miR-143	path:05215_8	Prostate cancer	3/288	17/21796	0.00135331
hsa-miR-143	path:05214_8	Glioma	4/288	38/21796	0.00154719
hsa-miR-143	path:00270_5	Cysteine and methionine metabolism	3/288	20/21796	0.0022033
hsa-miR-143	path:04540_2	Gap junction	4/288	43/21796	0.00245662
hsa-miR-143	path:04912_9	GnRH signaling pathway	3/288	21/21796	0.00254557
hsa-miR-143	path:05214_2	Glioma	4/288	45/21796	0.00290542
hsa-miR-143	path:05200_4	Pathways in cancer	5/288	76/21796	0.00334662
hsa-miR-143	path:04914_1	Progesterone-mediated oocyte maturation	2/288	7/21796	0.0034972
hsa-miR-143	path:04540_7	Gap junction	3/288	24/21796	0.00376235
hsa-miR-143	path:05214_1	Glioma	4/288	49/21796	0.00396498
hsa-miR-143	path:05200_3	Pathways in cancer	4/288	51/21796	0.00458141
hsa-miR-143	path:04540_10	Gap junction	3/288	26/21796	0.00474
hsa-miR-143	path:04912_3	GnRH signaling pathway	3/288	26/21796	0.00474
hsa-miR-143	path:04020_2	Calcium signaling pathway	6/288	120/21796	0.00525666
hsa-miR-143	path:04720_5	Long-term potentiation	4/288	54/21796	0.005622
hsa-miR-143	path:04540_8	Gap junction	3/288	28/21796	0.00585757
hsa-miR-143	path:04320_4	Dorso-ventral axis formation	2/288	9/21796	0.00589137
hsa-miR-143	path:05145_2	Toxoplasmosis	2/288	9/21796	0.00589137
hsa-miR-143	path:05212_7	Pancreatic cancer	2/288	9/21796	0.00589137
hsa-miR-143	path:05218_2	Melanoma	4/288	55/21796	0.00600109
hsa-miR-143	path:04720_3	Long-term potentiation	4/288	56/21796	0.0063968
hsa-miR-143	path:04720_6	Long-term potentiation	4/288	56/21796	0.0063968
hsa-miR-143	path:05218_3	Melanoma	3/288	29/21796	0.00647039
hsa-miR-143	path:05215_7	Prostate cancer	3/288	30/21796	0.00711999
hsa-miR-143	path:04510_6	Focal adhesion	6/288	129/21796	0.00742402
hsa-miR-143	path:05200_13	Pathways in cancer	4/288	59/21796	0.00768675
hsa-miR-143	path:04510_5	Focal adhesion	6/288	130/21796	0.00769934
hsa-miR-143	path:04510_7	Focal adhesion	6/288	130/21796	0.00769934
hsa-miR-143	path:04720_1	Long-term potentiation	4/288	60/21796	0.00815197
hsa-miR-143	path:04720_2	Long-term potentiation	4/288	60/21796	0.00815197
hsa-miR-143	path:04720_4	Long-term potentiation	4/288	60/21796	0.00815197
hsa-miR-143	path:04010_2	MAPK signaling pathway	4/288	61/21796	0.00863528
hsa-miR-143	path:04620_18	Toll-like receptor signaling pathway	2/288	11/21796	0.00884517
hsa-miR-143	path:05200_8	Pathways in cancer	4/288	62/21796	0.00913694
hsa-miR-143	path:04512_5	ECM-receptor interaction	3/288	33/21796	0.00929434
hsa-miR-143	path:04141_20	Protein processing in endoplasmic reticulum	2/288	12/21796	0.0105222
hsa-miR-143	path:05200_16	Pathways in cancer	2/288	12/21796	0.0105222
hsa-miR-143	path:04144_2	Endocytosis	3/288	37/21796	0.0127348
hsa-miR-143	path:04514_64	Cell adhesion molecules (CAMs)	1/288	1/21796	0.0132134
hsa-miR-143	path:05200_7	Pathways in cancer	3/288	38/21796	0.0136938
hsa-miR-143	path:05200_15	Pathways in cancer	3/288	38/21796	0.0136938
hsa-miR-143	path:00520_11	Amino sugar and nucleotide sugar metabolism	2/288	14/21796	0.014258
hsa-miR-143	path:04620_4	Toll-like receptor signaling pathway	2/288	14/21796	0.014258
hsa-miR-143	path:05146_8	Amoebiasis	2/288	14/21796	0.014258
hsa-miR-143	path:04510_4	Focal adhesion	4/288	72/21796	0.0152174
hsa-miR-143	path:05216_2	Thyroid cancer	2/288	15/21796	0.0163095
hsa-miR-143	path:04020_1	Calcium signaling pathway	5/288	114/21796	0.0177898
hsa-miR-143	path:04020_3	Calcium signaling pathway	4/288	76/21796	0.0182215
hsa-miR-143	path:05212_6	Pancreatic cancer	2/288	16/21796	0.0184787
hsa-miR-143	path:05214_4	Glioma	3/288	43/21796	0.0190921
hsa-miR-143	path:05215_10	Prostate cancer	3/288	44/21796	0.0202933
hsa-miR-143	path:00270_6	Cysteine and methionine metabolism	2/288	17/21796	0.0207621
hsa-miR-143	path:04012_10	ErbB signaling pathway	2/288	17/21796	0.0207621
hsa-miR-143	path:04722_4	Neurotrophin signaling pathway	3/288	45/21796	0.0215353
hsa-miR-143	path:05200_5	Pathways in cancer	3/288	46/21796	0.0228181
hsa-miR-143	path:00520_8	Amino sugar and nucleotide sugar metabolism	2/288	18/21796	0.0231563
hsa-miR-143	path:00520_9	Amino sugar and nucleotide sugar metabolism	2/288	18/21796	0.0231563
hsa-miR-143	path:04512_11	ECM-receptor interaction	2/288	18/21796	0.0231563
hsa-miR-143	path:04666_12	Fc gamma R-mediated phagocytosis	2/288	18/21796	0.0231563
hsa-miR-143	path:04912_4	GnRH signaling pathway	2/288	18/21796	0.0231563
hsa-miR-143	path:04010_7	MAPK signaling pathway	3/288	47/21796	0.0241415
hsa-miR-143	path:05200_10	Pathways in cancer	3/288	47/21796	0.0241415
hsa-miR-143	path:00564_4	Glycerophospholipid metabolism	3/288	48/21796	0.0255057
hsa-miR-143	path:00270_2	Cysteine and methionine metabolism	2/288	19/21796	0.0256581
hsa-miR-143	path:04512_13	ECM-receptor interaction	2/288	19/21796	0.0256581
hsa-miR-143	path:04512_14	ECM-receptor interaction	2/288	19/21796	0.0256581
hsa-miR-143	path:04540_5	Gap junction	2/288	19/21796	0.0256581
hsa-miR-143	path:04962_2	Vasopressin-regulated water reabsorption	2/288	19/21796	0.0256581
hsa-miR-143	path:00270_8	Cysteine and methionine metabolism	1/288	2/21796	0.0262529
hsa-miR-143	path:00531_5	Glycosaminoglycan degradation	1/288	2/21796	0.0262529
hsa-miR-143	path:04520_5	Adherens junction	1/288	2/21796	0.0262529
hsa-miR-143	path:05210_9	Colorectal cancer	1/288	2/21796	0.0262529
hsa-miR-143	path:04510_13	Focal adhesion	5/288	127/21796	0.026884
hsa-miR-143	path:00310_4	Lysine degradation	2/288	20/21796	0.0282642
hsa-miR-143	path:04340_1	Hedgehog signaling pathway	3/288	50/21796	0.0283559
hsa-miR-143	path:00270_1	Cysteine and methionine metabolism	2/288	21/21796	0.0309714
hsa-miR-143	path:04270_11	Vascular smooth muscle contraction	2/288	21/21796	0.0309714
hsa-miR-143	path:04360_9	Axon guidance	2/288	21/21796	0.0309714
hsa-miR-143	path:00564_7	Glycerophospholipid metabolism	3/288	52/21796	0.0313681
hsa-miR-143	path:00520_3	Amino sugar and nucleotide sugar metabolism	2/288	22/21796	0.0337767
hsa-miR-143	path:00520_7	Amino sugar and nucleotide sugar metabolism	2/288	22/21796	0.0337767
hsa-miR-143	path:04114_15	Oocyte meiosis	2/288	22/21796	0.0337767
hsa-miR-143	path:04141_21	Protein processing in endoplasmic reticulum	2/288	22/21796	0.0337767
hsa-miR-143	path:05414_2	Dilated cardiomyopathy	2/288	22/21796	0.0337767
hsa-miR-143	path:04114_9	Oocyte meiosis	2/288	23/21796	0.0366769
hsa-miR-143	path:05218_6	Melanoma	2/288	23/21796	0.0366769
hsa-miR-143	path:00100_1	Steroid biosynthesis	1/288	3/21796	0.0391206
hsa-miR-143	path:00100_5	Steroid biosynthesis	1/288	3/21796	0.0391206
hsa-miR-143	path:00100_6	Steroid biosynthesis	1/288	3/21796	0.0391206
hsa-miR-143	path:04010_8	MAPK signaling pathway	1/288	3/21796	0.0391206
hsa-miR-143	path:04060_1	Cytokine-cytokine receptor interaction	1/288	3/21796	0.0391206
hsa-miR-143	path:04060_11	Cytokine-cytokine receptor interaction	1/288	3/21796	0.0391206
hsa-miR-143	path:04060_14	Cytokine-cytokine receptor interaction	1/288	3/21796	0.0391206
hsa-miR-143	path:04060_51	Cytokine-cytokine receptor interaction	1/288	3/21796	0.0391206
hsa-miR-143	path:05200_11	Pathways in cancer	2/288	24/21796	0.0396691
hsa-miR-143	path:04916_4	Melanogenesis	2/288	26/21796	0.045918
hsa-miR-143	path:00564_8	Glycerophospholipid metabolism	3/288	61/21796	0.0468939
hsa-miR-143	path:00564_9	Glycerophospholipid metabolism	3/288	61/21796	0.0468939
hsa-miR-145	path:05142_7	Chagas disease	4/437	4/21796	1.59426e-07
hsa-miR-145	path:04350_1	TGF-beta signaling pathway	7/437	26/21796	5.87295e-07
hsa-miR-145	path:05210_4	Colorectal cancer	4/437	5/21796	7.84459e-07
hsa-miR-145	path:04350_8	TGF-beta signaling pathway	7/437	28/21796	1.02111e-06
hsa-miR-145	path:04520_1	Adherens junction	4/437	7/21796	5.31819e-06
hsa-miR-145	path:05200_25	Pathways in cancer	4/437	8/21796	1.04676e-05
hsa-miR-145	path:05212_9	Pancreatic cancer	4/437	8/21796	1.04676e-05
hsa-miR-145	path:04520_2	Adherens junction	6/437	28/21796	1.62626e-05
hsa-miR-145	path:05410_2	Hypertrophic cardiomyopathy (HCM)	3/437	4/21796	3.15436e-05
hsa-miR-145	path:05414_3	Dilated cardiomyopathy	3/437	4/21796	3.15436e-05
hsa-miR-145	path:05416_1	Viral myocarditis	3/437	4/21796	3.15436e-05
hsa-miR-145	path:04810_2	Regulation of actin cytoskeleton	6/437	36/21796	7.34162e-05
hsa-miR-145	path:04810_4	Regulation of actin cytoskeleton	6/437	38/21796	0.000100593
hsa-miR-145	path:04350_10	TGF-beta signaling pathway	4/437	16/21796	0.000239564
hsa-miR-145	path:05100_9	Bacterial invasion of epithelial cells	4/437	17/21796	0.000308335
hsa-miR-145	path:05100_10	Bacterial invasion of epithelial cells	4/437	17/21796	0.000308335
hsa-miR-145	path:04110_14	Cell cycle	5/437	31/21796	0.000349902
hsa-miR-145	path:05100_6	Bacterial invasion of epithelial cells	4/437	18/21796	0.000390183
hsa-miR-145	path:05100_11	Bacterial invasion of epithelial cells	4/437	19/21796	0.000486447
hsa-miR-145	path:04360_11	Axon guidance	3/437	9/21796	0.000614539
hsa-miR-145	path:05410_1	Hypertrophic cardiomyopathy (HCM)	3/437	9/21796	0.000614539
hsa-miR-145	path:04310_1	Wnt signaling pathway	5/437	35/21796	0.000625964
hsa-miR-145	path:04530_11	Tight junction	5/437	37/21796	0.000813355
hsa-miR-145	path:04350_5	TGF-beta signaling pathway	4/437	22/21796	0.000875405
hsa-miR-145	path:04810_1	Regulation of actin cytoskeleton	5/437	41/21796	0.00130957
hsa-miR-145	path:04110_1	Cell cycle	5/437	42/21796	0.0014624
hsa-miR-145	path:05130_6	Pathogenic Escherichia coli infection	3/437	12/21796	0.00153894
hsa-miR-145	path:04110_11	Cell cycle	5/437	46/21796	0.00220728
hsa-miR-145	path:04810_12	Regulation of actin cytoskeleton	5/437	46/21796	0.00220728
hsa-miR-145	path:04810_13	Regulation of actin cytoskeleton	5/437	46/21796	0.00220728
hsa-miR-145	path:04110_15	Cell cycle	5/437	47/21796	0.00243005
hsa-miR-145	path:04110_16	Cell cycle	5/437	47/21796	0.00243005
hsa-miR-145	path:04360_14	Axon guidance	4/437	29/21796	0.00254475
hsa-miR-145	path:04350_4	TGF-beta signaling pathway	3/437	15/21796	0.00304369
hsa-miR-145	path:05216_2	Thyroid cancer	3/437	15/21796	0.00304369
hsa-miR-145	path:04510_4	Focal adhesion	6/437	72/21796	0.00321504
hsa-miR-145	path:04520_9	Adherens junction	4/437	31/21796	0.00326671
hsa-miR-145	path:04360_15	Axon guidance	3/437	16/21796	0.00369079
hsa-miR-145	path:04520_6	Adherens junction	3/437	16/21796	0.00369079
hsa-miR-145	path:05100_18	Bacterial invasion of epithelial cells	3/437	16/21796	0.00369079
hsa-miR-145	path:04530_5	Tight junction	5/437	52/21796	0.0037949
hsa-miR-145	path:04060_22	Cytokine-cytokine receptor interaction	2/437	5/21796	0.0038531
hsa-miR-145	path:04140_1	Regulation of autophagy	2/437	5/21796	0.0038531
hsa-miR-145	path:05100_3	Bacterial invasion of epithelial cells	2/437	5/21796	0.0038531
hsa-miR-145	path:05120_6	Epithelial cell signaling in Helicobacter pylori infection	2/437	5/21796	0.0038531
hsa-miR-145	path:05220_5	Chronic myeloid leukemia	2/437	5/21796	0.0038531
hsa-miR-145	path:04520_8	Adherens junction	4/437	33/21796	0.00411679
hsa-miR-145	path:04110_12	Cell cycle	5/437	53/21796	0.00412255
hsa-miR-145	path:05200_4	Pathways in cancer	6/437	76/21796	0.00420836
hsa-miR-145	path:05100_4	Bacterial invasion of epithelial cells	3/437	17/21796	0.0044156
hsa-miR-145	path:04720_5	Long-term potentiation	5/437	54/21796	0.0044699
hsa-miR-145	path:04510_6	Focal adhesion	8/437	129/21796	0.00453363
hsa-miR-145	path:04510_5	Focal adhesion	8/437	130/21796	0.0047487
hsa-miR-145	path:04510_7	Focal adhesion	8/437	130/21796	0.0047487
hsa-miR-145	path:04510_2	Focal adhesion	4/437	35/21796	0.00510484
hsa-miR-145	path:04360_6	Axon guidance	3/437	18/21796	0.00522069
hsa-miR-145	path:05014_2	Amyotrophic lateral sclerosis (ALS)	3/437	18/21796	0.00522069
hsa-miR-145	path:04720_3	Long-term potentiation	5/437	56/21796	0.00522623
hsa-miR-145	path:04720_6	Long-term potentiation	5/437	56/21796	0.00522623
hsa-miR-145	path:04530_9	Tight junction	6/437	80/21796	0.00541188
hsa-miR-145	path:04110_3	Cell cycle	5/437	57/21796	0.00563645
hsa-miR-145	path:04350_2	TGF-beta signaling pathway	2/437	6/21796	0.00570312
hsa-miR-145	path:04350_3	TGF-beta signaling pathway	2/437	6/21796	0.00570312
hsa-miR-145	path:05131_4	Shigellosis	3/437	19/21796	0.00610836
hsa-miR-145	path:04010_1	MAPK signaling pathway	4/437	37/21796	0.00624026
hsa-miR-145	path:04144_2	Endocytosis	4/437	37/21796	0.00624026
hsa-miR-145	path:04510_3	Focal adhesion	5/437	60/21796	0.0070027
hsa-miR-145	path:04720_1	Long-term potentiation	5/437	60/21796	0.0070027
hsa-miR-145	path:04720_2	Long-term potentiation	5/437	60/21796	0.0070027
hsa-miR-145	path:04720_4	Long-term potentiation	5/437	60/21796	0.0070027
hsa-miR-145	path:04520_4	Adherens junction	3/437	20/21796	0.00708069
hsa-miR-145	path:00360_6	Phenylalanine metabolism	2/437	7/21796	0.00787884
hsa-miR-145	path:00360_7	Phenylalanine metabolism	2/437	7/21796	0.00787884
hsa-miR-145	path:05110_2	Vibrio cholerae infection	2/437	7/21796	0.00787884
hsa-miR-145	path:04510_8	Focal adhesion	3/437	21/21796	0.00813952
hsa-miR-145	path:04670_10	Leukocyte transendothelial migration	3/437	21/21796	0.00813952
hsa-miR-145	path:04510_16	Focal adhesion	5/437	64/21796	0.00916293
hsa-miR-145	path:04114_15	Oocyte meiosis	3/437	22/21796	0.00928649
hsa-miR-145	path:04350_7	TGF-beta signaling pathway	3/437	22/21796	0.00928649
hsa-miR-145	path:05414_2	Dilated cardiomyopathy	3/437	22/21796	0.00928649
hsa-miR-145	path:04210_1	Apoptosis	2/437	8/21796	0.0103665
hsa-miR-145	path:04320_3	Dorso-ventral axis formation	2/437	8/21796	0.0103665
hsa-miR-145	path:04670_3	Leukocyte transendothelial migration	2/437	8/21796	0.0103665
hsa-miR-145	path:05100_1	Bacterial invasion of epithelial cells	2/437	8/21796	0.0103665
hsa-miR-145	path:05100_14	Bacterial invasion of epithelial cells	2/437	8/21796	0.0103665
hsa-miR-145	path:04114_9	Oocyte meiosis	3/437	23/21796	0.010523
hsa-miR-145	path:04530_4	Tight junction	3/437	23/21796	0.010523
hsa-miR-145	path:04650_17	Natural killer cell mediated cytotoxicity	3/437	23/21796	0.010523
hsa-miR-145	path:04722_7	Neurotrophin signaling pathway	4/437	43/21796	0.0106163
hsa-miR-145	path:04012_5	ErbB signaling pathway	4/437	44/21796	0.0114972
hsa-miR-145	path:04510_14	Focal adhesion	7/437	122/21796	0.0115866
hsa-miR-145	path:04540_7	Gap junction	3/437	24/21796	0.0118503
hsa-miR-145	path:04510_1	Focal adhesion	7/437	123/21796	0.0120808
hsa-miR-145	path:04320_4	Dorso-ventral axis formation	2/437	9/21796	0.0131528
hsa-miR-145	path:04650_15	Natural killer cell mediated cytotoxicity	2/437	9/21796	0.0131528
hsa-miR-145	path:05140_4	Leishmaniasis	2/437	9/21796	0.0131528
hsa-miR-145	path:04350_6	TGF-beta signaling pathway	3/437	25/21796	0.0132694
hsa-miR-145	path:05100_7	Bacterial invasion of epithelial cells	3/437	25/21796	0.0132694
hsa-miR-145	path:04310_9	Wnt signaling pathway	5/437	72/21796	0.0147781
hsa-miR-145	path:04530_10	Tight junction	3/437	26/21796	0.0147811
hsa-miR-145	path:04540_10	Gap junction	3/437	26/21796	0.0147811
hsa-miR-145	path:05140_7	Leishmaniasis	2/437	10/21796	0.0162247
hsa-miR-145	path:04670_16	Leukocyte transendothelial migration	3/437	27/21796	0.0163862
hsa-miR-145	path:04114_5	Oocyte meiosis	4/437	49/21796	0.0166016
hsa-miR-145	path:04540_8	Gap junction	3/437	28/21796	0.0180851
hsa-miR-145	path:04360_7	Axon guidance	3/437	29/21796	0.0198782
hsa-miR-145	path:00520_15	Amino sugar and nucleotide sugar metabolism	1/437	1/21796	0.0200496
hsa-miR-145	path:04514_30	Cell adhesion molecules (CAMs)	1/437	1/21796	0.0200496
hsa-miR-145	path:04514_34	Cell adhesion molecules (CAMs)	1/437	1/21796	0.0200496
hsa-miR-145	path:04514_35	Cell adhesion molecules (CAMs)	1/437	1/21796	0.0200496
hsa-miR-145	path:04514_36	Cell adhesion molecules (CAMs)	1/437	1/21796	0.0200496
hsa-miR-145	path:04514_39	Cell adhesion molecules (CAMs)	1/437	1/21796	0.0200496
hsa-miR-145	path:04514_40	Cell adhesion molecules (CAMs)	1/437	1/21796	0.0200496
hsa-miR-145	path:04514_59	Cell adhesion molecules (CAMs)	1/437	1/21796	0.0200496
hsa-miR-145	path:04514_67	Cell adhesion molecules (CAMs)	1/437	1/21796	0.0200496
hsa-miR-145	path:04514_82	Cell adhesion molecules (CAMs)	1/437	1/21796	0.0200496
hsa-miR-145	path:05412_1	Arrhythmogenic right ventricular cardiomyopathy (ARVC)	1/437	1/21796	0.0200496
hsa-miR-145	path:05412_7	Arrhythmogenic right ventricular cardiomyopathy (ARVC)	1/437	1/21796	0.0200496
hsa-miR-145	path:04370_1	VEGF signaling pathway	4/437	52/21796	0.0202483
hsa-miR-145	path:04530_7	Tight junction	5/437	79/21796	0.0212724
hsa-miR-145	path:04540_6	Gap junction	3/437	30/21796	0.0217657
hsa-miR-145	path:05200_6	Pathways in cancer	3/437	30/21796	0.0217657
hsa-miR-145	path:04010_16	MAPK signaling pathway	4/437	54/21796	0.0229322
hsa-miR-145	path:00270_3	Cysteine and methionine metabolism	2/437	12/21796	0.0231761
hsa-miR-145	path:04662_5	B cell receptor signaling pathway	2/437	12/21796	0.0231761
hsa-miR-145	path:04742_2	Taste transduction	2/437	12/21796	0.0231761
hsa-miR-145	path:04530_2	Tight junction	5/437	81/21796	0.0234206
hsa-miR-145	path:04530_3	Tight junction	3/437	32/21796	0.0258242
hsa-miR-145	path:00350_8	Tyrosine metabolism	2/437	13/21796	0.0270315
hsa-miR-145	path:04360_12	Axon guidance	2/437	13/21796	0.0270315
hsa-miR-145	path:04020_1	Calcium signaling pathway	6/437	114/21796	0.0274017
hsa-miR-145	path:04650_7	Natural killer cell mediated cytotoxicity	3/437	33/21796	0.027995
hsa-miR-145	path:04310_8	Wnt signaling pathway	4/437	58/21796	0.0289222
hsa-miR-145	path:05200_14	Pathways in cancer	3/437	34/21796	0.0302597
hsa-miR-145	path:05217_5	Basal cell carcinoma	3/437	34/21796	0.0302597
hsa-miR-145	path:05200_13	Pathways in cancer	4/437	59/21796	0.0305511
hsa-miR-145	path:00280_2	Valine, leucine and isoleucine degradation	2/437	14/21796	0.0311249
hsa-miR-145	path:00350_5	Tyrosine metabolism	2/437	14/21796	0.0311249
hsa-miR-145	path:04510_10	Focal adhesion	2/437	14/21796	0.0311249
hsa-miR-145	path:05010_8	Alzheimer's disease	2/437	14/21796	0.0311249
hsa-miR-145	path:05131_2	Shigellosis	2/437	14/21796	0.0311249
hsa-miR-145	path:04010_15	MAPK signaling pathway	4/437	60/21796	0.0322332
hsa-miR-145	path:04916_7	Melanogenesis	3/437	35/21796	0.032618
hsa-miR-145	path:04010_2	MAPK signaling pathway	4/437	61/21796	0.0339684
hsa-miR-145	path:04020_2	Calcium signaling pathway	6/437	120/21796	0.0340239
hsa-miR-145	path:04310_7	Wnt signaling pathway	3/437	36/21796	0.0350693
hsa-miR-145	path:05217_4	Basal cell carcinoma	3/437	36/21796	0.0350693
hsa-miR-145	path:04114_2	Oocyte meiosis	2/437	15/21796	0.0354451
hsa-miR-145	path:05200_8	Pathways in cancer	4/437	62/21796	0.0357571
hsa-miR-145	path:04530_1	Tight junction	5/437	91/21796	0.0362372
hsa-miR-145	path:04114_10	Oocyte meiosis	3/437	37/21796	0.037613
hsa-miR-145	path:04510_15	Focal adhesion	3/437	37/21796	0.037613
hsa-miR-145	path:05200_2	Pathways in cancer	3/437	37/21796	0.037613
hsa-miR-145	path:00130_8	Ubiquinone and other terpenoid-quinone biosynthesis	1/437	2/21796	0.039698
hsa-miR-145	path:00290_5	Valine, leucine and isoleucine biosynthesis	1/437	2/21796	0.039698
hsa-miR-145	path:00290_7	Valine, leucine and isoleucine biosynthesis	1/437	2/21796	0.039698
hsa-miR-145	path:00520_13	Amino sugar and nucleotide sugar metabolism	1/437	2/21796	0.039698
hsa-miR-145	path:00520_14	Amino sugar and nucleotide sugar metabolism	1/437	2/21796	0.039698
hsa-miR-145	path:00770_6	Pantothenate and CoA biosynthesis	1/437	2/21796	0.039698
hsa-miR-145	path:00770_7	Pantothenate and CoA biosynthesis	1/437	2/21796	0.039698
hsa-miR-145	path:04514_41	Cell adhesion molecules (CAMs)	1/437	2/21796	0.039698
hsa-miR-145	path:04514_42	Cell adhesion molecules (CAMs)	1/437	2/21796	0.039698
hsa-miR-145	path:04514_43	Cell adhesion molecules (CAMs)	1/437	2/21796	0.039698
hsa-miR-145	path:04514_44	Cell adhesion molecules (CAMs)	1/437	2/21796	0.039698
hsa-miR-145	path:00350_12	Tyrosine metabolism	2/437	16/21796	0.0399814
hsa-miR-145	path:04010_5	MAPK signaling pathway	2/437	16/21796	0.0399814
hsa-miR-145	path:04670_11	Leukocyte transendothelial migration	2/437	16/21796	0.0399814
hsa-miR-145	path:05217_2	Basal cell carcinoma	3/437	38/21796	0.0402485
hsa-miR-145	path:04510_13	Focal adhesion	6/437	127/21796	0.0429602
hsa-miR-145	path:04530_6	Tight junction	4/437	66/21796	0.0434474
hsa-miR-145	path:00360_2	Phenylalanine metabolism	2/437	17/21796	0.0447235
hsa-miR-145	path:04810_7	Regulation of actin cytoskeleton	2/437	17/21796	0.0447235
hsa-miR-145	path:04916_2	Melanogenesis	2/437	17/21796	0.0447235
hsa-miR-145	path:04114_7	Oocyte meiosis	3/437	40/21796	0.0457913
hsa-miR-145	path:05217_1	Basal cell carcinoma	3/437	40/21796	0.0457913
hsa-miR-145	path:04010_23	MAPK signaling pathway	4/437	68/21796	0.047614
hsa-miR-145	path:04310_4	Wnt signaling pathway	3/437	41/21796	0.0486968
hsa-miR-145	path:04370_4	VEGF signaling pathway	3/437	41/21796	0.0486968
hsa-miR-145	path:04916_6	Melanogenesis	2/437	18/21796	0.0496613
hsa-miR-192	path:05200_26	Pathways in cancer	2/101	6/21796	0.000315074
hsa-miR-192	path:05220_1	Chronic myeloid leukemia	2/101	6/21796	0.000315074
hsa-miR-192	path:04310_4	Wnt signaling pathway	3/101	41/21796	0.000905915
hsa-miR-192	path:04110_15	Cell cycle	3/101	47/21796	0.00135056
hsa-miR-192	path:04110_16	Cell cycle	3/101	47/21796	0.00135056
hsa-miR-192	path:04510_10	Focal adhesion	2/101	14/21796	0.00186575
hsa-miR-192	path:04310_6	Wnt signaling pathway	3/101	55/21796	0.00212739
hsa-miR-192	path:04350_4	TGF-beta signaling pathway	2/101	15/21796	0.00214629
hsa-miR-192	path:05221_1	Acute myeloid leukemia	2/101	17/21796	0.00276323
hsa-miR-192	path:04510_8	Focal adhesion	2/101	21/21796	0.00421559
hsa-miR-192	path:05215_4	Prostate cancer	2/101	21/21796	0.00421559
hsa-miR-192	path:04350_7	TGF-beta signaling pathway	2/101	22/21796	0.0046232
hsa-miR-192	path:05020_1	Prion diseases	1/101	1/21796	0.00463388
hsa-miR-192	path:05020_2	Prion diseases	1/101	1/21796	0.00463388
hsa-miR-192	path:05020_4	Prion diseases	1/101	1/21796	0.00463388
hsa-miR-192	path:05020_5	Prion diseases	1/101	1/21796	0.00463388
hsa-miR-192	path:05200_29	Pathways in cancer	2/101	23/21796	0.00504828
hsa-miR-192	path:04910_5	Insulin signaling pathway	2/101	28/21796	0.00742987
hsa-miR-192	path:04012_6	ErbB signaling pathway	2/101	30/21796	0.00849902
hsa-miR-192	path:04621_1	NOD-like receptor signaling pathway	2/101	30/21796	0.00849902
hsa-miR-192	path:04621_2	NOD-like receptor signaling pathway	2/101	30/21796	0.00849902
hsa-miR-192	path:04514_5	Cell adhesion molecules (CAMs)	1/101	2/21796	0.00924649
hsa-miR-192	path:05020_3	Prion diseases	1/101	2/21796	0.00924649
hsa-miR-192	path:05144_7	Malaria	1/101	2/21796	0.00924649
hsa-miR-192	path:04512_5	ECM-receptor interaction	2/101	33/21796	0.0102236
hsa-miR-192	path:05414_1	Dilated cardiomyopathy	2/101	37/21796	0.0127419
hsa-miR-192	path:05215_5	Prostate cancer	2/101	41/21796	0.0155014
hsa-miR-192	path:04012_1	ErbB signaling pathway	2/101	42/21796	0.0162279
hsa-miR-192	path:04110_1	Cell cycle	2/101	42/21796	0.0162279
hsa-miR-192	path:04012_5	ErbB signaling pathway	2/101	44/21796	0.0177237
hsa-miR-192	path:04012_9	ErbB signaling pathway	2/101	44/21796	0.0177237
hsa-miR-192	path:04110_11	Cell cycle	2/101	46/21796	0.0192756
hsa-miR-192	path:04512_16	ECM-receptor interaction	1/101	5/21796	0.0229577
hsa-miR-192	path:04512_20	ECM-receptor interaction	1/101	5/21796	0.0229577
hsa-miR-192	path:05140_1	Leishmaniasis	1/101	5/21796	0.0229577
hsa-miR-192	path:05200_3	Pathways in cancer	2/101	51/21796	0.0233937
hsa-miR-192	path:04110_12	Cell cycle	2/101	53/21796	0.0251333
hsa-miR-192	path:05412_6	Arrhythmogenic right ventricular cardiomyopathy (ARVC)	1/101	6/21796	0.0274863
hsa-miR-192	path:04110_3	Cell cycle	2/101	57/21796	0.0287648
hsa-miR-192	path:04512_18	ECM-receptor interaction	1/101	7/21796	0.031994
hsa-miR-192	path:05020_6	Prion diseases	1/101	7/21796	0.031994
hsa-miR-192	path:05214_11	Glioma	1/101	7/21796	0.031994
hsa-miR-192	path:04115_1	p53 signaling pathway	2/101	62/21796	0.0335789
hsa-miR-192	path:04910_7	Insulin signaling pathway	2/101	64/21796	0.0355867
hsa-miR-192	path:05145_7	Toxoplasmosis	1/101	8/21796	0.0364811
hsa-miR-192	path:05145_14	Toxoplasmosis	1/101	8/21796	0.0364811
hsa-miR-192	path:05212_8	Pancreatic cancer	1/101	8/21796	0.0364811
hsa-miR-192	path:05214_6	Glioma	1/101	8/21796	0.0364811
hsa-miR-192	path:05215_6	Prostate cancer	1/101	8/21796	0.0364811
hsa-miR-192	path:05216_4	Thyroid cancer	1/101	8/21796	0.0364811
hsa-miR-192	path:05219_4	Bladder cancer	1/101	8/21796	0.0364811
hsa-miR-192	path:05220_10	Chronic myeloid leukemia	1/101	8/21796	0.0364811
hsa-miR-192	path:05223_3	Non-small cell lung cancer	1/101	8/21796	0.0364811
hsa-miR-192	path:05200_31	Pathways in cancer	1/101	9/21796	0.0409476
hsa-miR-192	path:05210_5	Colorectal cancer	1/101	9/21796	0.0409476
hsa-miR-192	path:04916_1	Melanogenesis	1/101	10/21796	0.0453935
hsa-miR-192	path:05214_7	Glioma	1/101	10/21796	0.0453935
hsa-miR-192	path:05220_9	Chronic myeloid leukemia	1/101	10/21796	0.0453935
hsa-miR-192	path:04020_3	Calcium signaling pathway	2/101	76/21796	0.0485529
hsa-miR-192	path:05200_4	Pathways in cancer	2/101	76/21796	0.0485529
hsa-miR-194	path:04310_1	Wnt signaling pathway	5/345	35/21796	0.000212084
hsa-miR-194	path:05014_6	Amyotrophic lateral sclerosis (ALS)	2/345	3/21796	0.000741625
hsa-miR-194	path:04310_2	Wnt signaling pathway	4/345	30/21796	0.00122122
hsa-miR-194	path:04310_3	Wnt signaling pathway	4/345	30/21796	0.00122122
hsa-miR-194	path:04360_15	Axon guidance	3/345	16/21796	0.00188909
hsa-miR-194	path:04310_7	Wnt signaling pathway	4/345	36/21796	0.00243653
hsa-miR-194	path:04810_2	Regulation of actin cytoskeleton	4/345	36/21796	0.00243653
hsa-miR-194	path:04666_12	Fc gamma R-mediated phagocytosis	3/345	18/21796	0.00268893
hsa-miR-194	path:04144_2	Endocytosis	4/345	37/21796	0.00269823
hsa-miR-194	path:04810_4	Regulation of actin cytoskeleton	4/345	38/21796	0.00297856
hsa-miR-194	path:05200_20	Pathways in cancer	4/345	42/21796	0.00429862
hsa-miR-194	path:04650_17	Natural killer cell mediated cytotoxicity	3/345	23/21796	0.00550477
hsa-miR-194	path:05215_6	Prostate cancer	2/345	8/21796	0.0065676
hsa-miR-194	path:04520_2	Adherens junction	3/345	28/21796	0.00960726
hsa-miR-194	path:05200_6	Pathways in cancer	3/345	30/21796	0.0116334
hsa-miR-194	path:04530_3	Tight junction	3/345	32/21796	0.0138867
hsa-miR-194	path:04662_5	B cell receptor signaling pathway	2/345	12/21796	0.0148474
hsa-miR-194	path:04520_8	Adherens junction	3/345	33/21796	0.0150997
hsa-miR-194	path:04650_7	Natural killer cell mediated cytotoxicity	3/345	33/21796	0.0150997
hsa-miR-194	path:04514_32	Cell adhesion molecules (CAMs)	1/345	1/21796	0.0158286
hsa-miR-194	path:04514_33	Cell adhesion molecules (CAMs)	1/345	1/21796	0.0158286
hsa-miR-194	path:04514_34	Cell adhesion molecules (CAMs)	1/345	1/21796	0.0158286
hsa-miR-194	path:04514_35	Cell adhesion molecules (CAMs)	1/345	1/21796	0.0158286
hsa-miR-194	path:04514_36	Cell adhesion molecules (CAMs)	1/345	1/21796	0.0158286
hsa-miR-194	path:04514_39	Cell adhesion molecules (CAMs)	1/345	1/21796	0.0158286
hsa-miR-194	path:05412_7	Arrhythmogenic right ventricular cardiomyopathy (ARVC)	1/345	1/21796	0.0158286
hsa-miR-194	path:04910_7	Insulin signaling pathway	4/345	64/21796	0.0186274
hsa-miR-194	path:04144_10	Endocytosis	2/345	14/21796	0.0200499
hsa-miR-194	path:04144_9	Endocytosis	2/345	15/21796	0.0228955
hsa-miR-194	path:04630_1	Jak-STAT signaling pathway	3/345	41/21796	0.0269041
hsa-miR-194	path:04810_1	Regulation of actin cytoskeleton	3/345	41/21796	0.0269041
hsa-miR-194	path:04650_2	Natural killer cell mediated cytotoxicity	3/345	42/21796	0.0286429
hsa-miR-194	path:04650_8	Natural killer cell mediated cytotoxicity	3/345	42/21796	0.0286429
hsa-miR-194	path:05215_9	Prostate cancer	3/345	42/21796	0.0286429
hsa-miR-194	path:04710_2	Circadian rhythm - mammal	2/345	17/21796	0.029047
hsa-miR-194	path:04810_7	Regulation of actin cytoskeleton	2/345	17/21796	0.029047
hsa-miR-194	path:04916_2	Melanogenesis	2/345	17/21796	0.029047
hsa-miR-194	path:04514_23	Cell adhesion molecules (CAMs)	1/345	2/21796	0.0314074
hsa-miR-194	path:04514_24	Cell adhesion molecules (CAMs)	1/345	2/21796	0.0314074
hsa-miR-194	path:04010_9	MAPK signaling pathway	3/345	44/21796	0.0322952
hsa-miR-194	path:04650_6	Natural killer cell mediated cytotoxicity	3/345	44/21796	0.0322952
hsa-miR-194	path:04650_12	Natural killer cell mediated cytotoxicity	3/345	44/21796	0.0322952
hsa-miR-194	path:05215_10	Prostate cancer	3/345	44/21796	0.0322952
hsa-miR-194	path:05014_2	Amyotrophic lateral sclerosis (ALS)	2/345	18/21796	0.0323418
hsa-miR-194	path:05200_36	Pathways in cancer	2/345	18/21796	0.0323418
hsa-miR-194	path:04020_1	Calcium signaling pathway	5/345	114/21796	0.0350485
hsa-miR-194	path:00270_2	Cysteine and methionine metabolism	2/345	19/21796	0.0357754
hsa-miR-194	path:00270_4	Cysteine and methionine metabolism	2/345	19/21796	0.0357754
hsa-miR-194	path:04360_5	Axon guidance	2/345	19/21796	0.0357754
hsa-miR-194	path:05217_6	Basal cell carcinoma	2/345	19/21796	0.0357754
hsa-miR-194	path:04650_9	Natural killer cell mediated cytotoxicity	3/345	46/21796	0.0361786
hsa-miR-194	path:04810_12	Regulation of actin cytoskeleton	3/345	46/21796	0.0361786
hsa-miR-194	path:04810_13	Regulation of actin cytoskeleton	3/345	46/21796	0.0361786
hsa-miR-194	path:05200_5	Pathways in cancer	3/345	46/21796	0.0361786
hsa-miR-194	path:04650_10	Natural killer cell mediated cytotoxicity	3/345	47/21796	0.0382062
hsa-miR-194	path:05200_10	Pathways in cancer	3/345	47/21796	0.0382062
hsa-miR-194	path:00270_5	Cysteine and methionine metabolism	2/345	20/21796	0.0393427
hsa-miR-194	path:04650_13	Natural killer cell mediated cytotoxicity	3/345	49/21796	0.0424314
hsa-miR-194	path:00270_1	Cysteine and methionine metabolism	2/345	21/21796	0.0430386
hsa-miR-194	path:04360_9	Axon guidance	2/345	21/21796	0.0430386
hsa-miR-194	path:04710_1	Circadian rhythm - mammal	2/345	21/21796	0.0430386
hsa-miR-194	path:00290_1	Valine, leucine and isoleucine biosynthesis	1/345	3/21796	0.0467402
hsa-miR-194	path:00290_2	Valine, leucine and isoleucine biosynthesis	1/345	3/21796	0.0467402
hsa-miR-194	path:00650_8	Butanoate metabolism	1/345	3/21796	0.0467402
hsa-miR-200b	path:04722_1	Neurotrophin signaling pathway	11/765	60/21796	6.60824e-06
hsa-miR-200b	path:04310_6	Wnt signaling pathway	10/765	55/21796	1.87093e-05
hsa-miR-200b	path:04722_3	Neurotrophin signaling pathway	11/765	70/21796	3.03406e-05
hsa-miR-200b	path:04510_13	Focal adhesion	15/765	127/21796	3.99911e-05
hsa-miR-200b	path:04360_7	Axon guidance	7/765	29/21796	5.06926e-05
hsa-miR-200b	path:04350_7	TGF-beta signaling pathway	6/765	22/21796	8.44606e-05
hsa-miR-200b	path:04012_5	ErbB signaling pathway	8/765	44/21796	0.000128321
hsa-miR-200b	path:04722_12	Neurotrophin signaling pathway	9/765	56/21796	0.000133129
hsa-miR-200b	path:04510_6	Focal adhesion	14/765	129/21796	0.000178965
hsa-miR-200b	path:04270_9	Vascular smooth muscle contraction	7/765	35/21796	0.000181844
hsa-miR-200b	path:04510_5	Focal adhesion	14/765	130/21796	0.000194218
hsa-miR-200b	path:04510_7	Focal adhesion	14/765	130/21796	0.000194218
hsa-miR-200b	path:04722_11	Neurotrophin signaling pathway	7/765	37/21796	0.000261951
hsa-miR-200b	path:04114_8	Oocyte meiosis	6/765	28/21796	0.00035632
hsa-miR-200b	path:04012_6	ErbB signaling pathway	6/765	30/21796	0.000529029
hsa-miR-200b	path:04270_14	Vascular smooth muscle contraction	6/765	30/21796	0.000529029
hsa-miR-200b	path:04622_6	RIG-I-like receptor signaling pathway	4/765	12/21796	0.000594865
hsa-miR-200b	path:04670_14	Leukocyte transendothelial migration	5/765	21/21796	0.000669636
hsa-miR-200b	path:04540_2	Gap junction	7/765	43/21796	0.000683195
hsa-miR-200b	path:04722_7	Neurotrophin signaling pathway	7/765	43/21796	0.000683195
hsa-miR-200b	path:04810_8	Regulation of actin cytoskeleton	8/765	56/21796	0.000710372
hsa-miR-200b	path:04270_12	Vascular smooth muscle contraction	6/765	33/21796	0.000902372
hsa-miR-200b	path:04722_14	Neurotrophin signaling pathway	6/765	33/21796	0.000902372
hsa-miR-200b	path:04510_4	Focal adhesion	9/765	72/21796	0.000908703
hsa-miR-200b	path:04530_4	Tight junction	5/765	23/21796	0.00104476
hsa-miR-200b	path:04670_12	Leukocyte transendothelial migration	5/765	23/21796	0.00104476
hsa-miR-200b	path:04720_2	Long-term potentiation	8/765	60/21796	0.00113159
hsa-miR-200b	path:05200_22	Pathways in cancer	5/765	24/21796	0.00128194
hsa-miR-200b	path:04810_16	Regulation of actin cytoskeleton	8/765	62/21796	0.00140636
hsa-miR-200b	path:04350_6	TGF-beta signaling pathway	5/765	25/21796	0.00155662
hsa-miR-200b	path:04540_10	Gap junction	5/765	26/21796	0.0018722
hsa-miR-200b	path:04360_15	Axon guidance	4/765	16/21796	0.00195536
hsa-miR-200b	path:04130_6	SNARE interactions in vesicular transport	3/765	8/21796	0.002113
hsa-miR-200b	path:05211_4	Renal cell carcinoma	3/765	8/21796	0.002113
hsa-miR-200b	path:04510_12	Focal adhesion	8/765	66/21796	0.00211357
hsa-miR-200b	path:04510_18	Focal adhesion	6/765	39/21796	0.0022241
hsa-miR-200b	path:04670_16	Leukocyte transendothelial migration	5/765	27/21796	0.00223214
hsa-miR-200b	path:04810_11	Regulation of actin cytoskeleton	4/765	17/21796	0.00248661
hsa-miR-200b	path:04310_4	Wnt signaling pathway	6/765	41/21796	0.00288881
hsa-miR-200b	path:04916_6	Melanogenesis	4/765	18/21796	0.00310915
hsa-miR-200b	path:04970_5	Salivary secretion	4/765	18/21796	0.00310915
hsa-miR-200b	path:04010_8	MAPK signaling pathway	2/765	3/21796	0.00360484
hsa-miR-200b	path:04512_23	ECM-receptor interaction	2/765	3/21796	0.00360484
hsa-miR-200b	path:04360_13	Axon guidance	5/765	30/21796	0.00361307
hsa-miR-200b	path:04540_6	Gap junction	5/765	30/21796	0.00361307
hsa-miR-200b	path:04722_2	Neurotrophin signaling pathway	6/765	43/21796	0.00369182
hsa-miR-200b	path:05211_3	Renal cell carcinoma	4/765	19/21796	0.0038301
hsa-miR-200b	path:04070_5	Phosphatidylinositol signaling system	7/765	58/21796	0.00405198
hsa-miR-200b	path:04010_21	MAPK signaling pathway	5/765	31/21796	0.00418545
hsa-miR-200b	path:04670_7	Leukocyte transendothelial migration	5/765	31/21796	0.00418545
hsa-miR-200b	path:05200_13	Pathways in cancer	7/765	59/21796	0.0044613
hsa-miR-200b	path:04360_4	Axon guidance	4/765	20/21796	0.00465631
hsa-miR-200b	path:04530_3	Tight junction	5/765	32/21796	0.00481967
hsa-miR-200b	path:04720_1	Long-term potentiation	7/765	60/21796	0.00490108
hsa-miR-200b	path:04720_4	Long-term potentiation	7/765	60/21796	0.00490108
hsa-miR-200b	path:04020_3	Calcium signaling pathway	8/765	76/21796	0.00511399
hsa-miR-200b	path:04810_12	Regulation of actin cytoskeleton	6/765	46/21796	0.00519149
hsa-miR-200b	path:04520_8	Adherens junction	5/765	33/21796	0.00551919
hsa-miR-200b	path:04070_4	Phosphatidylinositol signaling system	7/765	62/21796	0.00587748
hsa-miR-200b	path:04010_3	MAPK signaling pathway	8/765	78/21796	0.00598383
hsa-miR-200b	path:04512_24	ECM-receptor interaction	2/765	4/21796	0.0070419
hsa-miR-200b	path:05410_2	Hypertrophic cardiomyopathy (HCM)	2/765	4/21796	0.0070419
hsa-miR-200b	path:05414_3	Dilated cardiomyopathy	2/765	4/21796	0.0070419
hsa-miR-200b	path:05416_1	Viral myocarditis	2/765	4/21796	0.0070419
hsa-miR-200b	path:04150_2	mTOR signaling pathway	5/765	35/21796	0.00712762
hsa-miR-200b	path:04510_2	Focal adhesion	5/765	35/21796	0.00712762
hsa-miR-200b	path:04810_9	Regulation of actin cytoskeleton	7/765	66/21796	0.00825655
hsa-miR-200b	path:04730_2	Long-term depression	6/765	51/21796	0.00861591
hsa-miR-200b	path:04730_6	Long-term depression	6/765	51/21796	0.00861591
hsa-miR-200b	path:04070_2	Phosphatidylinositol signaling system	7/765	67/21796	0.00894823
hsa-miR-200b	path:04144_2	Endocytosis	5/765	37/21796	0.00903711
hsa-miR-200b	path:04670_13	Leukocyte transendothelial migration	4/765	24/21796	0.00914037
hsa-miR-200b	path:04810_19	Regulation of actin cytoskeleton	4/765	24/21796	0.00914037
hsa-miR-200b	path:04020_2	Calcium signaling pathway	10/765	120/21796	0.00971541
hsa-miR-200b	path:04510_11	Focal adhesion	5/765	38/21796	0.0101126
hsa-miR-200b	path:04070_1	Phosphatidylinositol signaling system	7/765	70/21796	0.0112779
hsa-miR-200b	path:04010_16	MAPK signaling pathway	6/765	54/21796	0.0113152
hsa-miR-200b	path:04720_5	Long-term potentiation	6/765	54/21796	0.0113152
hsa-miR-200b	path:04510_1	Focal adhesion	10/765	123/21796	0.0114464
hsa-miR-200b	path:04512_20	ECM-receptor interaction	2/765	5/21796	0.0114642
hsa-miR-200b	path:05100_3	Bacterial invasion of epithelial cells	2/765	5/21796	0.0114642
hsa-miR-200b	path:05144_2	Malaria	2/765	5/21796	0.0114642
hsa-miR-200b	path:04971_1	Gastric acid secretion	3/765	14/21796	0.0117358
hsa-miR-200b	path:04971_3	Gastric acid secretion	3/765	14/21796	0.0117358
hsa-miR-200b	path:04971_4	Gastric acid secretion	4/765	26/21796	0.012169
hsa-miR-200b	path:04720_3	Long-term potentiation	6/765	56/21796	0.013416
hsa-miR-200b	path:04810_10	Regulation of actin cytoskeleton	5/765	41/21796	0.0138579
hsa-miR-200b	path:05215_5	Prostate cancer	5/765	41/21796	0.0138579
hsa-miR-200b	path:04971_2	Gastric acid secretion	4/765	27/21796	0.0138972
hsa-miR-200b	path:04012_8	ErbB signaling pathway	3/765	15/21796	0.0142927
hsa-miR-200b	path:04114_2	Oocyte meiosis	3/765	15/21796	0.0142927
hsa-miR-200b	path:04972_1	Pancreatic secretion	3/765	15/21796	0.0142927
hsa-miR-200b	path:04012_1	ErbB signaling pathway	5/765	42/21796	0.0152885
hsa-miR-200b	path:04540_8	Gap junction	4/765	28/21796	0.0157734
hsa-miR-200b	path:04130_5	SNARE interactions in vesicular transport	2/765	6/21796	0.0167985
hsa-miR-200b	path:04914_3	Progesterone-mediated oocyte maturation	3/765	16/21796	0.0171398
hsa-miR-200b	path:05211_2	Renal cell carcinoma	3/765	16/21796	0.0171398
hsa-miR-200b	path:04360_14	Axon guidance	4/765	29/21796	0.0178013
hsa-miR-200b	path:04510_3	Focal adhesion	6/765	60/21796	0.0184065
hsa-miR-200b	path:04012_9	ErbB signaling pathway	5/765	44/21796	0.0184379
hsa-miR-200b	path:04020_1	Calcium signaling pathway	9/765	114/21796	0.0190232
hsa-miR-200b	path:04114_13	Oocyte meiosis	4/765	30/21796	0.0199841
hsa-miR-200b	path:04114_14	Oocyte meiosis	4/765	30/21796	0.0199841
hsa-miR-200b	path:05142_6	Chagas disease	4/765	30/21796	0.0199841
hsa-miR-200b	path:04722_4	Neurotrophin signaling pathway	5/765	45/21796	0.0201615
hsa-miR-200b	path:00601_1	Glycosphingolipid biosynthesis - lacto and neolacto series	3/765	17/21796	0.0202797
hsa-miR-200b	path:04062_8	Chemokine signaling pathway	3/765	17/21796	0.0202797
hsa-miR-200b	path:04270_1	Vascular smooth muscle contraction	3/765	17/21796	0.0202797
hsa-miR-200b	path:04722_8	Neurotrophin signaling pathway	3/765	17/21796	0.0202797
hsa-miR-200b	path:04666_6	Fc gamma R-mediated phagocytosis	5/765	46/21796	0.0219871
hsa-miR-200b	path:04810_13	Regulation of actin cytoskeleton	5/765	46/21796	0.0219871
hsa-miR-200b	path:05110_2	Vibrio cholerae infection	2/765	7/21796	0.0229755
hsa-miR-200b	path:00601_3	Glycosphingolipid biosynthesis - lacto and neolacto series	3/765	18/21796	0.0237139
hsa-miR-200b	path:04360_6	Axon guidance	3/765	18/21796	0.0237139
hsa-miR-200b	path:04666_12	Fc gamma R-mediated phagocytosis	3/765	18/21796	0.0237139
hsa-miR-200b	path:04970_4	Salivary secretion	3/765	18/21796	0.0237139
hsa-miR-200b	path:05200_35	Pathways in cancer	3/765	18/21796	0.0237139
hsa-miR-200b	path:05200_36	Pathways in cancer	3/765	18/21796	0.0237139
hsa-miR-200b	path:05222_1	Small cell lung cancer	3/765	18/21796	0.0237139
hsa-miR-200b	path:04670_2	Leukocyte transendothelial migration	4/765	32/21796	0.0248253
hsa-miR-200b	path:04810_14	Regulation of actin cytoskeleton	5/765	48/21796	0.0259521
hsa-miR-200b	path:04360_5	Axon guidance	3/765	19/21796	0.0274421
hsa-miR-200b	path:04510_17	Focal adhesion	3/765	19/21796	0.0274421
hsa-miR-200b	path:04540_5	Gap junction	3/765	19/21796	0.0274421
hsa-miR-200b	path:04670_17	Leukocyte transendothelial migration	3/765	19/21796	0.0274421
hsa-miR-200b	path:04962_2	Vasopressin-regulated water reabsorption	3/765	19/21796	0.0274421
hsa-miR-200b	path:04010_20	MAPK signaling pathway	4/765	33/21796	0.0274882
hsa-miR-200b	path:04150_1	mTOR signaling pathway	4/765	33/21796	0.0274882
hsa-miR-200b	path:04810_3	Regulation of actin cytoskeleton	6/765	66/21796	0.0280592
hsa-miR-200b	path:04810_17	Regulation of actin cytoskeleton	6/765	66/21796	0.0280592
hsa-miR-200b	path:04510_14	Focal adhesion	9/765	122/21796	0.0280765
hsa-miR-200b	path:04114_5	Oocyte meiosis	5/765	49/21796	0.028095
hsa-miR-200b	path:04512_22	ECM-receptor interaction	2/765	8/21796	0.0299297
hsa-miR-200b	path:04722_6	Neurotrophin signaling pathway	2/765	8/21796	0.0299297
hsa-miR-200b	path:05010_3	Alzheimer's disease	2/765	8/21796	0.0299297
hsa-miR-200b	path:05100_14	Bacterial invasion of epithelial cells	2/765	8/21796	0.0299297
hsa-miR-200b	path:05215_6	Prostate cancer	2/765	8/21796	0.0299297
hsa-miR-200b	path:04340_1	Hedgehog signaling pathway	5/765	50/21796	0.0303468
hsa-miR-200b	path:04670_15	Leukocyte transendothelial migration	3/765	20/21796	0.0314631
hsa-miR-200b	path:04970_1	Salivary secretion	3/765	20/21796	0.0314631
hsa-miR-200b	path:04010_23	MAPK signaling pathway	6/765	68/21796	0.0318994
hsa-miR-200b	path:04666_7	Fc gamma R-mediated phagocytosis	5/765	51/21796	0.0327088
hsa-miR-200b	path:05200_3	Pathways in cancer	5/765	51/21796	0.0327088
hsa-miR-200b	path:00750_2	Vitamin B6 metabolism	1/765	1/21796	0.0350982
hsa-miR-200b	path:04514_30	Cell adhesion molecules (CAMs)	1/765	1/21796	0.0350982
hsa-miR-200b	path:04514_40	Cell adhesion molecules (CAMs)	1/765	1/21796	0.0350982
hsa-miR-200b	path:04514_79	Cell adhesion molecules (CAMs)	1/765	1/21796	0.0350982
hsa-miR-200b	path:04514_81	Cell adhesion molecules (CAMs)	1/765	1/21796	0.0350982
hsa-miR-200b	path:05412_1	Arrhythmogenic right ventricular cardiomyopathy (ARVC)	1/765	1/21796	0.0350982
hsa-miR-200b	path:04530_5	Tight junction	5/765	52/21796	0.0351823
hsa-miR-200b	path:04666_13	Fc gamma R-mediated phagocytosis	5/765	52/21796	0.0351823
hsa-miR-200b	path:04270_11	Vascular smooth muscle contraction	3/765	21/21796	0.0357745
hsa-miR-200b	path:04510_8	Focal adhesion	3/765	21/21796	0.0357745
hsa-miR-200b	path:05215_4	Prostate cancer	3/765	21/21796	0.0357745
hsa-miR-200b	path:04810_2	Regulation of actin cytoskeleton	4/765	36/21796	0.0364649
hsa-miR-200b	path:05222_2	Small cell lung cancer	4/765	36/21796	0.0364649
hsa-miR-200b	path:04110_12	Cell cycle	5/765	53/21796	0.0377683
hsa-miR-200b	path:00600_1	Sphingolipid metabolism	4/765	37/21796	0.0397895
hsa-miR-200b	path:04510_15	Focal adhesion	4/765	37/21796	0.0397895
hsa-miR-200b	path:04350_5	TGF-beta signaling pathway	3/765	22/21796	0.0403731
hsa-miR-200b	path:04540_9	Gap junction	3/765	22/21796	0.0403731
hsa-miR-200b	path:04310_9	Wnt signaling pathway	6/765	72/21796	0.0405669
hsa-miR-200b	path:04010_4	MAPK signaling pathway	4/765	38/21796	0.0432809
hsa-miR-200b	path:04512_9	ECM-receptor interaction	4/765	38/21796	0.0432809
hsa-miR-200b	path:04810_4	Regulation of actin cytoskeleton	4/765	38/21796	0.0432809
hsa-miR-200b	path:05200_7	Pathways in cancer	4/765	38/21796	0.0432809
hsa-miR-200b	path:00601_8	Glycosphingolipid biosynthesis - lacto and neolacto series	3/765	23/21796	0.0452545
hsa-miR-200b	path:04114_9	Oocyte meiosis	3/765	23/21796	0.0452545
hsa-miR-200b	path:05130_3	Pathogenic Escherichia coli infection	3/765	23/21796	0.0452545
hsa-miR-200b	path:05142_2	Chagas disease	3/765	23/21796	0.0452545
hsa-miR-200b	path:04130_7	SNARE interactions in vesicular transport	2/765	10/21796	0.0459249
hsa-miR-200b	path:04730_4	Long-term depression	2/765	10/21796	0.0459249
hsa-miR-200b	path:04914_4	Progesterone-mediated oocyte maturation	2/765	10/21796	0.0459249
hsa-miR-200b	path:04720_6	Long-term potentiation	5/765	56/21796	0.0462088
hsa-miR-200b	path:00562_1	Inositol phosphate metabolism	4/765	39/21796	0.046939
hsa-miR-200b	path:04510_19	Focal adhesion	4/765	39/21796	0.046939
hsa-miR-200b	path:04666_9	Fc gamma R-mediated phagocytosis	4/765	39/21796	0.046939
hsa-miR-200b	path:04110_3	Cell cycle	5/765	57/21796	0.0492517
hsa-miR-200c	path:04722_1	Neurotrophin signaling pathway	13/729	60/21796	7.14155e-08
hsa-miR-200c	path:04722_3	Neurotrophin signaling pathway	13/729	70/21796	4.82262e-07
hsa-miR-200c	path:04722_12	Neurotrophin signaling pathway	11/729	56/21796	2.05083e-06
hsa-miR-200c	path:04360_7	Axon guidance	7/729	29/21796	3.73163e-05
hsa-miR-200c	path:04350_7	TGF-beta signaling pathway	6/729	22/21796	6.46644e-05
hsa-miR-200c	path:04722_7	Neurotrophin signaling pathway	8/729	43/21796	7.74485e-05
hsa-miR-200c	path:04310_6	Wnt signaling pathway	9/729	55/21796	7.98917e-05
hsa-miR-200c	path:04720_2	Long-term potentiation	9/729	60/21796	0.000160078
hsa-miR-200c	path:04114_8	Oocyte meiosis	6/729	28/21796	0.000275142
hsa-miR-200c	path:04012_6	ErbB signaling pathway	6/729	30/21796	0.00040966
hsa-miR-200c	path:04360_13	Axon guidance	6/729	30/21796	0.00040966
hsa-miR-200c	path:04622_6	RIG-I-like receptor signaling pathway	4/729	12/21796	0.000495672
hsa-miR-200c	path:04540_2	Gap junction	7/729	43/21796	0.000513191
hsa-miR-200c	path:04722_2	Neurotrophin signaling pathway	7/729	43/21796	0.000513191
hsa-miR-200c	path:04670_14	Leukocyte transendothelial migration	5/729	21/21796	0.00053778
hsa-miR-200c	path:04012_5	ErbB signaling pathway	7/729	44/21796	0.000592893
hsa-miR-200c	path:04722_4	Neurotrophin signaling pathway	7/729	45/21796	0.000682116
hsa-miR-200c	path:04130_5	SNARE interactions in vesicular transport	3/729	6/21796	0.000690943
hsa-miR-200c	path:04722_14	Neurotrophin signaling pathway	6/729	33/21796	0.000701722
hsa-miR-200c	path:04720_1	Long-term potentiation	8/729	60/21796	0.000829597
hsa-miR-200c	path:04720_4	Long-term potentiation	8/729	60/21796	0.000829597
hsa-miR-200c	path:04530_4	Tight junction	5/729	23/21796	0.000841351
hsa-miR-200c	path:04670_12	Leukocyte transendothelial migration	5/729	23/21796	0.000841351
hsa-miR-200c	path:04270_9	Vascular smooth muscle contraction	6/729	35/21796	0.000971687
hsa-miR-200c	path:04810_16	Regulation of actin cytoskeleton	8/729	62/21796	0.00103402
hsa-miR-200c	path:04510_13	Focal adhesion	12/729	127/21796	0.00115161
hsa-miR-200c	path:04010_3	MAPK signaling pathway	9/729	78/21796	0.00115872
hsa-miR-200c	path:04350_6	TGF-beta signaling pathway	5/729	25/21796	0.00125699
hsa-miR-200c	path:04722_11	Neurotrophin signaling pathway	6/729	37/21796	0.00131508
hsa-miR-200c	path:04510_6	Focal adhesion	12/729	129/21796	0.0013191
hsa-miR-200c	path:04510_5	Focal adhesion	12/729	130/21796	0.00141012
hsa-miR-200c	path:04510_7	Focal adhesion	12/729	130/21796	0.00141012
hsa-miR-200c	path:04540_10	Gap junction	5/729	26/21796	0.00151389
hsa-miR-200c	path:04360_15	Axon guidance	4/729	16/21796	0.00163798
hsa-miR-200c	path:04670_16	Leukocyte transendothelial migration	5/729	27/21796	0.0018074
hsa-miR-200c	path:04130_6	SNARE interactions in vesicular transport	3/729	8/21796	0.00183973
hsa-miR-200c	path:05211_4	Renal cell carcinoma	3/729	8/21796	0.00183973
hsa-miR-200c	path:05215_6	Prostate cancer	3/729	8/21796	0.00183973
hsa-miR-200c	path:04110_12	Cell cycle	7/729	53/21796	0.00183992
hsa-miR-200c	path:04720_5	Long-term potentiation	7/729	54/21796	0.00205405
hsa-miR-200c	path:04722_8	Neurotrophin signaling pathway	4/729	17/21796	0.00208575
hsa-miR-200c	path:04810_11	Regulation of actin cytoskeleton	4/729	17/21796	0.00208575
hsa-miR-200c	path:04360_14	Axon guidance	5/729	29/21796	0.00251619
hsa-miR-200c	path:04720_3	Long-term potentiation	7/729	56/21796	0.00253969
hsa-miR-200c	path:04810_8	Regulation of actin cytoskeleton	7/729	56/21796	0.00253969
hsa-miR-200c	path:04916_6	Melanogenesis	4/729	18/21796	0.00261136
hsa-miR-200c	path:04970_5	Salivary secretion	4/729	18/21796	0.00261136
hsa-miR-200c	path:05200_35	Pathways in cancer	4/729	18/21796	0.00261136
hsa-miR-200c	path:05200_36	Pathways in cancer	4/729	18/21796	0.00261136
hsa-miR-200c	path:05222_1	Small cell lung cancer	4/729	18/21796	0.00261136
hsa-miR-200c	path:04510_4	Focal adhesion	8/729	72/21796	0.00273484
hsa-miR-200c	path:04110_3	Cell cycle	7/729	57/21796	0.00281335
hsa-miR-200c	path:04270_14	Vascular smooth muscle contraction	5/729	30/21796	0.0029375
hsa-miR-200c	path:04540_6	Gap junction	5/729	30/21796	0.0029375
hsa-miR-200c	path:04010_8	MAPK signaling pathway	2/729	3/21796	0.00327702
hsa-miR-200c	path:04512_23	ECM-receptor interaction	2/729	3/21796	0.00327702
hsa-miR-200c	path:04010_21	MAPK signaling pathway	5/729	31/21796	0.00340745
hsa-miR-200c	path:04670_7	Leukocyte transendothelial migration	5/729	31/21796	0.00340745
hsa-miR-200c	path:05200_13	Pathways in cancer	7/729	59/21796	0.00342792
hsa-miR-200c	path:04020_3	Calcium signaling pathway	8/729	76/21796	0.00383581
hsa-miR-200c	path:04360_4	Axon guidance	4/729	20/21796	0.00392106
hsa-miR-200c	path:04530_3	Tight junction	5/729	32/21796	0.00392908
hsa-miR-200c	path:04920_7	Adipocytokine signaling pathway	5/729	32/21796	0.00392908
hsa-miR-200c	path:04810_12	Regulation of actin cytoskeleton	6/729	46/21796	0.0041107
hsa-miR-200c	path:04270_12	Vascular smooth muscle contraction	5/729	33/21796	0.00450539
hsa-miR-200c	path:04520_8	Adherens junction	5/729	33/21796	0.00450539
hsa-miR-200c	path:04920_3	Adipocytokine signaling pathway	5/729	34/21796	0.00513938
hsa-miR-200c	path:04350_5	TGF-beta signaling pathway	4/729	22/21796	0.00561495
hsa-miR-200c	path:04150_2	mTOR signaling pathway	5/729	35/21796	0.00583399
hsa-miR-200c	path:04510_2	Focal adhesion	5/729	35/21796	0.00583399
hsa-miR-200c	path:04810_3	Regulation of actin cytoskeleton	7/729	66/21796	0.00640614
hsa-miR-200c	path:04512_24	ECM-receptor interaction	2/729	4/21796	0.0064087
hsa-miR-200c	path:05410_2	Hypertrophic cardiomyopathy (HCM)	2/729	4/21796	0.0064087
hsa-miR-200c	path:05414_3	Dilated cardiomyopathy	2/729	4/21796	0.0064087
hsa-miR-200c	path:05416_1	Viral myocarditis	2/729	4/21796	0.0064087
hsa-miR-200c	path:05200_16	Pathways in cancer	3/729	12/21796	0.00653922
hsa-miR-200c	path:04730_2	Long-term depression	6/729	51/21796	0.006869
hsa-miR-200c	path:04730_6	Long-term depression	6/729	51/21796	0.006869
hsa-miR-200c	path:04670_13	Leukocyte transendothelial migration	4/729	24/21796	0.00773715
hsa-miR-200c	path:04810_19	Regulation of actin cytoskeleton	4/729	24/21796	0.00773715
hsa-miR-200c	path:05200_22	Pathways in cancer	4/729	24/21796	0.00773715
hsa-miR-200c	path:04540_3	Gap junction	3/729	13/21796	0.00829186
hsa-miR-200c	path:04510_11	Focal adhesion	5/729	38/21796	0.00831041
hsa-miR-200c	path:04010_16	MAPK signaling pathway	6/729	54/21796	0.00905781
hsa-miR-200c	path:04510_18	Focal adhesion	5/729	39/21796	0.00927604
hsa-miR-200c	path:04971_1	Gastric acid secretion	3/729	14/21796	0.0102941
hsa-miR-200c	path:04971_3	Gastric acid secretion	3/729	14/21796	0.0102941
hsa-miR-200c	path:04350_1	TGF-beta signaling pathway	4/729	26/21796	0.0103274
hsa-miR-200c	path:04920_5	Adipocytokine signaling pathway	4/729	26/21796	0.0103274
hsa-miR-200c	path:04971_4	Gastric acid secretion	4/729	26/21796	0.0103274
hsa-miR-200c	path:04512_20	ECM-receptor interaction	2/729	5/21796	0.010445
hsa-miR-200c	path:05100_3	Bacterial invasion of epithelial cells	2/729	5/21796	0.010445
hsa-miR-200c	path:05144_2	Malaria	2/729	5/21796	0.010445
hsa-miR-200c	path:04720_6	Long-term potentiation	6/729	56/21796	0.0107686
hsa-miR-200c	path:04310_4	Wnt signaling pathway	5/729	41/21796	0.0114335
hsa-miR-200c	path:04650_21	Natural killer cell mediated cytotoxicity	5/729	41/21796	0.0114335
hsa-miR-200c	path:04810_10	Regulation of actin cytoskeleton	5/729	41/21796	0.0114335
hsa-miR-200c	path:04971_2	Gastric acid secretion	4/729	27/21796	0.0118091
hsa-miR-200c	path:05223_1	Non-small cell lung cancer	4/729	27/21796	0.0118091
hsa-miR-200c	path:04114_2	Oocyte meiosis	3/729	15/21796	0.0125522
hsa-miR-200c	path:04972_1	Pancreatic secretion	3/729	15/21796	0.0125522
hsa-miR-200c	path:04110_1	Cell cycle	5/729	42/21796	0.0126304
hsa-miR-200c	path:04810_15	Regulation of actin cytoskeleton	5/729	42/21796	0.0126304
hsa-miR-200c	path:04350_8	TGF-beta signaling pathway	4/729	28/21796	0.0134206
hsa-miR-200c	path:04540_8	Gap junction	4/729	28/21796	0.0134206
hsa-miR-200c	path:04510_3	Focal adhesion	6/729	60/21796	0.0148537
hsa-miR-200c	path:04914_3	Progesterone-mediated oocyte maturation	3/729	16/21796	0.0150709
hsa-miR-200c	path:04960_3	Aldosterone-regulated sodium reabsorption	3/729	16/21796	0.0150709
hsa-miR-200c	path:04960_4	Aldosterone-regulated sodium reabsorption	3/729	16/21796	0.0150709
hsa-miR-200c	path:04012_9	ErbB signaling pathway	5/729	44/21796	0.0152723
hsa-miR-200c	path:04650_6	Natural killer cell mediated cytotoxicity	5/729	44/21796	0.0152723
hsa-miR-200c	path:00640_4	Propanoate metabolism	2/729	6/21796	0.015322
hsa-miR-200c	path:04114_13	Oocyte meiosis	4/729	30/21796	0.0170464
hsa-miR-200c	path:04114_14	Oocyte meiosis	4/729	30/21796	0.0170464
hsa-miR-200c	path:04960_1	Aldosterone-regulated sodium reabsorption	4/729	30/21796	0.0170464
hsa-miR-200c	path:05220_8	Chronic myeloid leukemia	4/729	30/21796	0.0170464
hsa-miR-200c	path:04062_8	Chemokine signaling pathway	3/729	17/21796	0.0178535
hsa-miR-200c	path:04270_1	Vascular smooth muscle contraction	3/729	17/21796	0.0178535
hsa-miR-200c	path:05200_33	Pathways in cancer	3/729	17/21796	0.0178535
hsa-miR-200c	path:05200_34	Pathways in cancer	3/729	17/21796	0.0178535
hsa-miR-200c	path:05211_5	Renal cell carcinoma	3/729	17/21796	0.0178535
hsa-miR-200c	path:04110_11	Cell cycle	5/729	46/21796	0.0182598
hsa-miR-200c	path:04666_6	Fc gamma R-mediated phagocytosis	5/729	46/21796	0.0182598
hsa-miR-200c	path:04810_13	Regulation of actin cytoskeleton	5/729	46/21796	0.0182598
hsa-miR-200c	path:04110_14	Cell cycle	4/729	31/21796	0.019067
hsa-miR-200c	path:04020_2	Calcium signaling pathway	9/729	120/21796	0.0194538
hsa-miR-200c	path:04110_15	Cell cycle	5/729	47/21796	0.0198881
hsa-miR-200c	path:04110_16	Cell cycle	5/729	47/21796	0.0198881
hsa-miR-200c	path:04330_1	Notch signaling pathway	5/729	47/21796	0.0198881
hsa-miR-200c	path:04650_10	Natural killer cell mediated cytotoxicity	5/729	47/21796	0.0198881
hsa-miR-200c	path:04360_6	Axon guidance	3/729	18/21796	0.0209019
hsa-miR-200c	path:04666_12	Fc gamma R-mediated phagocytosis	3/729	18/21796	0.0209019
hsa-miR-200c	path:04970_4	Salivary secretion	3/729	18/21796	0.0209019
hsa-miR-200c	path:05110_2	Vibrio cholerae infection	2/729	7/21796	0.0209791
hsa-miR-200c	path:04670_2	Leukocyte transendothelial migration	4/729	32/21796	0.0212296
hsa-miR-200c	path:04722_5	Neurotrophin signaling pathway	4/729	32/21796	0.0212296
hsa-miR-200c	path:04510_1	Focal adhesion	9/729	123/21796	0.0224471
hsa-miR-200c	path:04510_12	Focal adhesion	6/729	66/21796	0.0228244
hsa-miR-200c	path:04810_9	Regulation of actin cytoskeleton	6/729	66/21796	0.0228244
hsa-miR-200c	path:04810_17	Regulation of actin cytoskeleton	6/729	66/21796	0.0228244
hsa-miR-200c	path:04114_5	Oocyte meiosis	5/729	49/21796	0.0234232
hsa-miR-200c	path:04010_20	MAPK signaling pathway	4/729	33/21796	0.0235364
hsa-miR-200c	path:04360_5	Axon guidance	3/729	19/21796	0.024217
hsa-miR-200c	path:04540_5	Gap junction	3/729	19/21796	0.024217
hsa-miR-200c	path:04670_17	Leukocyte transendothelial migration	3/729	19/21796	0.024217
hsa-miR-200c	path:04962_2	Vasopressin-regulated water reabsorption	3/729	19/21796	0.024217
hsa-miR-200c	path:05211_3	Renal cell carcinoma	3/729	19/21796	0.024217
hsa-miR-200c	path:04340_1	Hedgehog signaling pathway	5/729	50/21796	0.0253332
hsa-miR-200c	path:04810_18	Regulation of actin cytoskeleton	5/729	50/21796	0.0253332
hsa-miR-200c	path:04666_7	Fc gamma R-mediated phagocytosis	5/729	51/21796	0.0273401
hsa-miR-200c	path:05200_3	Pathways in cancer	5/729	51/21796	0.0273401
hsa-miR-200c	path:04512_22	ECM-receptor interaction	2/729	8/21796	0.027359
hsa-miR-200c	path:04722_6	Neurotrophin signaling pathway	2/729	8/21796	0.027359
hsa-miR-200c	path:05010_3	Alzheimer's disease	2/729	8/21796	0.027359
hsa-miR-200c	path:05100_14	Bacterial invasion of epithelial cells	2/729	8/21796	0.027359
hsa-miR-200c	path:04670_15	Leukocyte transendothelial migration	3/729	20/21796	0.0277987
hsa-miR-200c	path:04970_1	Salivary secretion	3/729	20/21796	0.0277987
hsa-miR-200c	path:05210_2	Colorectal cancer	3/729	20/21796	0.0277987
hsa-miR-200c	path:04530_5	Tight junction	5/729	52/21796	0.0294454
hsa-miR-200c	path:04666_13	Fc gamma R-mediated phagocytosis	5/729	52/21796	0.0294454
hsa-miR-200c	path:04630_2	Jak-STAT signaling pathway	7/729	90/21796	0.0311604
hsa-miR-200c	path:04810_2	Regulation of actin cytoskeleton	4/729	36/21796	0.0313398
hsa-miR-200c	path:04270_11	Vascular smooth muscle contraction	3/729	21/21796	0.0316456
hsa-miR-200c	path:04510_8	Focal adhesion	3/729	21/21796	0.0316456
hsa-miR-200c	path:04730_5	Long-term depression	3/729	21/21796	0.0316456
hsa-miR-200c	path:04912_9	GnRH signaling pathway	3/729	21/21796	0.0316456
hsa-miR-200c	path:05215_4	Prostate cancer	3/729	21/21796	0.0316456
hsa-miR-200c	path:04310_9	Wnt signaling pathway	6/729	72/21796	0.0332589
hsa-miR-200c	path:00750_2	Vitamin B6 metabolism	1/729	1/21796	0.0334465
hsa-miR-200c	path:04514_30	Cell adhesion molecules (CAMs)	1/729	1/21796	0.0334465
hsa-miR-200c	path:04514_40	Cell adhesion molecules (CAMs)	1/729	1/21796	0.0334465
hsa-miR-200c	path:04514_79	Cell adhesion molecules (CAMs)	1/729	1/21796	0.0334465
hsa-miR-200c	path:04514_81	Cell adhesion molecules (CAMs)	1/729	1/21796	0.0334465
hsa-miR-200c	path:05412_1	Arrhythmogenic right ventricular cardiomyopathy (ARVC)	1/729	1/21796	0.0334465
hsa-miR-200c	path:04010_1	MAPK signaling pathway	4/729	37/21796	0.0342395
hsa-miR-200c	path:04144_2	Endocytosis	4/729	37/21796	0.0342395
hsa-miR-200c	path:04510_15	Focal adhesion	4/729	37/21796	0.0342395
hsa-miR-200c	path:04920_1	Adipocytokine signaling pathway	4/729	37/21796	0.0342395
hsa-miR-200c	path:04320_4	Dorso-ventral axis formation	2/729	9/21796	0.0344069
hsa-miR-200c	path:05212_7	Pancreatic cancer	2/729	9/21796	0.0344069
hsa-miR-200c	path:04540_9	Gap junction	3/729	22/21796	0.0357557
hsa-miR-200c	path:04920_6	Adipocytokine signaling pathway	3/729	22/21796	0.0357557
hsa-miR-200c	path:05210_3	Colorectal cancer	3/729	22/21796	0.0357557
hsa-miR-200c	path:04010_4	MAPK signaling pathway	4/729	38/21796	0.03729
hsa-miR-200c	path:04810_4	Regulation of actin cytoskeleton	4/729	38/21796	0.03729
hsa-miR-200c	path:05200_7	Pathways in cancer	4/729	38/21796	0.03729
hsa-miR-200c	path:05200_15	Pathways in cancer	4/729	38/21796	0.03729
hsa-miR-200c	path:04020_1	Calcium signaling pathway	8/729	114/21796	0.0375936
hsa-miR-200c	path:04114_9	Oocyte meiosis	3/729	23/21796	0.040126
hsa-miR-200c	path:05130_3	Pathogenic Escherichia coli infection	3/729	23/21796	0.040126
hsa-miR-200c	path:05142_2	Chagas disease	3/729	23/21796	0.040126
hsa-miR-200c	path:04510_19	Focal adhesion	4/729	39/21796	0.0404916
hsa-miR-200c	path:04666_9	Fc gamma R-mediated phagocytosis	4/729	39/21796	0.0404916
hsa-miR-200c	path:04130_7	SNARE interactions in vesicular transport	2/729	10/21796	0.0420712
hsa-miR-200c	path:04730_4	Long-term depression	2/729	10/21796	0.0420712
hsa-miR-200c	path:04914_4	Progesterone-mediated oocyte maturation	2/729	10/21796	0.0420712
hsa-miR-200c	path:04666_11	Fc gamma R-mediated phagocytosis	4/729	40/21796	0.0438444
hsa-miR-200c	path:04062_7	Chemokine signaling pathway	5/729	58/21796	0.0441996
hsa-miR-200c	path:04070_5	Phosphatidylinositol signaling system	5/729	58/21796	0.0441996
hsa-miR-200c	path:04370_6	VEGF signaling pathway	3/729	24/21796	0.044753
hsa-miR-200c	path:04540_7	Gap junction	3/729	24/21796	0.044753
hsa-miR-200c	path:04920_2	Adipocytokine signaling pathway	3/729	24/21796	0.044753
hsa-miR-200c	path:04270_3	Vascular smooth muscle contraction	4/729	41/21796	0.0473483
hsa-miR-200c	path:04630_1	Jak-STAT signaling pathway	4/729	41/21796	0.0473483
hsa-miR-200c	path:04730_1	Long-term depression	4/729	41/21796	0.0473483
hsa-miR-200c	path:05215_5	Prostate cancer	4/729	41/21796	0.0473483
hsa-miR-200c	path:04010_15	MAPK signaling pathway	5/729	60/21796	0.0499436
hsa-miR-203	path:04910_13	Insulin signaling pathway	13/1761	35/21796	1.62472e-06
hsa-miR-203	path:04144_2	Endocytosis	13/1761	37/21796	3.36309e-06
hsa-miR-203	path:04722_12	Neurotrophin signaling pathway	16/1761	56/21796	5.70169e-06
hsa-miR-203	path:04510_18	Focal adhesion	13/1761	39/21796	6.57859e-06
hsa-miR-203	path:05200_4	Pathways in cancer	19/1761	76/21796	6.89445e-06
hsa-miR-203	path:04930_2	Type II diabetes mellitus	10/1761	26/21796	1.83778e-05
hsa-miR-203	path:04510_15	Focal adhesion	12/1761	37/21796	2.04286e-05
hsa-miR-203	path:04930_3	Type II diabetes mellitus	11/1761	32/21796	2.43111e-05
hsa-miR-203	path:04510_11	Focal adhesion	12/1761	38/21796	2.76718e-05
hsa-miR-203	path:04910_2	Insulin signaling pathway	12/1761	39/21796	3.70466e-05
hsa-miR-203	path:00970_1	Aminoacyl-tRNA biosynthesis	4/1761	4/21796	4.24785e-05
hsa-miR-203	path:04730_3	Long-term depression	6/1761	10/21796	4.35649e-05
hsa-miR-203	path:04930_4	Type II diabetes mellitus	11/1761	35/21796	6.26859e-05
hsa-miR-203	path:04666_2	Fc gamma R-mediated phagocytosis	11/1761	36/21796	8.37144e-05
hsa-miR-203	path:04510_6	Focal adhesion	24/1761	129/21796	9.44457e-05
hsa-miR-203	path:04510_14	Focal adhesion	23/1761	122/21796	0.000106283
hsa-miR-203	path:04510_5	Focal adhesion	24/1761	130/21796	0.000107095
hsa-miR-203	path:04510_7	Focal adhesion	24/1761	130/21796	0.000107095
hsa-miR-203	path:04722_11	Neurotrophin signaling pathway	11/1761	37/21796	0.000110489
hsa-miR-203	path:04510_1	Focal adhesion	23/1761	123/21796	0.000120887
hsa-miR-203	path:04670_18	Leukocyte transendothelial migration	9/1761	26/21796	0.000126491
hsa-miR-203	path:04670_20	Leukocyte transendothelial migration	9/1761	26/21796	0.000126491
hsa-miR-203	path:04960_4	Aldosterone-regulated sodium reabsorption	7/1761	16/21796	0.000132211
hsa-miR-203	path:05200_7	Pathways in cancer	11/1761	38/21796	0.00014423
hsa-miR-203	path:05200_15	Pathways in cancer	11/1761	38/21796	0.00014423
hsa-miR-203	path:04666_7	Fc gamma R-mediated phagocytosis	13/1761	51/21796	0.000154355
hsa-miR-203	path:04666_13	Fc gamma R-mediated phagocytosis	13/1761	52/21796	0.000190736
hsa-miR-203	path:04510_13	Focal adhesion	23/1761	127/21796	0.00019871
hsa-miR-203	path:05200_13	Pathways in cancer	14/1761	59/21796	0.00019897
hsa-miR-203	path:05145_9	Toxoplasmosis	7/1761	17/21796	0.000209102
hsa-miR-203	path:04650_9	Natural killer cell mediated cytotoxicity	12/1761	46/21796	0.000216867
hsa-miR-203	path:04666_5	Fc gamma R-mediated phagocytosis	12/1761	46/21796	0.000216867
hsa-miR-203	path:04666_6	Fc gamma R-mediated phagocytosis	12/1761	46/21796	0.000216867
hsa-miR-203	path:04910_8	Insulin signaling pathway	9/1761	28/21796	0.000241149
hsa-miR-203	path:04920_3	Adipocytokine signaling pathway	10/1761	34/21796	0.000249355
hsa-miR-203	path:05200_14	Pathways in cancer	10/1761	34/21796	0.000249355
hsa-miR-203	path:04910_11	Insulin signaling pathway	6/1761	13/21796	0.000287728
hsa-miR-203	path:04666_8	Fc gamma R-mediated phagocytosis	12/1761	48/21796	0.000333839
hsa-miR-203	path:04062_5	Chemokine signaling pathway	17/1761	85/21796	0.00039597
hsa-miR-203	path:04062_3	Chemokine signaling pathway	17/1761	86/21796	0.000456954
hsa-miR-203	path:04510_17	Focal adhesion	7/1761	19/21796	0.000469057
hsa-miR-203	path:04670_17	Leukocyte transendothelial migration	7/1761	19/21796	0.000469057
hsa-miR-203	path:04670_19	Leukocyte transendothelial migration	7/1761	19/21796	0.000469057
hsa-miR-203	path:05211_6	Renal cell carcinoma	7/1761	19/21796	0.000469057
hsa-miR-203	path:04510_10	Focal adhesion	6/1761	14/21796	0.000469145
hsa-miR-203	path:04910_1	Insulin signaling pathway	11/1761	43/21796	0.000473619
hsa-miR-203	path:04920_1	Adipocytokine signaling pathway	10/1761	37/21796	0.000529769
hsa-miR-203	path:04666_10	Fc gamma R-mediated phagocytosis	9/1761	31/21796	0.000564057
hsa-miR-203	path:04510_9	Focal adhesion	11/1761	44/21796	0.000585908
hsa-miR-203	path:04062_7	Chemokine signaling pathway	13/1761	58/21796	0.000601148
hsa-miR-203	path:04730_2	Long-term depression	12/1761	51/21796	0.000606672
hsa-miR-203	path:05200_3	Pathways in cancer	12/1761	51/21796	0.000606672
hsa-miR-203	path:05212_5	Pancreatic cancer	7/1761	20/21796	0.00067156
hsa-miR-203	path:04810_3	Regulation of actin cytoskeleton	14/1761	66/21796	0.000679374
hsa-miR-203	path:04666_4	Fc gamma R-mediated phagocytosis	11/1761	45/21796	0.000719533
hsa-miR-203	path:05216_2	Thyroid cancer	6/1761	15/21796	0.000728611
hsa-miR-203	path:04920_7	Adipocytokine signaling pathway	9/1761	32/21796	0.000729043
hsa-miR-203	path:04920_5	Adipocytokine signaling pathway	8/1761	26/21796	0.000743782
hsa-miR-203	path:04630_2	Jak-STAT signaling pathway	17/1761	90/21796	0.000788645
hsa-miR-203	path:04666_9	Fc gamma R-mediated phagocytosis	10/1761	39/21796	0.000833366
hsa-miR-203	path:04062_6	Chemokine signaling pathway	13/1761	60/21796	0.000846012
hsa-miR-203	path:04722_1	Neurotrophin signaling pathway	13/1761	60/21796	0.000846012
hsa-miR-203	path:04650_7	Natural killer cell mediated cytotoxicity	9/1761	33/21796	0.000931316
hsa-miR-203	path:05218_5	Melanoma	7/1761	21/21796	0.00093755
hsa-miR-203	path:04062_10	Chemokine signaling pathway	14/1761	69/21796	0.00108018
hsa-miR-203	path:04350_10	TGF-beta signaling pathway	6/1761	16/21796	0.00108645
hsa-miR-203	path:04960_3	Aldosterone-regulated sodium reabsorption	6/1761	16/21796	0.00108645
hsa-miR-203	path:04070_1	Phosphatidylinositol signaling system	14/1761	70/21796	0.00125152
hsa-miR-203	path:04722_3	Neurotrophin signaling pathway	14/1761	70/21796	0.00125152
hsa-miR-203	path:04730_1	Long-term depression	10/1761	41/21796	0.00126698
hsa-miR-203	path:04350_8	TGF-beta signaling pathway	8/1761	28/21796	0.00127941
hsa-miR-203	path:04350_5	TGF-beta signaling pathway	7/1761	22/21796	0.00127994
hsa-miR-203	path:04660_5	T cell receptor signaling pathway	7/1761	22/21796	0.00127994
hsa-miR-203	path:04810_8	Regulation of actin cytoskeleton	12/1761	56/21796	0.00146502
hsa-miR-203	path:04310_1	Wnt signaling pathway	9/1761	35/21796	0.00147202
hsa-miR-203	path:04650_13	Natural killer cell mediated cytotoxicity	11/1761	49/21796	0.00153179
hsa-miR-203	path:04012_1	ErbB signaling pathway	10/1761	42/21796	0.0015442
hsa-miR-203	path:04650_8	Natural killer cell mediated cytotoxicity	10/1761	42/21796	0.0015442
hsa-miR-203	path:05211_5	Renal cell carcinoma	6/1761	17/21796	0.00156501
hsa-miR-203	path:05144_1	Malaria	5/1761	12/21796	0.00167262
hsa-miR-203	path:05211_1	Renal cell carcinoma	7/1761	23/21796	0.0017128
hsa-miR-203	path:05222_2	Small cell lung cancer	9/1761	36/21796	0.00182388
hsa-miR-203	path:04722_2	Neurotrophin signaling pathway	10/1761	43/21796	0.00186861
hsa-miR-203	path:04722_7	Neurotrophin signaling pathway	10/1761	43/21796	0.00186861
hsa-miR-203	path:04810_9	Regulation of actin cytoskeleton	13/1761	66/21796	0.00212852
hsa-miR-203	path:04730_6	Long-term depression	11/1761	51/21796	0.00215716
hsa-miR-203	path:04012_5	ErbB signaling pathway	10/1761	44/21796	0.00224588
hsa-miR-203	path:04012_9	ErbB signaling pathway	10/1761	44/21796	0.00224588
hsa-miR-203	path:04650_6	Natural killer cell mediated cytotoxicity	10/1761	44/21796	0.00224588
hsa-miR-203	path:04650_12	Natural killer cell mediated cytotoxicity	10/1761	44/21796	0.00224588
hsa-miR-203	path:04320_3	Dorso-ventral axis formation	4/1761	8/21796	0.00228011
hsa-miR-203	path:04722_6	Neurotrophin signaling pathway	4/1761	8/21796	0.00228011
hsa-miR-203	path:05200_21	Pathways in cancer	4/1761	8/21796	0.00228011
hsa-miR-203	path:04070_2	Phosphatidylinositol signaling system	13/1761	67/21796	0.00244932
hsa-miR-203	path:05120_2	Epithelial cell signaling in Helicobacter pylori infection	5/1761	13/21796	0.00253819
hsa-miR-203	path:04010_15	MAPK signaling pathway	12/1761	60/21796	0.00272031
hsa-miR-203	path:04610_4	Complement and coagulation cascades	7/1761	25/21796	0.00291136
hsa-miR-203	path:04540_5	Gap junction	6/1761	19/21796	0.00298184
hsa-miR-203	path:05200_5	Pathways in cancer	10/1761	46/21796	0.00318322
hsa-miR-203	path:04510_19	Focal adhesion	9/1761	39/21796	0.00329616
hsa-miR-203	path:04010_16	MAPK signaling pathway	11/1761	54/21796	0.00346867
hsa-miR-203	path:04540_10	Gap junction	7/1761	26/21796	0.00370995
hsa-miR-203	path:04610_3	Complement and coagulation cascades	7/1761	26/21796	0.00370995
hsa-miR-203	path:05212_1	Pancreatic cancer	7/1761	26/21796	0.00370995
hsa-miR-203	path:04650_10	Natural killer cell mediated cytotoxicity	10/1761	47/21796	0.00375621
hsa-miR-203	path:04320_4	Dorso-ventral axis formation	4/1761	9/21796	0.00384254
hsa-miR-203	path:04666_11	Fc gamma R-mediated phagocytosis	9/1761	40/21796	0.00395359
hsa-miR-203	path:04650_18	Natural killer cell mediated cytotoxicity	6/1761	20/21796	0.00397195
hsa-miR-203	path:04670_15	Leukocyte transendothelial migration	6/1761	20/21796	0.00397195
hsa-miR-203	path:04510_4	Focal adhesion	13/1761	72/21796	0.00470083
hsa-miR-203	path:04630_1	Jak-STAT signaling pathway	9/1761	41/21796	0.0047092
hsa-miR-203	path:04810_10	Regulation of actin cytoskeleton	9/1761	41/21796	0.0047092
hsa-miR-203	path:04510_16	Focal adhesion	12/1761	64/21796	0.00473485
hsa-miR-203	path:04910_7	Insulin signaling pathway	12/1761	64/21796	0.00473485
hsa-miR-203	path:04210_4	Apoptosis	5/1761	15/21796	0.00516717
hsa-miR-203	path:04510_8	Focal adhesion	6/1761	21/21796	0.00518571
hsa-miR-203	path:05212_4	Pancreatic cancer	6/1761	21/21796	0.00518571
hsa-miR-203	path:04650_2	Natural killer cell mediated cytotoxicity	9/1761	42/21796	0.00557238
hsa-miR-203	path:05200_20	Pathways in cancer	9/1761	42/21796	0.00557238
hsa-miR-203	path:05215_9	Prostate cancer	9/1761	42/21796	0.00557238
hsa-miR-203	path:04270_9	Vascular smooth muscle contraction	8/1761	35/21796	0.00583983
hsa-miR-203	path:04730_4	Long-term depression	4/1761	10/21796	0.00599718
hsa-miR-203	path:05140_7	Leishmaniasis	4/1761	10/21796	0.00599718
hsa-miR-203	path:04070_5	Phosphatidylinositol signaling system	11/1761	58/21796	0.00613354
hsa-miR-203	path:04060_23	Cytokine-cytokine receptor interaction	2/1761	2/21796	0.00652437
hsa-miR-203	path:04060_24	Cytokine-cytokine receptor interaction	2/1761	2/21796	0.00652437
hsa-miR-203	path:04141_15	Protein processing in endoplasmic reticulum	2/1761	2/21796	0.00652437
hsa-miR-203	path:04540_2	Gap junction	9/1761	43/21796	0.00655279
hsa-miR-203	path:04210_9	Apoptosis	6/1761	22/21796	0.00665038
hsa-miR-203	path:04664_2	Fc epsilon RI signaling pathway	6/1761	22/21796	0.00665038
hsa-miR-203	path:05200_12	Pathways in cancer	6/1761	22/21796	0.00665038
hsa-miR-203	path:04914_9	Progesterone-mediated oocyte maturation	5/1761	16/21796	0.00702205
hsa-miR-203	path:05131_7	Shigellosis	5/1761	16/21796	0.00702205
hsa-miR-203	path:04664_5	Fc epsilon RI signaling pathway	7/1761	29/21796	0.00711318
hsa-miR-203	path:04010_23	MAPK signaling pathway	12/1761	68/21796	0.00779359
hsa-miR-203	path:04370_1	VEGF signaling pathway	10/1761	52/21796	0.0079473
hsa-miR-203	path:04720_4	Long-term potentiation	11/1761	60/21796	0.00796276
hsa-miR-203	path:04650_17	Natural killer cell mediated cytotoxicity	6/1761	23/21796	0.00839305
hsa-miR-203	path:04670_12	Leukocyte transendothelial migration	6/1761	23/21796	0.00839305
hsa-miR-203	path:05218_6	Melanoma	6/1761	23/21796	0.00839305
hsa-miR-203	path:04012_6	ErbB signaling pathway	7/1761	30/21796	0.00864383
hsa-miR-203	path:04310_2	Wnt signaling pathway	7/1761	30/21796	0.00864383
hsa-miR-203	path:04310_3	Wnt signaling pathway	7/1761	30/21796	0.00864383
hsa-miR-203	path:04540_6	Gap junction	7/1761	30/21796	0.00864383
hsa-miR-203	path:04660_8	T cell receptor signaling pathway	7/1761	30/21796	0.00864383
hsa-miR-203	path:04910_4	Insulin signaling pathway	7/1761	30/21796	0.00864383
hsa-miR-203	path:04960_1	Aldosterone-regulated sodium reabsorption	7/1761	30/21796	0.00864383
hsa-miR-203	path:05200_6	Pathways in cancer	7/1761	30/21796	0.00864383
hsa-miR-203	path:05215_7	Prostate cancer	7/1761	30/21796	0.00864383
hsa-miR-203	path:05220_3	Chronic myeloid leukemia	7/1761	30/21796	0.00864383
hsa-miR-203	path:00230_6	Purine metabolism	3/1761	6/21796	0.00874067
hsa-miR-203	path:04130_5	SNARE interactions in vesicular transport	3/1761	6/21796	0.00874067
hsa-miR-203	path:04350_2	TGF-beta signaling pathway	3/1761	6/21796	0.00874067
hsa-miR-203	path:05145_5	Toxoplasmosis	3/1761	6/21796	0.00874067
hsa-miR-203	path:04912_6	GnRH signaling pathway	4/1761	11/21796	0.00882701
hsa-miR-203	path:05142_11	Chagas disease	4/1761	11/21796	0.00882701
hsa-miR-203	path:04722_4	Neurotrophin signaling pathway	9/1761	45/21796	0.00890485
hsa-miR-203	path:00564_9	Glycerophospholipid metabolism	11/1761	61/21796	0.00902324
hsa-miR-203	path:04916_2	Melanogenesis	5/1761	17/21796	0.00929581
hsa-miR-203	path:05100_2	Bacterial invasion of epithelial cells	5/1761	17/21796	0.00929581
hsa-miR-203	path:05210_6	Colorectal cancer	5/1761	17/21796	0.00929581
hsa-miR-203	path:05217_2	Basal cell carcinoma	8/1761	38/21796	0.00978195
hsa-miR-203	path:04070_4	Phosphatidylinositol signaling system	11/1761	62/21796	0.0101895
hsa-miR-203	path:04720_5	Long-term potentiation	10/1761	54/21796	0.0103843
hsa-miR-203	path:04370_6	VEGF signaling pathway	6/1761	24/21796	0.0104403
hsa-miR-203	path:04920_2	Adipocytokine signaling pathway	6/1761	24/21796	0.0104403
hsa-miR-203	path:00564_5	Glycerophospholipid metabolism	11/1761	63/21796	0.0114681
hsa-miR-203	path:05200_10	Pathways in cancer	9/1761	47/21796	0.0118456
hsa-miR-203	path:04660_4	T cell receptor signaling pathway	5/1761	18/21796	0.0120295
hsa-miR-203	path:04666_12	Fc gamma R-mediated phagocytosis	5/1761	18/21796	0.0120295
hsa-miR-203	path:04912_4	GnRH signaling pathway	5/1761	18/21796	0.0120295
hsa-miR-203	path:04920_4	Adipocytokine signaling pathway	5/1761	18/21796	0.0120295
hsa-miR-203	path:05218_4	Melanoma	5/1761	18/21796	0.0120295
hsa-miR-203	path:00510_8	N-Glycan biosynthesis	4/1761	12/21796	0.0124042
hsa-miR-203	path:04973_1	Carbohydrate digestion and absorption	4/1761	12/21796	0.0124042
hsa-miR-203	path:05217_1	Basal cell carcinoma	8/1761	40/21796	0.0133312
hsa-miR-203	path:04720_3	Long-term potentiation	10/1761	56/21796	0.0133508
hsa-miR-203	path:04720_6	Long-term potentiation	10/1761	56/21796	0.0133508
hsa-miR-203	path:04062_12	Chemokine signaling pathway	9/1761	48/21796	0.0135621
hsa-miR-203	path:04141_2	Protein processing in endoplasmic reticulum	3/1761	7/21796	0.0143827
hsa-miR-203	path:05020_6	Prion diseases	3/1761	7/21796	0.0143827
hsa-miR-203	path:05020_8	Prion diseases	3/1761	7/21796	0.0143827
hsa-miR-203	path:05214_11	Glioma	3/1761	7/21796	0.0143827
hsa-miR-203	path:04010_20	MAPK signaling pathway	7/1761	33/21796	0.0146779
hsa-miR-203	path:04062_4	Chemokine signaling pathway	7/1761	33/21796	0.0146779
hsa-miR-203	path:04270_12	Vascular smooth muscle contraction	7/1761	33/21796	0.0146779
hsa-miR-203	path:04722_14	Neurotrophin signaling pathway	7/1761	33/21796	0.0146779
hsa-miR-203	path:04062_9	Chemokine signaling pathway	5/1761	19/21796	0.0152608
hsa-miR-203	path:04920_9	Adipocytokine signaling pathway	5/1761	19/21796	0.0152608
hsa-miR-203	path:04310_4	Wnt signaling pathway	8/1761	41/21796	0.0154214
hsa-miR-203	path:04650_21	Natural killer cell mediated cytotoxicity	8/1761	41/21796	0.0154214
hsa-miR-203	path:05214_1	Glioma	9/1761	49/21796	0.0154558
hsa-miR-203	path:04350_1	TGF-beta signaling pathway	6/1761	26/21796	0.0155503
hsa-miR-203	path:04610_2	Complement and coagulation cascades	6/1761	26/21796	0.0155503
hsa-miR-203	path:04916_4	Melanogenesis	6/1761	26/21796	0.0155503
hsa-miR-203	path:05220_4	Chronic myeloid leukemia	6/1761	26/21796	0.0155503
hsa-miR-203	path:04510_12	Focal adhesion	11/1761	66/21796	0.0160433
hsa-miR-203	path:04810_6	Regulation of actin cytoskeleton	11/1761	66/21796	0.0160433
hsa-miR-203	path:04270_6	Vascular smooth muscle contraction	4/1761	13/21796	0.0167891
hsa-miR-203	path:04662_4	B cell receptor signaling pathway	4/1761	13/21796	0.0167891
hsa-miR-203	path:04722_13	Neurotrophin signaling pathway	4/1761	13/21796	0.0167891
hsa-miR-203	path:05142_8	Chagas disease	4/1761	13/21796	0.0167891
hsa-miR-203	path:04310_8	Wnt signaling pathway	10/1761	58/21796	0.0169107
hsa-miR-203	path:04810_18	Regulation of actin cytoskeleton	9/1761	50/21796	0.0175368
hsa-miR-203	path:04810_15	Regulation of actin cytoskeleton	8/1761	42/21796	0.0177388
hsa-miR-203	path:00230_9	Purine metabolism	2/1761	3/21796	0.0185199
hsa-miR-203	path:04144_1	Endocytosis	2/1761	3/21796	0.0185199
hsa-miR-203	path:00512_1	O-Glycan biosynthesis	6/1761	27/21796	0.0186605
hsa-miR-203	path:04610_5	Complement and coagulation cascades	6/1761	27/21796	0.0186605
hsa-miR-203	path:04620_15	Toll-like receptor signaling pathway	6/1761	27/21796	0.0186605
hsa-miR-203	path:04670_16	Leukocyte transendothelial migration	6/1761	27/21796	0.0186605
hsa-miR-203	path:05214_3	Glioma	6/1761	27/21796	0.0186605
hsa-miR-203	path:05214_9	Glioma	6/1761	27/21796	0.0186605
hsa-miR-203	path:05220_2	Chronic myeloid leukemia	6/1761	27/21796	0.0186605
hsa-miR-203	path:05223_1	Non-small cell lung cancer	6/1761	27/21796	0.0186605
hsa-miR-203	path:04920_8	Adipocytokine signaling pathway	5/1761	20/21796	0.0190237
hsa-miR-203	path:05210_2	Colorectal cancer	5/1761	20/21796	0.0190237
hsa-miR-203	path:05221_6	Acute myeloid leukemia	5/1761	20/21796	0.0190237
hsa-miR-203	path:04150_2	mTOR signaling pathway	7/1761	35/21796	0.0200752
hsa-miR-203	path:04510_2	Focal adhesion	7/1761	35/21796	0.0200752
hsa-miR-203	path:05214_4	Glioma	8/1761	43/21796	0.0202957
hsa-miR-203	path:04510_3	Focal adhesion	10/1761	60/21796	0.021127
hsa-miR-203	path:04720_1	Long-term potentiation	10/1761	60/21796	0.021127
hsa-miR-203	path:04720_2	Long-term potentiation	10/1761	60/21796	0.021127
hsa-miR-203	path:04912_10	GnRH signaling pathway	3/1761	8/21796	0.0216443
hsa-miR-203	path:05010_3	Alzheimer's disease	3/1761	8/21796	0.0216443
hsa-miR-203	path:05145_7	Toxoplasmosis	3/1761	8/21796	0.0216443
hsa-miR-203	path:05145_14	Toxoplasmosis	3/1761	8/21796	0.0216443
hsa-miR-203	path:05212_8	Pancreatic cancer	3/1761	8/21796	0.0216443
hsa-miR-203	path:05223_3	Non-small cell lung cancer	3/1761	8/21796	0.0216443
hsa-miR-203	path:00410_4	beta-Alanine metabolism	4/1761	14/21796	0.0220297
hsa-miR-203	path:04914_7	Progesterone-mediated oocyte maturation	4/1761	14/21796	0.0220297
hsa-miR-203	path:04971_1	Gastric acid secretion	4/1761	14/21796	0.0220297
hsa-miR-203	path:04971_3	Gastric acid secretion	4/1761	14/21796	0.0220297
hsa-miR-203	path:05142_9	Chagas disease	4/1761	14/21796	0.0220297
hsa-miR-203	path:04664_3	Fc epsilon RI signaling pathway	6/1761	28/21796	0.0221699
hsa-miR-203	path:04666_14	Fc gamma R-mediated phagocytosis	6/1761	28/21796	0.0221699
hsa-miR-203	path:05215_10	Prostate cancer	8/1761	44/21796	0.0231035
hsa-miR-203	path:04512_6	ECM-receptor interaction	7/1761	36/21796	0.0232344
hsa-miR-203	path:04270_11	Vascular smooth muscle contraction	5/1761	21/21796	0.0233481
hsa-miR-203	path:04670_14	Leukocyte transendothelial migration	5/1761	21/21796	0.0233481
hsa-miR-203	path:04912_9	GnRH signaling pathway	5/1761	21/21796	0.0233481
hsa-miR-203	path:05131_5	Shigellosis	5/1761	21/21796	0.0233481
hsa-miR-203	path:04062_1	Chemokine signaling pathway	18/1761	135/21796	0.024139
hsa-miR-203	path:05200_8	Pathways in cancer	10/1761	62/21796	0.0260601
hsa-miR-203	path:04012_3	ErbB signaling pathway	6/1761	29/21796	0.0260977
hsa-miR-203	path:04722_9	Neurotrophin signaling pathway	6/1761	29/21796	0.0260977
hsa-miR-203	path:05218_3	Melanoma	6/1761	29/21796	0.0260977
hsa-miR-203	path:05214_2	Glioma	8/1761	45/21796	0.0261735
hsa-miR-203	path:04010_1	MAPK signaling pathway	7/1761	37/21796	0.0267198
hsa-miR-203	path:04012_8	ErbB signaling pathway	4/1761	15/21796	0.0281615
hsa-miR-203	path:04114_1	Oocyte meiosis	4/1761	15/21796	0.0281615
hsa-miR-203	path:04210_14	Apoptosis	4/1761	15/21796	0.0281615
hsa-miR-203	path:04270_10	Vascular smooth muscle contraction	4/1761	15/21796	0.0281615
hsa-miR-203	path:04972_1	Pancreatic secretion	4/1761	15/21796	0.0281615
hsa-miR-203	path:05120_1	Epithelial cell signaling in Helicobacter pylori infection	4/1761	15/21796	0.0281615
hsa-miR-203	path:04062_11	Chemokine signaling pathway	5/1761	22/21796	0.0282592
hsa-miR-203	path:04270_2	Vascular smooth muscle contraction	5/1761	22/21796	0.0282592
hsa-miR-203	path:04350_7	TGF-beta signaling pathway	5/1761	22/21796	0.0282592
hsa-miR-203	path:04662_2	B cell receptor signaling pathway	5/1761	22/21796	0.0282592
hsa-miR-203	path:04664_8	Fc epsilon RI signaling pathway	5/1761	22/21796	0.0282592
hsa-miR-203	path:04920_6	Adipocytokine signaling pathway	5/1761	22/21796	0.0282592
hsa-miR-203	path:05210_3	Colorectal cancer	5/1761	22/21796	0.0282592
hsa-miR-203	path:05222_4	Small cell lung cancer	5/1761	22/21796	0.0282592
hsa-miR-203	path:04730_7	Long-term depression	8/1761	46/21796	0.029516
hsa-miR-203	path:04270_14	Vascular smooth muscle contraction	6/1761	30/21796	0.0304612
hsa-miR-203	path:04621_1	NOD-like receptor signaling pathway	6/1761	30/21796	0.0304612
hsa-miR-203	path:04621_2	NOD-like receptor signaling pathway	6/1761	30/21796	0.0304612
hsa-miR-203	path:05200_38	Pathways in cancer	6/1761	30/21796	0.0304612
hsa-miR-203	path:05220_8	Chronic myeloid leukemia	6/1761	30/21796	0.0304612
hsa-miR-203	path:04010_4	MAPK signaling pathway	7/1761	38/21796	0.0305445
hsa-miR-203	path:05214_8	Glioma	7/1761	38/21796	0.0305445
hsa-miR-203	path:04360_16	Axon guidance	3/1761	9/21796	0.0305452
hsa-miR-203	path:04650_15	Natural killer cell mediated cytotoxicity	3/1761	9/21796	0.0305452
hsa-miR-203	path:04916_3	Melanogenesis	3/1761	9/21796	0.0305452
hsa-miR-203	path:05016_3	Huntington's disease	3/1761	9/21796	0.0305452
hsa-miR-203	path:05100_8	Bacterial invasion of epithelial cells	3/1761	9/21796	0.0305452
hsa-miR-203	path:05140_4	Leishmaniasis	3/1761	9/21796	0.0305452
hsa-miR-203	path:04310_6	Wnt signaling pathway	9/1761	55/21796	0.0310742
hsa-miR-203	path:05218_2	Melanoma	9/1761	55/21796	0.0310742
hsa-miR-203	path:00564_1	Glycerophospholipid metabolism	10/1761	64/21796	0.0317665
hsa-miR-203	path:04020_2	Calcium signaling pathway	16/1761	120/21796	0.0321682
hsa-miR-203	path:04110_15	Cell cycle	8/1761	47/21796	0.0331407
hsa-miR-203	path:04110_16	Cell cycle	8/1761	47/21796	0.0331407
hsa-miR-203	path:04620_7	Toll-like receptor signaling pathway	5/1761	23/21796	0.0337775
hsa-miR-203	path:05131_6	Shigellosis	5/1761	23/21796	0.0337775
hsa-miR-203	path:00650_2	Butanoate metabolism	2/1761	4/21796	0.035061
hsa-miR-203	path:04060_12	Cytokine-cytokine receptor interaction	2/1761	4/21796	0.035061
hsa-miR-203	path:04060_13	Cytokine-cytokine receptor interaction	2/1761	4/21796	0.035061
hsa-miR-203	path:04360_2	Axon guidance	2/1761	4/21796	0.035061
hsa-miR-203	path:04514_46	Cell adhesion molecules (CAMs)	2/1761	4/21796	0.035061
hsa-miR-203	path:05144_8	Malaria	2/1761	4/21796	0.035061
hsa-miR-203	path:05200_1	Pathways in cancer	2/1761	4/21796	0.035061
hsa-miR-203	path:05210_1	Colorectal cancer	2/1761	4/21796	0.035061
hsa-miR-203	path:00250_2	Alanine, aspartate and glutamate metabolism	4/1761	16/21796	0.035208
hsa-miR-203	path:04010_5	MAPK signaling pathway	4/1761	16/21796	0.035208
hsa-miR-203	path:04520_6	Adherens junction	4/1761	16/21796	0.035208
hsa-miR-203	path:05120_3	Epithelial cell signaling in Helicobacter pylori infection	4/1761	16/21796	0.035208
hsa-miR-203	path:05160_11	Hepatitis C	4/1761	16/21796	0.035208
hsa-miR-203	path:05212_6	Pancreatic cancer	4/1761	16/21796	0.035208
hsa-miR-203	path:04512_12	ECM-receptor interaction	6/1761	31/21796	0.0352751
hsa-miR-203	path:04670_7	Leukocyte transendothelial migration	6/1761	31/21796	0.0352751
hsa-miR-203	path:04110_3	Cell cycle	9/1761	57/21796	0.0381085
hsa-miR-203	path:04810_17	Regulation of actin cytoskeleton	10/1761	66/21796	0.0382981
hsa-miR-203	path:04062_2	Chemokine signaling pathway	15/1761	113/21796	0.0384811
hsa-miR-203	path:04650_3	Natural killer cell mediated cytotoxicity	7/1761	40/21796	0.0392572
hsa-miR-203	path:04650_16	Natural killer cell mediated cytotoxicity	7/1761	40/21796	0.0392572
hsa-miR-203	path:04540_7	Gap junction	5/1761	24/21796	0.0399189
hsa-miR-203	path:04650_20	Natural killer cell mediated cytotoxicity	5/1761	24/21796	0.0399189
hsa-miR-203	path:04662_7	B cell receptor signaling pathway	5/1761	24/21796	0.0399189
hsa-miR-203	path:04670_13	Leukocyte transendothelial migration	5/1761	24/21796	0.0399189
hsa-miR-203	path:04810_19	Regulation of actin cytoskeleton	5/1761	24/21796	0.0399189
hsa-miR-203	path:04530_3	Tight junction	6/1761	32/21796	0.040552
hsa-miR-203	path:04664_4	Fc epsilon RI signaling pathway	6/1761	32/21796	0.040552
hsa-miR-203	path:04722_5	Neurotrophin signaling pathway	6/1761	32/21796	0.040552
hsa-miR-203	path:00230_7	Purine metabolism	3/1761	10/21796	0.0410658
hsa-miR-203	path:00563_2	Glycosylphosphatidylinositol(GPI)-anchor biosynthesis	3/1761	10/21796	0.0410658
hsa-miR-203	path:05146_5	Amoebiasis	3/1761	10/21796	0.0410658
hsa-miR-203	path:05211_7	Renal cell carcinoma	3/1761	10/21796	0.0410658
hsa-miR-203	path:05214_7	Glioma	3/1761	10/21796	0.0410658
hsa-miR-203	path:05220_9	Chronic myeloid leukemia	3/1761	10/21796	0.0410658
hsa-miR-203	path:04270_1	Vascular smooth muscle contraction	4/1761	17/21796	0.0431809
hsa-miR-203	path:04620_17	Toll-like receptor signaling pathway	4/1761	17/21796	0.0431809
hsa-miR-203	path:04722_8	Neurotrophin signaling pathway	4/1761	17/21796	0.0431809
hsa-miR-203	path:05145_1	Toxoplasmosis	4/1761	17/21796	0.0431809
hsa-miR-203	path:05222_8	Small cell lung cancer	4/1761	17/21796	0.0431809
hsa-miR-203	path:05215_5	Prostate cancer	7/1761	41/21796	0.0441646
hsa-miR-203	path:04340_1	Hedgehog signaling pathway	8/1761	50/21796	0.045792
hsa-miR-203	path:04210_8	Apoptosis	5/1761	25/21796	0.0466941
hsa-miR-203	path:00562_7	Inositol phosphate metabolism	7/1761	42/21796	0.0494497
hsa-miR-203	path:04110_1	Cell cycle	7/1761	42/21796	0.0494497
hsa-miR-205	path:05214_11	Glioma	3/356	7/21796	0.000144036
hsa-miR-205	path:04530_5	Tight junction	6/356	52/21796	0.00019669
hsa-miR-205	path:05212_8	Pancreatic cancer	3/356	8/21796	0.000227667
hsa-miR-205	path:05223_3	Non-small cell lung cancer	3/356	8/21796	0.000227667
hsa-miR-205	path:05214_7	Glioma	3/356	10/21796	0.000476127
hsa-miR-205	path:05220_9	Chronic myeloid leukemia	3/356	10/21796	0.000476127
hsa-miR-205	path:05200_29	Pathways in cancer	4/356	23/21796	0.000484659
hsa-miR-205	path:04012_5	ErbB signaling pathway	5/356	44/21796	0.000727527
hsa-miR-205	path:04530_1	Tight junction	7/356	91/21796	0.00073075
hsa-miR-205	path:04530_10	Tight junction	4/356	26/21796	0.000787266
hsa-miR-205	path:05200_30	Pathways in cancer	3/356	12/21796	0.000851943
hsa-miR-205	path:04110_16	Cell cycle	5/356	47/21796	0.000987372
hsa-miR-205	path:04144_9	Endocytosis	3/356	15/21796	0.00169903
hsa-miR-205	path:04530_3	Tight junction	4/356	32/21796	0.00175327
hsa-miR-205	path:04530_7	Tight junction	6/356	79/21796	0.00185834
hsa-miR-205	path:04530_9	Tight junction	6/356	80/21796	0.00198193
hsa-miR-205	path:04530_2	Tight junction	6/356	81/21796	0.00211163
hsa-miR-205	path:04310_1	Wnt signaling pathway	4/356	35/21796	0.00245666
hsa-miR-205	path:00100_8	Steroid biosynthesis	2/356	5/21796	0.00257501
hsa-miR-205	path:05200_35	Pathways in cancer	3/356	18/21796	0.00293847
hsa-miR-205	path:05200_36	Pathways in cancer	3/356	18/21796	0.00293847
hsa-miR-205	path:05222_1	Small cell lung cancer	3/356	18/21796	0.00293847
hsa-miR-205	path:00100_10	Steroid biosynthesis	2/356	6/21796	0.00382085
hsa-miR-205	path:04810_1	Regulation of actin cytoskeleton	4/356	41/21796	0.00440094
hsa-miR-205	path:04530_6	Tight junction	5/356	66/21796	0.0044722
hsa-miR-205	path:04270_11	Vascular smooth muscle contraction	3/356	21/21796	0.00461917
hsa-miR-205	path:05218_5	Melanoma	3/356	21/21796	0.00461917
hsa-miR-205	path:04012_1	ErbB signaling pathway	4/356	42/21796	0.00480259
hsa-miR-205	path:04350_5	TGF-beta signaling pathway	3/356	22/21796	0.00528447
hsa-miR-205	path:05110_2	Vibrio cholerae infection	2/356	7/21796	0.00529158
hsa-miR-205	path:04012_9	ErbB signaling pathway	4/356	44/21796	0.00567819
hsa-miR-205	path:04110_11	Cell cycle	4/356	46/21796	0.00665425
hsa-miR-205	path:05215_6	Prostate cancer	2/356	8/21796	0.00697955
hsa-miR-205	path:05219_4	Bladder cancer	2/356	8/21796	0.00697955
hsa-miR-205	path:04110_15	Cell cycle	4/356	47/21796	0.0071814
hsa-miR-205	path:04350_1	TGF-beta signaling pathway	3/356	26/21796	0.00850304
hsa-miR-205	path:04350_8	TGF-beta signaling pathway	3/356	28/21796	0.01046
hsa-miR-205	path:04110_12	Cell cycle	4/356	53/21796	0.010926
hsa-miR-205	path:04012_3	ErbB signaling pathway	3/356	29/21796	0.0115281
hsa-miR-205	path:05146_2	Amoebiasis	3/356	30/21796	0.0126566
hsa-miR-205	path:04530_8	Tight junction	2/356	11/21796	0.0132734
hsa-miR-205	path:04910_3	Insulin signaling pathway	2/356	11/21796	0.0132734
hsa-miR-205	path:05146_10	Amoebiasis	2/356	11/21796	0.0132734
hsa-miR-205	path:04110_14	Cell cycle	3/356	31/21796	0.0138462
hsa-miR-205	path:04520_9	Adherens junction	3/356	31/21796	0.0138462
hsa-miR-205	path:05221_2	Acute myeloid leukemia	3/356	31/21796	0.0138462
hsa-miR-205	path:04110_3	Cell cycle	4/356	57/21796	0.0140119
hsa-miR-205	path:04920_7	Adipocytokine signaling pathway	3/356	32/21796	0.0150972
hsa-miR-205	path:05146_1	Amoebiasis	3/356	32/21796	0.0150972
hsa-miR-205	path:05020_7	Prion diseases	2/356	12/21796	0.0157576
hsa-miR-205	path:04514_15	Cell adhesion molecules (CAMs)	1/356	1/21796	0.0163333
hsa-miR-205	path:04514_26	Cell adhesion molecules (CAMs)	1/356	1/21796	0.0163333
hsa-miR-205	path:05320_7	Autoimmune thyroid disease	1/356	1/21796	0.0163333
hsa-miR-205	path:05320_8	Autoimmune thyroid disease	1/356	1/21796	0.0163333
hsa-miR-205	path:00562_4	Inositol phosphate metabolism	3/356	33/21796	0.01641
hsa-miR-205	path:04920_3	Adipocytokine signaling pathway	3/356	34/21796	0.0177848
hsa-miR-205	path:04810_2	Regulation of actin cytoskeleton	3/356	36/21796	0.0207211
hsa-miR-205	path:04141_23	Protein processing in endoplasmic reticulum	2/356	14/21796	0.021265
hsa-miR-205	path:04144_10	Endocytosis	2/356	14/21796	0.021265
hsa-miR-205	path:04971_1	Gastric acid secretion	2/356	14/21796	0.021265
hsa-miR-205	path:04971_3	Gastric acid secretion	2/356	14/21796	0.021265
hsa-miR-205	path:04144_2	Endocytosis	3/356	37/21796	0.022283
hsa-miR-205	path:04530_11	Tight junction	3/356	37/21796	0.022283
hsa-miR-205	path:04920_1	Adipocytokine signaling pathway	3/356	37/21796	0.022283
hsa-miR-205	path:04512_9	ECM-receptor interaction	3/356	38/21796	0.0239072
hsa-miR-205	path:04810_4	Regulation of actin cytoskeleton	3/356	38/21796	0.0239072
hsa-miR-205	path:05200_7	Pathways in cancer	3/356	38/21796	0.0239072
hsa-miR-205	path:04114_2	Oocyte meiosis	2/356	15/21796	0.0242752
hsa-miR-205	path:04141_17	Protein processing in endoplasmic reticulum	2/356	15/21796	0.0242752
hsa-miR-205	path:04141_19	Protein processing in endoplasmic reticulum	2/356	15/21796	0.0242752
hsa-miR-205	path:04270_10	Vascular smooth muscle contraction	2/356	15/21796	0.0242752
hsa-miR-205	path:04972_1	Pancreatic secretion	2/356	15/21796	0.0242752
hsa-miR-205	path:04350_10	TGF-beta signaling pathway	2/356	16/21796	0.0274479
hsa-miR-205	path:05211_2	Renal cell carcinoma	2/356	16/21796	0.0274479
hsa-miR-205	path:04270_3	Vascular smooth muscle contraction	3/356	41/21796	0.0291542
hsa-miR-205	path:04310_4	Wnt signaling pathway	3/356	41/21796	0.0291542
hsa-miR-205	path:00601_1	Glycosphingolipid biosynthesis - lacto and neolacto series	2/356	17/21796	0.0307772
hsa-miR-205	path:04012_10	ErbB signaling pathway	2/356	17/21796	0.0307772
hsa-miR-205	path:05221_1	Acute myeloid leukemia	2/356	17/21796	0.0307772
hsa-miR-205	path:04270_4	Vascular smooth muscle contraction	3/356	42/21796	0.0310274
hsa-miR-205	path:04060_39	Cytokine-cytokine receptor interaction	1/356	2/21796	0.0324005
hsa-miR-205	path:04310_5	Wnt signaling pathway	1/356	2/21796	0.0324005
hsa-miR-205	path:04514_37	Cell adhesion molecules (CAMs)	1/356	2/21796	0.0324005
hsa-miR-205	path:05210_9	Colorectal cancer	1/356	2/21796	0.0324005
hsa-miR-205	path:04910_1	Insulin signaling pathway	3/356	43/21796	0.0329623
hsa-miR-205	path:00601_3	Glycosphingolipid biosynthesis - lacto and neolacto series	2/356	18/21796	0.034257
hsa-miR-205	path:04920_4	Adipocytokine signaling pathway	2/356	18/21796	0.034257
hsa-miR-205	path:04970_5	Salivary secretion	2/356	18/21796	0.034257
hsa-miR-205	path:04540_5	Gap junction	2/356	19/21796	0.0378817
hsa-miR-205	path:05211_3	Renal cell carcinoma	2/356	19/21796	0.0378817
hsa-miR-205	path:04810_12	Regulation of actin cytoskeleton	3/356	46/21796	0.0391345
hsa-miR-205	path:04810_13	Regulation of actin cytoskeleton	3/356	46/21796	0.0391345
hsa-miR-205	path:04020_1	Calcium signaling pathway	5/356	114/21796	0.0392622
hsa-miR-205	path:04520_4	Adherens junction	2/356	20/21796	0.0416455
hsa-miR-205	path:00071_2	Fatty acid metabolism	2/356	21/21796	0.045543
hsa-miR-205	path:04020_2	Calcium signaling pathway	5/356	120/21796	0.0471788
hsa-miR-205	path:00100_1	Steroid biosynthesis	1/356	3/21796	0.048206
hsa-miR-205	path:00100_5	Steroid biosynthesis	1/356	3/21796	0.048206
hsa-miR-205	path:00100_6	Steroid biosynthesis	1/356	3/21796	0.048206
hsa-miR-205	path:00601_5	Glycosphingolipid biosynthesis - lacto and neolacto series	1/356	3/21796	0.048206
hsa-miR-205	path:00601_6	Glycosphingolipid biosynthesis - lacto and neolacto series	1/356	3/21796	0.048206
hsa-miR-205	path:04080_2	Neuroactive ligand-receptor interaction	1/356	3/21796	0.048206
hsa-miR-205	path:04514_38	Cell adhesion molecules (CAMs)	1/356	3/21796	0.048206
hsa-miR-205	path:04910_12	Insulin signaling pathway	1/356	3/21796	0.048206
hsa-miR-205	path:05010_7	Alzheimer's disease	1/356	3/21796	0.048206
hsa-miR-205	path:00562_3	Inositol phosphate metabolism	2/356	22/21796	0.0495689
hsa-miR-205	path:04914_6	Progesterone-mediated oocyte maturation	2/356	22/21796	0.0495689
hsa-miR-205	path:04920_6	Adipocytokine signaling pathway	2/356	22/21796	0.0495689
hsa-miR-205	path:05200_12	Pathways in cancer	2/356	22/21796	0.0495689
hsa-miR-27b	path:04912_3	GnRH signaling pathway	8/795	26/21796	2.63411e-06
hsa-miR-27b	path:04010_11	MAPK signaling pathway	11/795	56/21796	4.71249e-06
hsa-miR-27b	path:04010_10	MAPK signaling pathway	10/795	57/21796	3.5957e-05
hsa-miR-27b	path:04912_9	GnRH signaling pathway	6/795	21/21796	7.83598e-05
hsa-miR-27b	path:04012_6	ErbB signaling pathway	7/795	30/21796	8.16918e-05
hsa-miR-27b	path:05200_4	Pathways in cancer	11/795	76/21796	9.34592e-05
hsa-miR-27b	path:04810_10	Regulation of actin cytoskeleton	8/795	41/21796	9.92392e-05
hsa-miR-27b	path:04010_22	MAPK signaling pathway	10/795	64/21796	0.000100227
hsa-miR-27b	path:04810_3	Regulation of actin cytoskeleton	10/795	66/21796	0.000130742
hsa-miR-27b	path:05214_2	Glioma	8/795	45/21796	0.000196855
hsa-miR-27b	path:04350_10	TGF-beta signaling pathway	5/795	16/21796	0.000199093
hsa-miR-27b	path:04960_4	Aldosterone-regulated sodium reabsorption	5/795	16/21796	0.000199093
hsa-miR-27b	path:05200_13	Pathways in cancer	9/795	59/21796	0.000267407
hsa-miR-27b	path:04144_2	Endocytosis	7/795	37/21796	0.00033088
hsa-miR-27b	path:05223_4	Non-small cell lung cancer	6/795	27/21796	0.000354568
hsa-miR-27b	path:05214_1	Glioma	8/795	49/21796	0.000362232
hsa-miR-27b	path:04810_16	Regulation of actin cytoskeleton	9/795	62/21796	0.000391707
hsa-miR-27b	path:05214_8	Glioma	7/795	38/21796	0.000392962
hsa-miR-27b	path:04962_2	Vasopressin-regulated water reabsorption	5/795	19/21796	0.000483881
hsa-miR-27b	path:04810_9	Regulation of actin cytoskeleton	9/795	66/21796	0.000627898
hsa-miR-27b	path:04360_13	Axon guidance	6/795	30/21796	0.000647968
hsa-miR-27b	path:04910_1	Insulin signaling pathway	7/795	43/21796	0.000856795
hsa-miR-27b	path:04912_7	GnRH signaling pathway	3/795	6/21796	0.000890189
hsa-miR-27b	path:04722_3	Neurotrophin signaling pathway	9/795	70/21796	0.00096945
hsa-miR-27b	path:04012_5	ErbB signaling pathway	7/795	44/21796	0.000987269
hsa-miR-27b	path:05215_10	Prostate cancer	7/795	44/21796	0.000987269
hsa-miR-27b	path:04350_5	TGF-beta signaling pathway	5/795	22/21796	0.00100075
hsa-miR-27b	path:04722_4	Neurotrophin signaling pathway	7/795	45/21796	0.00113287
hsa-miR-27b	path:04810_12	Regulation of actin cytoskeleton	7/795	46/21796	0.00129479
hsa-miR-27b	path:04810_13	Regulation of actin cytoskeleton	7/795	46/21796	0.00129479
hsa-miR-27b	path:05200_5	Pathways in cancer	7/795	46/21796	0.00129479
hsa-miR-27b	path:04010_13	MAPK signaling pathway	6/795	34/21796	0.00129663
hsa-miR-27b	path:04012_7	ErbB signaling pathway	4/795	14/21796	0.00131212
hsa-miR-27b	path:04010_15	MAPK signaling pathway	8/795	60/21796	0.00144566
hsa-miR-27b	path:05200_10	Pathways in cancer	7/795	47/21796	0.00147425
hsa-miR-27b	path:04320_6	Dorso-ventral axis formation	3/795	7/21796	0.0015156
hsa-miR-27b	path:04540_7	Gap junction	5/795	24/21796	0.00152061
hsa-miR-27b	path:04310_7	Wnt signaling pathway	6/795	36/21796	0.00176533
hsa-miR-27b	path:04722_11	Neurotrophin signaling pathway	6/795	37/21796	0.00204297
hsa-miR-27b	path:04960_3	Aldosterone-regulated sodium reabsorption	4/795	16/21796	0.00225089
hsa-miR-27b	path:04912_10	GnRH signaling pathway	3/795	8/21796	0.00235936
hsa-miR-27b	path:05160_10	Hepatitis C	3/795	8/21796	0.00235936
hsa-miR-27b	path:04510_13	Focal adhesion	12/795	127/21796	0.00237643
hsa-miR-27b	path:00512_1	O-Glycan biosynthesis	5/795	27/21796	0.0026387
hsa-miR-27b	path:04510_12	Focal adhesion	8/795	66/21796	0.00268092
hsa-miR-27b	path:04810_6	Regulation of actin cytoskeleton	8/795	66/21796	0.00268092
hsa-miR-27b	path:04910_2	Insulin signaling pathway	6/795	39/21796	0.00269568
hsa-miR-27b	path:05215_8	Prostate cancer	4/795	17/21796	0.00285929
hsa-miR-27b	path:04540_8	Gap junction	5/795	28/21796	0.00311723
hsa-miR-27b	path:04910_5	Insulin signaling pathway	5/795	28/21796	0.00311723
hsa-miR-27b	path:04010_23	MAPK signaling pathway	8/795	68/21796	0.00323795
hsa-miR-27b	path:04720_5	Long-term potentiation	7/795	54/21796	0.00333255
hsa-miR-27b	path:05212_7	Pancreatic cancer	3/795	9/21796	0.00344347
hsa-miR-27b	path:04916_6	Melanogenesis	4/795	18/21796	0.00357122
hsa-miR-27b	path:04060_14	Cytokine-cytokine receptor interaction	2/795	3/21796	0.00388965
hsa-miR-27b	path:04320_2	Dorso-ventral axis formation	2/795	3/21796	0.00388965
hsa-miR-27b	path:04512_23	ECM-receptor interaction	2/795	3/21796	0.00388965
hsa-miR-27b	path:04810_15	Regulation of actin cytoskeleton	6/795	42/21796	0.00395208
hsa-miR-27b	path:05215_9	Prostate cancer	6/795	42/21796	0.00395208
hsa-miR-27b	path:04720_3	Long-term potentiation	7/795	56/21796	0.00409927
hsa-miR-27b	path:04720_6	Long-term potentiation	7/795	56/21796	0.00409927
hsa-miR-27b	path:04722_12	Neurotrophin signaling pathway	7/795	56/21796	0.00409927
hsa-miR-27b	path:04310_2	Wnt signaling pathway	5/795	30/21796	0.00425671
hsa-miR-27b	path:04310_3	Wnt signaling pathway	5/795	30/21796	0.00425671
hsa-miR-27b	path:04660_12	T cell receptor signaling pathway	5/795	30/21796	0.00425671
hsa-miR-27b	path:05215_7	Prostate cancer	5/795	30/21796	0.00425671
hsa-miR-27b	path:04360_5	Axon guidance	4/795	19/21796	0.00439451
hsa-miR-27b	path:04540_2	Gap junction	6/795	43/21796	0.00445402
hsa-miR-27b	path:05214_4	Glioma	6/795	43/21796	0.00445402
hsa-miR-27b	path:04962_1	Vasopressin-regulated water reabsorption	3/795	10/21796	0.00478666
hsa-miR-27b	path:05160_9	Hepatitis C	3/795	10/21796	0.00478666
hsa-miR-27b	path:05213_3	Endometrial cancer	3/795	10/21796	0.00478666
hsa-miR-27b	path:04010_9	MAPK signaling pathway	6/795	44/21796	0.0050014
hsa-miR-27b	path:04720_1	Long-term potentiation	7/795	60/21796	0.00602473
hsa-miR-27b	path:04720_2	Long-term potentiation	7/795	60/21796	0.00602473
hsa-miR-27b	path:04720_4	Long-term potentiation	7/795	60/21796	0.00602473
hsa-miR-27b	path:04722_1	Neurotrophin signaling pathway	7/795	60/21796	0.00602473
hsa-miR-27b	path:04010_20	MAPK signaling pathway	5/795	33/21796	0.00648055
hsa-miR-27b	path:05200_8	Pathways in cancer	7/795	62/21796	0.00720826
hsa-miR-27b	path:04010_6	MAPK signaling pathway	5/795	34/21796	0.00737433
hsa-miR-27b	path:04010_12	MAPK signaling pathway	5/795	34/21796	0.00737433
hsa-miR-27b	path:05131_3	Shigellosis	2/795	4/21796	0.00759117
hsa-miR-27b	path:05142_7	Chagas disease	2/795	4/21796	0.00759117
hsa-miR-27b	path:04114_15	Oocyte meiosis	4/795	22/21796	0.0076057
hsa-miR-27b	path:04510_6	Focal adhesion	11/795	129/21796	0.00765399
hsa-miR-27b	path:04810_14	Regulation of actin cytoskeleton	6/795	48/21796	0.00769194
hsa-miR-27b	path:00564_2	Glycerophospholipid metabolism	7/795	63/21796	0.0078607
hsa-miR-27b	path:04510_7	Focal adhesion	11/795	130/21796	0.0080947
hsa-miR-27b	path:05020_7	Prion diseases	3/795	12/21796	0.00831022
hsa-miR-27b	path:05200_16	Pathways in cancer	3/795	12/21796	0.00831022
hsa-miR-27b	path:04310_1	Wnt signaling pathway	5/795	35/21796	0.00835051
hsa-miR-27b	path:04660_9	T cell receptor signaling pathway	5/795	35/21796	0.00835051
hsa-miR-27b	path:04910_6	Insulin signaling pathway	5/795	35/21796	0.00835051
hsa-miR-27b	path:04910_13	Insulin signaling pathway	5/795	35/21796	0.00835051
hsa-miR-27b	path:04910_7	Insulin signaling pathway	7/795	64/21796	0.00855567
hsa-miR-27b	path:04020_1	Calcium signaling pathway	10/795	114/21796	0.00887032
hsa-miR-27b	path:04810_2	Regulation of actin cytoskeleton	5/795	36/21796	0.00941264
hsa-miR-27b	path:04810_17	Regulation of actin cytoskeleton	7/795	66/21796	0.0100794
hsa-miR-27b	path:05200_3	Pathways in cancer	6/795	51/21796	0.0103004
hsa-miR-27b	path:04722_13	Neurotrophin signaling pathway	3/795	13/21796	0.0105138
hsa-miR-27b	path:04971_5	Gastric acid secretion	3/795	13/21796	0.0105138
hsa-miR-27b	path:04010_4	MAPK signaling pathway	5/795	38/21796	0.0118084
hsa-miR-27b	path:04810_4	Regulation of actin cytoskeleton	5/795	38/21796	0.0118084
hsa-miR-27b	path:04130_2	SNARE interactions in vesicular transport	2/795	5/21796	0.0123469
hsa-miR-27b	path:05100_3	Bacterial invasion of epithelial cells	2/795	5/21796	0.0123469
hsa-miR-27b	path:05200_27	Pathways in cancer	2/795	5/21796	0.0123469
hsa-miR-27b	path:05210_4	Colorectal cancer	2/795	5/21796	0.0123469
hsa-miR-27b	path:05216_3	Thyroid cancer	2/795	5/21796	0.0123469
hsa-miR-27b	path:04020_2	Calcium signaling pathway	10/795	120/21796	0.0124762
hsa-miR-27b	path:04810_20	Regulation of actin cytoskeleton	5/795	39/21796	0.0131485
hsa-miR-27b	path:04350_1	TGF-beta signaling pathway	4/795	26/21796	0.0138572
hsa-miR-27b	path:04916_4	Melanogenesis	4/795	26/21796	0.0138572
hsa-miR-27b	path:04971_4	Gastric acid secretion	4/795	26/21796	0.0138572
hsa-miR-27b	path:04110_6	Cell cycle	5/795	40/21796	0.0145875
hsa-miR-27b	path:04666_11	Fc gamma R-mediated phagocytosis	5/795	40/21796	0.0145875
hsa-miR-27b	path:04971_2	Gastric acid secretion	4/795	27/21796	0.0158083
[truncated: 2,130 more rows]
