# Supplementary material for: Dissection of miRNA-miRNA Interaction in Esophageal Squamous Cell Carcinoma
Source: PLoS One. 2013 Sep 5;8(9):e73191. doi: 10.1371/journal.pone.0073191 (PMC3764179; doi:10.1371/journal.pone.0073191)
Supplement: File S3 — miRNA-miRNA network. (XLS) [file pone.0073191.s008.xls]

## Sheet: Total miRNA-miRNA network
miRNA_1	miRNA_2	p-value
hsa-let-7c	hsa-miR-320b	7.75712e-16
hsa-let-7c	hsa-miR-126	1.15837e-14
hsa-let-7c	hsa-miR-200c	3.18497e-13
hsa-let-7c	hsa-miR-27b	5.17337e-13
hsa-let-7c	hsa-miR-617	1.53856e-12
hsa-let-7c	hsa-miR-203	1.55815e-08
hsa-let-7c	hsa-miR-30a	4.12218e-08
hsa-let-7c	hsa-miR-192	8.23777e-08
hsa-let-7c	hsa-miR-671-5p	1.53441e-07
hsa-let-7c	hsa-miR-200b	3.08265e-07
hsa-let-7c	hsa-miR-143	9.58135e-07
hsa-let-7c	hsa-miR-29c	1.12052e-06
hsa-let-7c	hsa-miR-571	1.21929e-05
hsa-let-7c	hsa-miR-125b	3.29634e-05
hsa-let-7c	hsa-miR-205	3.78402e-05
hsa-let-7c	hsa-miR-1261	0.000143241
hsa-let-7c	hsa-miR-604	0.000197186
hsa-let-7c	hsa-miR-320a	0.000543535
hsa-let-7c	hsa-miR-644	0.000720583
hsa-let-7c	hsa-miR-145	0.00194856
hsa-let-7c	hsa-miR-134	0.00217644
hsa-let-7c	hsa-miR-378	0.00691628
hsa-miR-103	hsa-miR-107	1.5783e-58
hsa-miR-103	hsa-miR-15a	1.4547e-40
hsa-miR-103	hsa-miR-424	1.22563e-35
hsa-miR-103	hsa-miR-200b	1.61367e-16
hsa-miR-103	hsa-miR-200c	8.38997e-16
hsa-miR-103	hsa-miR-203	4.87027e-14
hsa-miR-103	hsa-miR-145	1.0444e-08
hsa-miR-103	hsa-miR-93	3.46359e-08
hsa-miR-103	hsa-miR-126	1.93107e-07
hsa-miR-103	hsa-miR-25	4.13998e-07
hsa-miR-103	hsa-miR-320b	1.25902e-06
hsa-miR-103	hsa-miR-1248	2.43956e-06
hsa-miR-103	hsa-miR-142-3p	2.99919e-06
hsa-miR-103	hsa-miR-662	5.363e-06
hsa-miR-103	hsa-miR-181a	6.47158e-06
hsa-miR-103	hsa-let-7c	4.40078e-05
hsa-miR-103	hsa-miR-143	9.73585e-05
hsa-miR-103	hsa-miR-146b-5p	0.000105115
hsa-miR-103	hsa-miR-152	0.000105115
hsa-miR-103	hsa-miR-29c	0.000145275
hsa-miR-103	hsa-miR-617	0.00065605
hsa-miR-103	hsa-miR-100	0.000882677
hsa-miR-103	hsa-miR-1246	0.00143252
hsa-miR-103	hsa-miR-720	0.0016515
hsa-miR-103	hsa-miR-22	0.0022771
hsa-miR-103	hsa-miR-571	0.00255246
hsa-miR-103	hsa-miR-30a	0.00321616
hsa-miR-103	hsa-miR-27b	0.00416015
hsa-miR-103	hsa-miR-99a	0.00471058
hsa-miR-107	hsa-miR-15a	1.81073e-34
hsa-miR-107	hsa-miR-203	1.69231e-28
hsa-miR-107	hsa-miR-424	3.1788e-26
hsa-miR-107	hsa-miR-29c	7.51011e-22
hsa-miR-107	hsa-miR-1248	4.16202e-16
hsa-miR-107	hsa-miR-126	8.42226e-14
hsa-miR-107	hsa-miR-320b	6.2282e-13
hsa-miR-107	hsa-miR-30a	9.80293e-12
hsa-miR-107	hsa-miR-22	8.22597e-10
hsa-miR-107	hsa-miR-25	2.0846e-09
hsa-miR-107	hsa-miR-720	2.43444e-09
hsa-miR-107	hsa-miR-200c	3.0462e-08
hsa-miR-107	hsa-miR-181a	8.02803e-08
hsa-miR-107	hsa-miR-146b-5p	1.21886e-07
hsa-miR-107	hsa-miR-152	1.21886e-07
hsa-miR-107	hsa-miR-1280	3.711e-07
hsa-miR-107	hsa-miR-200b	1.07854e-06
hsa-miR-107	hsa-miR-1261	5.41631e-06
hsa-miR-107	hsa-miR-662	1.05295e-05
hsa-miR-107	hsa-miR-1246	4.23719e-05
hsa-miR-107	hsa-miR-93	6.67697e-05
hsa-miR-107	hsa-let-7c	0.000111022
hsa-miR-107	hsa-miR-143	0.000121812
hsa-miR-107	hsa-miR-604	0.000146714
hsa-miR-107	hsa-miR-145	0.000329829
hsa-miR-107	hsa-miR-142-3p	0.000761202
hsa-miR-107	hsa-miR-381	0.00257678
hsa-miR-107	hsa-miR-617	0.00276903
hsa-miR-1246	hsa-miR-320b	9.76903e-28
hsa-miR-1246	hsa-miR-27b	3.56588e-27
hsa-miR-1246	hsa-miR-200c	1.91673e-23
hsa-miR-1246	hsa-miR-200b	8.5953e-22
hsa-miR-1246	hsa-miR-203	5.72329e-21
hsa-miR-1246	hsa-miR-30a	2.51174e-18
hsa-miR-1246	hsa-miR-671-5p	6.88312e-17
hsa-miR-1246	hsa-miR-1261	7.44479e-15
hsa-miR-1246	hsa-miR-143	2.17638e-14
hsa-miR-1246	hsa-miR-126	6.23289e-14
hsa-miR-1246	hsa-miR-1248	9.55966e-14
hsa-miR-1246	hsa-miR-181a	2.07371e-13
hsa-miR-1246	hsa-miR-146b-5p	9.013e-11
hsa-miR-1246	hsa-miR-152	9.013e-11
hsa-miR-1246	hsa-miR-99a	1.12103e-10
hsa-miR-1246	hsa-miR-29c	2.27777e-10
hsa-miR-1246	hsa-miR-1280	4.3351e-10
hsa-miR-1246	hsa-miR-720	1.82549e-09
hsa-miR-1246	hsa-miR-142-3p	2.7241e-09
hsa-miR-1246	hsa-miR-424	7.87963e-09
hsa-miR-1246	hsa-miR-645	1.05685e-08
hsa-miR-1246	hsa-miR-571	2.97264e-08
hsa-miR-1246	hsa-miR-604	4.50415e-08
hsa-miR-1246	hsa-miR-100	1.93418e-07
hsa-miR-1246	hsa-miR-381	7.16444e-07
hsa-miR-1246	hsa-miR-617	1.1054e-06
hsa-miR-1246	hsa-miR-22	1.76367e-06
hsa-miR-1246	hsa-miR-31	5.59798e-06
hsa-miR-1246	hsa-miR-25	1.36728e-05
hsa-miR-1246	hsa-miR-644	2.51614e-05
hsa-miR-1246	hsa-miR-142-5p	6.36024e-05
hsa-miR-1246	hsa-miR-15a	0.000108778
hsa-miR-1246	hsa-let-7c	0.000143384
hsa-miR-1246	hsa-miR-662	0.000273319
hsa-miR-1246	hsa-miR-338-3p	0.000498796
hsa-miR-1246	hsa-miR-21	0.00218284
hsa-miR-1246	hsa-miR-18b	0.00227792
hsa-miR-1246	hsa-miR-145	0.00284582
hsa-miR-1246	hsa-miR-125b	0.00345212
hsa-miR-1246	hsa-miR-378	0.00556176
hsa-miR-1246	hsa-miR-134	0.00605914
hsa-miR-1248	hsa-miR-320b	7.79124e-51
hsa-miR-1248	hsa-miR-203	1.02859e-34
hsa-miR-1248	hsa-miR-424	1.11544e-25
hsa-miR-1248	hsa-miR-30a	1.17987e-24
hsa-miR-1248	hsa-miR-720	1.05825e-23
hsa-miR-1248	hsa-miR-200c	3.21171e-23
hsa-miR-1248	hsa-miR-29c	2.62199e-22
hsa-miR-1248	hsa-miR-15a	2.01412e-21
hsa-miR-1248	hsa-miR-93	1.35037e-20
hsa-miR-1248	hsa-miR-126	3.38471e-19
hsa-miR-1248	hsa-miR-27b	5.1544e-17
hsa-miR-1248	hsa-let-7c	8.66514e-17
hsa-miR-1248	hsa-miR-146b-5p	7.50773e-15
hsa-miR-1248	hsa-miR-152	7.50773e-15
hsa-miR-1248	hsa-miR-200b	8.48982e-15
hsa-miR-1248	hsa-miR-181a	3.80809e-14
hsa-miR-1248	hsa-miR-617	1.06105e-13
hsa-miR-1248	hsa-miR-1280	1.95625e-13
hsa-miR-1248	hsa-miR-22	2.76317e-13
hsa-miR-1248	hsa-miR-671-5p	3.76849e-13
hsa-miR-1248	hsa-miR-142-5p	4.19233e-13
hsa-miR-1248	hsa-miR-99a	5.36086e-13
hsa-miR-1248	hsa-miR-571	2.83657e-10
hsa-miR-1248	hsa-miR-1261	4.08386e-10
hsa-miR-1248	hsa-miR-100	2.50439e-09
hsa-miR-1248	hsa-miR-194	2.87542e-09
hsa-miR-1248	hsa-miR-645	6.24155e-09
hsa-miR-1248	hsa-miR-31	7.48833e-09
hsa-miR-1248	hsa-miR-145	2.42913e-08
hsa-miR-1248	hsa-miR-644	2.7715e-08
hsa-miR-1248	hsa-miR-205	1.41418e-07
hsa-miR-1248	hsa-miR-381	2.18953e-07
hsa-miR-1248	hsa-miR-125b	1.78053e-06
hsa-miR-1248	hsa-miR-491-3p	2.14696e-06
hsa-miR-1248	hsa-miR-604	7.18321e-06
hsa-miR-1248	hsa-miR-21	1.01486e-05
hsa-miR-1248	hsa-miR-25	1.7825e-05
hsa-miR-1248	hsa-miR-143	3.29762e-05
hsa-miR-1248	hsa-miR-142-3p	3.68801e-05
hsa-miR-1248	hsa-miR-192	0.00012622
hsa-miR-1248	hsa-miR-133a	0.00016446
hsa-miR-1248	hsa-miR-18b	0.00044818
hsa-miR-1248	hsa-miR-338-3p	0.00105588
hsa-miR-1248	hsa-miR-338-5p	0.00179749
hsa-miR-1248	hsa-miR-378	0.00483706
hsa-miR-125b	hsa-miR-205	1.04925e-06
hsa-miR-125b	hsa-miR-617	3.2086e-06
hsa-miR-125b	hsa-miR-203	1.89308e-05
hsa-miR-125b	hsa-miR-320b	0.000208963
hsa-miR-125b	hsa-miR-30a	0.000382007
hsa-miR-125b	hsa-miR-671-5p	0.000470959
hsa-miR-125b	hsa-miR-27b	0.000482095
hsa-miR-125b	hsa-miR-200b	0.000877263
hsa-miR-125b	hsa-miR-192	0.000903166
hsa-miR-125b	hsa-miR-320a	0.00404627
hsa-miR-125b	hsa-miR-143	0.00662713
hsa-miR-125b	hsa-miR-200c	0.00668695
hsa-miR-126	hsa-miR-203	1.11509e-27
hsa-miR-126	hsa-miR-29c	3.79314e-25
hsa-miR-126	hsa-miR-30a	1.72018e-22
hsa-miR-126	hsa-miR-320b	2.00277e-19
hsa-miR-126	hsa-miR-200c	1.10954e-10
hsa-miR-126	hsa-miR-27b	5.11436e-08
hsa-miR-126	hsa-miR-200b	1.75059e-07
hsa-miR-126	hsa-miR-604	1.79498e-07
hsa-miR-126	hsa-miR-671-5p	9.09896e-06
hsa-miR-126	hsa-miR-644	5.24772e-05
hsa-miR-126	hsa-miR-1261	5.99035e-05
hsa-miR-126	hsa-miR-320a	0.000300852
hsa-miR-126	hsa-miR-662	0.000357003
hsa-miR-126	hsa-miR-378	0.000555695
hsa-miR-126	hsa-miR-134	0.000593329
hsa-miR-126	hsa-miR-133a	0.00310528
hsa-miR-126	hsa-miR-617	0.00778739
hsa-miR-1261	hsa-miR-671-5p	3.56945e-18
hsa-miR-1261	hsa-miR-27b	6.92621e-16
hsa-miR-1261	hsa-miR-320b	2.69615e-14
hsa-miR-1261	hsa-miR-143	1.94223e-13
hsa-miR-1261	hsa-miR-203	3.29716e-10
hsa-miR-1261	hsa-miR-617	1.43319e-09
hsa-miR-1261	hsa-miR-200c	1.64936e-08
hsa-miR-1261	hsa-miR-30a	2.18471e-07
hsa-miR-1261	hsa-miR-200b	2.61175e-07
hsa-miR-1261	hsa-miR-99a	5.67596e-07
hsa-miR-1261	hsa-miR-29c	1.29056e-06
hsa-miR-1261	hsa-miR-145	3.08896e-06
hsa-miR-1261	hsa-miR-571	3.31175e-06
hsa-miR-1261	hsa-miR-378	1.2262e-05
hsa-miR-1261	hsa-miR-100	0.000270191
hsa-miR-1261	hsa-miR-662	0.00048707
hsa-miR-1261	hsa-miR-338-3p	0.000510463
hsa-miR-1261	hsa-miR-192	0.002414
hsa-miR-1261	hsa-miR-604	0.0024504
hsa-miR-1261	hsa-miR-133a	0.00382957
hsa-miR-1261	hsa-miR-205	0.00880471
hsa-miR-1280	hsa-miR-320b	3.86858e-13
hsa-miR-1280	hsa-miR-126	1.02788e-12
hsa-miR-1280	hsa-miR-203	1.0613e-12
hsa-miR-1280	hsa-miR-29c	5.46961e-11
hsa-miR-1280	hsa-miR-99a	1.58613e-09
hsa-miR-1280	hsa-miR-27b	2.34251e-09
hsa-miR-1280	hsa-miR-100	4.15625e-08
hsa-miR-1280	hsa-miR-671-5p	5.71847e-08
hsa-miR-1280	hsa-miR-200b	9.11013e-07
hsa-miR-1280	hsa-miR-604	9.89372e-07
hsa-miR-1280	hsa-miR-378	1.01623e-06
hsa-miR-1280	hsa-miR-200c	1.10929e-06
hsa-miR-1280	hsa-miR-662	3.1876e-06
hsa-miR-1280	hsa-let-7c	3.403e-05
hsa-miR-1280	hsa-miR-1261	7.9861e-05
hsa-miR-1280	hsa-miR-617	9.28749e-05
hsa-miR-1280	hsa-miR-571	0.00010913
hsa-miR-1280	hsa-miR-30a	0.000134232
hsa-miR-1280	hsa-miR-644	0.000173485
hsa-miR-1280	hsa-miR-451	0.0052841
hsa-miR-1280	hsa-miR-320a	0.00556563
hsa-miR-133a	hsa-miR-133b	2.90871e-70
hsa-miR-133a	hsa-miR-200b	5.23209e-06
hsa-miR-133a	hsa-miR-200c	6.07627e-06
hsa-miR-133a	hsa-miR-671-5p	0.00141756
hsa-miR-133a	hsa-miR-320b	0.00174147
hsa-miR-133b	hsa-miR-671-5p	0.00247832
hsa-miR-133b	hsa-miR-200c	0.00790051
hsa-miR-133b	hsa-miR-200b	0.00835666
hsa-miR-133b	hsa-miR-338-3p	0.0093596
hsa-miR-134	hsa-miR-27b	4.9231e-08
hsa-miR-134	hsa-miR-671-5p	0.000180543
hsa-miR-134	hsa-miR-617	0.000305763
hsa-miR-134	hsa-miR-200b	0.000875155
hsa-miR-134	hsa-miR-200c	0.000981219
hsa-miR-134	hsa-miR-29c	0.00164211
hsa-miR-134	hsa-miR-604	0.00405047
hsa-miR-134	hsa-miR-320b	0.00520363
hsa-miR-142-3p	hsa-miR-200b	1.37443e-18
hsa-miR-142-3p	hsa-miR-200c	1.06217e-15
hsa-miR-142-3p	hsa-miR-145	1.29248e-12
hsa-miR-142-3p	hsa-miR-203	4.72773e-12
hsa-miR-142-3p	hsa-miR-27b	1.19985e-10
hsa-miR-142-3p	hsa-miR-671-5p	3.19344e-10
hsa-miR-142-3p	hsa-miR-181a	3.79807e-10
hsa-miR-142-3p	hsa-miR-31	1.20127e-09
hsa-miR-142-3p	hsa-miR-30a	1.07797e-08
hsa-miR-142-3p	hsa-miR-142-5p	3.0848e-08
hsa-miR-142-3p	hsa-miR-143	5.94868e-08
hsa-miR-142-3p	hsa-miR-126	6.0898e-08
hsa-miR-142-3p	hsa-miR-320b	2.24482e-07
hsa-miR-142-3p	hsa-miR-424	3.2828e-07
hsa-miR-142-3p	hsa-miR-194	7.98026e-07
hsa-miR-142-3p	hsa-miR-15a	1.67775e-05
hsa-miR-142-3p	hsa-miR-25	3.08299e-05
hsa-miR-142-3p	hsa-miR-29c	3.63893e-05
hsa-miR-142-3p	hsa-miR-1261	0.000266958
hsa-miR-142-3p	hsa-miR-18b	0.000406909
hsa-miR-142-3p	hsa-miR-571	0.000479977
hsa-miR-142-3p	hsa-miR-381	0.000551835
hsa-miR-142-3p	hsa-miR-1280	0.00136055
hsa-miR-142-3p	hsa-miR-146b-5p	0.00315352
hsa-miR-142-3p	hsa-miR-152	0.00315352
hsa-miR-142-3p	hsa-miR-662	0.00418352
hsa-miR-142-3p	hsa-miR-604	0.00445521
hsa-miR-142-3p	hsa-miR-645	0.00454784
hsa-miR-142-3p	hsa-miR-133a	0.0051233
hsa-miR-142-3p	hsa-miR-617	0.00967392
hsa-miR-142-5p	hsa-miR-146b-5p	9.46092e-12
hsa-miR-142-5p	hsa-miR-152	9.46092e-12
hsa-miR-142-5p	hsa-miR-30a	1.61682e-11
hsa-miR-142-5p	hsa-miR-27b	5.77768e-10
hsa-miR-142-5p	hsa-miR-181a	1.42038e-09
hsa-miR-142-5p	hsa-miR-671-5p	5.70136e-09
hsa-miR-142-5p	hsa-miR-571	5.68937e-07
hsa-miR-142-5p	hsa-miR-194	7.95481e-07
hsa-miR-142-5p	hsa-miR-1261	2.08541e-06
hsa-miR-142-5p	hsa-miR-31	2.45033e-06
hsa-miR-142-5p	hsa-miR-200c	4.59101e-06
hsa-miR-142-5p	hsa-miR-381	8.88748e-06
hsa-miR-142-5p	hsa-miR-200b	1.67629e-05
hsa-miR-142-5p	hsa-miR-617	1.67629e-05
hsa-miR-142-5p	hsa-miR-203	1.71605e-05
hsa-miR-142-5p	hsa-miR-125b	1.88456e-05
hsa-miR-142-5p	hsa-miR-320b	5.57416e-05
hsa-miR-142-5p	hsa-miR-424	6.9679e-05
hsa-miR-142-5p	hsa-miR-15a	8.21363e-05
hsa-miR-142-5p	hsa-miR-93	0.000228225
hsa-miR-142-5p	hsa-miR-22	0.000248837
hsa-miR-142-5p	hsa-miR-644	0.000846455
hsa-miR-142-5p	hsa-miR-99a	0.00127285
hsa-miR-142-5p	hsa-miR-1280	0.00352778
hsa-miR-142-5p	hsa-miR-126	0.0073415
hsa-miR-142-5p	hsa-miR-100	0.00749294
hsa-miR-142-5p	hsa-miR-29c	0.00786301
hsa-miR-142-5p	hsa-miR-25	0.00965603
hsa-miR-143	hsa-miR-27b	1.01834e-18
hsa-miR-143	hsa-miR-671-5p	6.29212e-12
hsa-miR-143	hsa-miR-30a	8.28499e-09
hsa-miR-143	hsa-miR-29c	5.22167e-08
hsa-miR-143	hsa-miR-200c	1.3349e-06
hsa-miR-143	hsa-miR-320b	1.161e-05
hsa-miR-143	hsa-miR-203	1.40592e-05
hsa-miR-143	hsa-miR-338-3p	1.70788e-05
hsa-miR-143	hsa-miR-200b	3.435e-05
hsa-miR-143	hsa-miR-617	0.000260972
hsa-miR-143	hsa-miR-145	0.000726475
hsa-miR-143	hsa-miR-320a	0.00114665
hsa-miR-143	hsa-miR-662	0.00449154
hsa-miR-143	hsa-miR-571	0.00583081
hsa-miR-143	hsa-miR-99a	0.00819685
hsa-miR-145	hsa-miR-200c	2.10872e-15
hsa-miR-145	hsa-miR-200b	1.62842e-13
hsa-miR-145	hsa-miR-320b	3.92669e-12
hsa-miR-145	hsa-miR-571	6.88286e-08
hsa-miR-145	hsa-miR-617	1.6048e-07
hsa-miR-145	hsa-miR-27b	3.14707e-07
hsa-miR-145	hsa-miR-194	4.76014e-07
hsa-miR-145	hsa-miR-205	1.86347e-06
hsa-miR-145	hsa-miR-99a	2.19922e-05
hsa-miR-145	hsa-miR-100	2.53685e-05
hsa-miR-145	hsa-miR-338-3p	6.58736e-05
hsa-miR-145	hsa-miR-30a	9.0629e-05
hsa-miR-145	hsa-miR-320a	0.000237134
hsa-miR-145	hsa-miR-671-5p	0.000870037
hsa-miR-145	hsa-miR-203	0.00226284
hsa-miR-146b-5p	hsa-miR-152	5.18605e-192
hsa-miR-146b-5p	hsa-miR-25	1.53427e-17
hsa-miR-146b-5p	hsa-miR-22	1.43677e-16
hsa-miR-146b-5p	hsa-miR-126	6.81305e-14
hsa-miR-146b-5p	hsa-miR-424	3.70042e-13
hsa-miR-146b-5p	hsa-miR-320b	8.53388e-12
hsa-miR-146b-5p	hsa-miR-203	2.52212e-11
hsa-miR-146b-5p	hsa-let-7c	2.41945e-10
hsa-miR-146b-5p	hsa-miR-200c	2.58253e-09
hsa-miR-146b-5p	hsa-miR-381	6.91765e-09
hsa-miR-146b-5p	hsa-miR-27b	7.24203e-09
hsa-miR-146b-5p	hsa-miR-1261	2.63483e-08
hsa-miR-146b-5p	hsa-miR-145	5.75099e-08
hsa-miR-146b-5p	hsa-miR-29c	1.22223e-07
hsa-miR-146b-5p	hsa-miR-15a	1.52093e-07
hsa-miR-146b-5p	hsa-miR-644	3.53082e-06
hsa-miR-146b-5p	hsa-miR-93	5.83804e-06
hsa-miR-146b-5p	hsa-miR-181a	1.00422e-05
hsa-miR-146b-5p	hsa-miR-200b	1.07935e-05
hsa-miR-146b-5p	hsa-miR-143	1.29201e-05
hsa-miR-146b-5p	hsa-miR-571	3.58702e-05
hsa-miR-146b-5p	hsa-miR-192	5.68121e-05
hsa-miR-146b-5p	hsa-miR-30a	0.000108015
hsa-miR-146b-5p	hsa-miR-671-5p	0.000203185
hsa-miR-146b-5p	hsa-miR-205	0.000275809
hsa-miR-146b-5p	hsa-miR-378	0.00209523
hsa-miR-146b-5p	hsa-miR-194	0.00415232
hsa-miR-146b-5p	hsa-miR-338-3p	0.00421141
hsa-miR-146b-5p	hsa-miR-31	0.00470919
hsa-miR-146b-5p	hsa-miR-604	0.0088088
hsa-miR-152	hsa-miR-126	6.81305e-14
hsa-miR-152	hsa-miR-320b	8.53388e-12
hsa-miR-152	hsa-miR-203	2.52212e-11
hsa-miR-152	hsa-let-7c	2.41945e-10
hsa-miR-152	hsa-miR-200c	2.58253e-09
hsa-miR-152	hsa-miR-27b	7.24203e-09
hsa-miR-152	hsa-miR-1261	2.63483e-08
hsa-miR-152	hsa-miR-145	5.75099e-08
hsa-miR-152	hsa-miR-29c	1.22223e-07
hsa-miR-152	hsa-miR-644	3.53082e-06
hsa-miR-152	hsa-miR-200b	1.07935e-05
hsa-miR-152	hsa-miR-143	1.29201e-05
hsa-miR-152	hsa-miR-571	3.58702e-05
hsa-miR-152	hsa-miR-192	5.68121e-05
hsa-miR-152	hsa-miR-30a	0.000108015
hsa-miR-152	hsa-miR-671-5p	0.000203185
hsa-miR-152	hsa-miR-205	0.000275809
hsa-miR-152	hsa-miR-378	0.00209523
hsa-miR-152	hsa-miR-194	0.00415232
hsa-miR-152	hsa-miR-338-3p	0.00421141
hsa-miR-152	hsa-miR-604	0.0088088
hsa-miR-15a	hsa-miR-424	2.11221e-156
hsa-miR-15a	hsa-miR-181a	1.71918e-53
hsa-miR-15a	hsa-miR-203	2.03481e-34
hsa-miR-15a	hsa-miR-320b	1.24099e-22
hsa-miR-15a	hsa-miR-93	2.68342e-22
hsa-miR-15a	hsa-miR-617	4.74507e-21
hsa-miR-15a	hsa-miR-200c	4.55074e-17
hsa-miR-15a	hsa-miR-30a	8.30498e-15
hsa-miR-15a	hsa-miR-27b	9.20448e-14
hsa-miR-15a	hsa-let-7c	3.16261e-13
hsa-miR-15a	hsa-miR-29c	3.86086e-13
hsa-miR-15a	hsa-miR-200b	4.82864e-13
hsa-miR-15a	hsa-miR-126	3.3518e-11
hsa-miR-15a	hsa-miR-320a	3.53576e-11
hsa-miR-15a	hsa-miR-22	3.91337e-08
hsa-miR-15a	hsa-miR-152	1.52093e-07
hsa-miR-15a	hsa-miR-720	1.90508e-07
hsa-miR-15a	hsa-miR-145	1.44293e-06
hsa-miR-15a	hsa-miR-143	3.16667e-06
hsa-miR-15a	hsa-miR-125b	5.12231e-06
hsa-miR-15a	hsa-miR-571	7.05926e-06
hsa-miR-15a	hsa-miR-100	5.39258e-05
hsa-miR-15a	hsa-miR-25	5.71353e-05
hsa-miR-15a	hsa-miR-99a	7.97004e-05
hsa-miR-15a	hsa-miR-662	0.000404037
hsa-miR-15a	hsa-miR-1261	0.000537202
hsa-miR-15a	hsa-miR-192	0.000538827
hsa-miR-15a	hsa-miR-671-5p	0.00187216
hsa-miR-15a	hsa-miR-1280	0.00496392
hsa-miR-15a	hsa-miR-604	0.00663237
hsa-miR-181a	hsa-miR-203	5.42376e-34
hsa-miR-181a	hsa-miR-30a	2.08862e-26
hsa-miR-181a	hsa-miR-320b	5.02473e-24
hsa-miR-181a	hsa-miR-27b	1.58775e-23
hsa-miR-181a	hsa-miR-617	1.37572e-20
hsa-miR-181a	hsa-miR-29c	7.19318e-16
hsa-miR-181a	hsa-miR-200c	6.2257e-15
hsa-miR-181a	hsa-miR-200b	8.98666e-13
hsa-miR-181a	hsa-miR-671-5p	5.36267e-11
hsa-miR-181a	hsa-miR-126	8.44168e-11
hsa-miR-181a	hsa-miR-1261	4.93553e-10
hsa-miR-181a	hsa-miR-143	8.07661e-09
hsa-miR-181a	hsa-miR-320a	1.64102e-08
hsa-miR-181a	hsa-miR-25	4.18742e-07
hsa-miR-181a	hsa-miR-22	9.64552e-07
hsa-miR-181a	hsa-miR-604	3.00725e-06
hsa-miR-181a	hsa-miR-93	3.12414e-06
hsa-miR-181a	hsa-miR-571	8.90284e-06
hsa-miR-181a	hsa-miR-152	1.00422e-05
hsa-miR-181a	hsa-miR-145	1.2794e-05
hsa-miR-181a	hsa-miR-720	1.70745e-05
hsa-miR-181a	hsa-let-7c	2.02409e-05
hsa-miR-181a	hsa-miR-381	0.000106637
hsa-miR-181a	hsa-miR-125b	0.000294215
hsa-miR-181a	hsa-miR-1280	0.000800553
hsa-miR-181a	hsa-miR-644	0.00107204
hsa-miR-181a	hsa-miR-31	0.00150743
hsa-miR-181a	hsa-miR-338-3p	0.0016673
hsa-miR-181a	hsa-miR-21	0.00260534
hsa-miR-181a	hsa-miR-100	0.00591187
hsa-miR-18b	hsa-miR-645	4.49025e-06
hsa-miR-18b	hsa-miR-671-5p	0.000641753
hsa-miR-18b	hsa-miR-205	0.000911888
hsa-miR-18b	hsa-miR-720	0.00159447
hsa-miR-18b	hsa-miR-99a	0.00279296
hsa-miR-18b	hsa-miR-617	0.00609642
hsa-miR-18b	hsa-miR-100	0.00810003
hsa-miR-192	hsa-miR-617	4.39876e-07
hsa-miR-192	hsa-miR-205	9.91514e-07
hsa-miR-192	hsa-miR-320a	7.0666e-05
hsa-miR-192	hsa-miR-320b	7.73258e-05
hsa-miR-192	hsa-miR-571	8.83336e-05
hsa-miR-192	hsa-miR-203	0.00126401
hsa-miR-192	hsa-miR-200c	0.00241593
hsa-miR-192	hsa-miR-200b	0.00731721
hsa-miR-194	hsa-miR-571	8.62828e-10
hsa-miR-194	hsa-miR-671-5p	1.49459e-05
hsa-miR-194	hsa-miR-27b	7.9981e-05
hsa-miR-194	hsa-miR-378	0.000131576
hsa-miR-194	hsa-miR-320b	0.000426136
hsa-miR-194	hsa-miR-30a	0.000561933
hsa-miR-194	hsa-miR-99a	0.000708611
hsa-miR-194	hsa-miR-29c	0.00131072
hsa-miR-194	hsa-miR-205	0.00251066
hsa-miR-194	hsa-miR-644	0.00409848
hsa-miR-194	hsa-miR-100	0.0062535
hsa-miR-194	hsa-miR-320a	0.00713791
hsa-miR-199a-3p	hsa-miR-200b	2.08221e-09
hsa-miR-199a-3p	hsa-miR-192	2.01465e-07
hsa-miR-199a-3p	hsa-miR-200c	5.66977e-06
hsa-miR-199a-3p	hsa-miR-205	1.84738e-05
hsa-miR-199a-3p	hsa-miR-134	4.56377e-05
hsa-miR-199a-3p	hsa-miR-93	0.000513819
hsa-miR-199a-3p	hsa-miR-194	0.00054259
hsa-miR-199a-3p	hsa-miR-604	0.00107664
hsa-miR-199a-3p	hsa-miR-27b	0.00384158
hsa-miR-200b	hsa-miR-200c	2.20986e-133
hsa-miR-200b	hsa-miR-27b	2.55989e-19
hsa-miR-200b	hsa-miR-320b	2.288e-17
hsa-miR-200b	hsa-miR-203	1.3484e-16
hsa-miR-200b	hsa-miR-571	2.14099e-13
hsa-miR-200b	hsa-miR-671-5p	2.07813e-12
hsa-miR-200b	hsa-miR-100	1.23108e-10
hsa-miR-200b	hsa-miR-30a	2.00092e-09
hsa-miR-200b	hsa-miR-604	7.84357e-09
hsa-miR-200b	hsa-miR-99a	1.89111e-08
hsa-miR-200b	hsa-miR-617	1.30857e-07
hsa-miR-200b	hsa-miR-205	1.61823e-06
hsa-miR-200b	hsa-miR-29c	3.42888e-06
hsa-miR-200b	hsa-miR-338-3p	0.0019021
hsa-miR-200c	hsa-miR-203	2.30115e-28
hsa-miR-200c	hsa-miR-320b	2.23982e-25
hsa-miR-200c	hsa-miR-27b	9.08704e-22
hsa-miR-200c	hsa-miR-571	6.56047e-18
hsa-miR-200c	hsa-miR-671-5p	2.27338e-15
hsa-miR-200c	hsa-miR-30a	5.85717e-15
hsa-miR-200c	hsa-miR-617	1.11028e-13
hsa-miR-200c	hsa-miR-100	1.4816e-09
hsa-miR-200c	hsa-miR-604	6.1224e-09
hsa-miR-200c	hsa-miR-205	8.18699e-08
hsa-miR-200c	hsa-miR-29c	4.30178e-07
hsa-miR-200c	hsa-miR-99a	6.79619e-07
hsa-miR-200c	hsa-miR-338-3p	0.00403192
hsa-miR-200c	hsa-miR-662	0.00541233
hsa-miR-200c	hsa-miR-644	0.00903291
hsa-miR-203	hsa-miR-30a	4.27375e-36
hsa-miR-203	hsa-miR-320b	1.17841e-34
hsa-miR-203	hsa-miR-29c	6.91677e-29
hsa-miR-203	hsa-miR-617	2.0954e-15
hsa-miR-203	hsa-miR-671-5p	1.62374e-12
hsa-miR-203	hsa-miR-27b	1.03016e-10
hsa-miR-203	hsa-miR-644	8.01952e-08
hsa-miR-203	hsa-miR-99a	1.01429e-06
hsa-miR-203	hsa-miR-100	6.09483e-06
hsa-miR-203	hsa-miR-604	7.1529e-06
hsa-miR-203	hsa-miR-571	1.66623e-05
hsa-miR-203	hsa-miR-320a	5.51939e-05
hsa-miR-203	hsa-miR-378	0.000180444
hsa-miR-203	hsa-miR-662	0.00273711
hsa-miR-203	hsa-miR-338-3p	0.00397091
hsa-miR-205	hsa-miR-320b	1.37925e-07
hsa-miR-205	hsa-miR-617	4.93216e-07
hsa-miR-205	hsa-miR-571	0.00170373
hsa-miR-21	hsa-miR-203	6.0154e-08
hsa-miR-21	hsa-miR-320b	6.15825e-06
hsa-miR-21	hsa-miR-200c	8.51465e-06
hsa-miR-21	hsa-miR-617	0.000289135
hsa-miR-21	hsa-miR-126	0.00103116
hsa-miR-21	hsa-miR-29c	0.00131072
hsa-miR-21	hsa-miR-644	0.00135214
hsa-miR-21	hsa-let-7c	0.00219965
hsa-miR-21	hsa-miR-93	0.00387198
hsa-miR-21	hsa-miR-1280	0.00413875
hsa-miR-21	hsa-miR-200b	0.00597719
hsa-miR-21	hsa-miR-30a	0.00884736
hsa-miR-22	hsa-miR-29c	2.80374e-19
hsa-miR-22	hsa-miR-152	1.43677e-16
hsa-miR-22	hsa-miR-27b	2.94631e-13
hsa-miR-22	hsa-miR-320b	3.64536e-13
hsa-miR-22	hsa-miR-203	1.07309e-11
hsa-miR-22	hsa-let-7c	4.85918e-11
hsa-miR-22	hsa-miR-93	7.36282e-11
hsa-miR-22	hsa-miR-126	2.17822e-09
hsa-miR-22	hsa-miR-644	2.54022e-09
hsa-miR-22	hsa-miR-1280	3.99539e-09
hsa-miR-22	hsa-miR-378	6.03752e-09
hsa-miR-22	hsa-miR-143	1.11836e-08
hsa-miR-22	hsa-miR-720	6.92914e-08
hsa-miR-22	hsa-miR-1261	2.80372e-06
hsa-miR-22	hsa-miR-200c	3.07796e-05
hsa-miR-22	hsa-miR-200b	3.09415e-05
hsa-miR-22	hsa-miR-125b	0.000105308
hsa-miR-22	hsa-miR-662	0.000107096
hsa-miR-22	hsa-miR-25	0.00112501
hsa-miR-22	hsa-miR-671-5p	0.00145561
hsa-miR-22	hsa-miR-30a	0.0039927
hsa-miR-22	hsa-miR-133a	0.00477692
hsa-miR-22	hsa-miR-338-3p	0.00604543
hsa-miR-22	hsa-miR-381	0.00993203
hsa-miR-25	hsa-miR-152	1.53427e-17
hsa-miR-25	hsa-miR-200b	6.69328e-15
hsa-miR-25	hsa-miR-200c	1.49963e-10
hsa-miR-25	hsa-miR-143	3.04381e-09
hsa-miR-25	hsa-miR-381	5.85448e-09
hsa-miR-25	hsa-miR-145	1.3492e-08
hsa-miR-25	hsa-miR-205	6.01134e-08
hsa-miR-25	hsa-let-7c	3.16993e-07
hsa-miR-25	hsa-miR-203	2.18286e-06
hsa-miR-25	hsa-miR-1261	1.16697e-05
hsa-miR-25	hsa-miR-30a	1.55503e-05
hsa-miR-25	hsa-miR-29c	3.3109e-05
hsa-miR-25	hsa-miR-320b	4.68182e-05
hsa-miR-25	hsa-miR-27b	5.51006e-05
hsa-miR-25	hsa-miR-671-5p	7.04075e-05
hsa-miR-25	hsa-miR-571	8.42371e-05
hsa-miR-25	hsa-miR-126	0.00107659
hsa-miR-25	hsa-miR-134	0.00114972
hsa-miR-25	hsa-miR-617	0.00161577
hsa-miR-25	hsa-miR-451	0.00404512
hsa-miR-25	hsa-miR-645	0.00856265
hsa-miR-27b	hsa-miR-671-5p	3.03659e-30
hsa-miR-27b	hsa-miR-320b	1.76803e-29
hsa-miR-27b	hsa-miR-617	1.29733e-18
hsa-miR-27b	hsa-miR-571	7.82364e-12
hsa-miR-27b	hsa-miR-30a	1.0402e-11
hsa-miR-27b	hsa-miR-99a	7.29078e-11
hsa-miR-27b	hsa-miR-29c	2.00255e-08
hsa-miR-27b	hsa-miR-604	3.0729e-08
hsa-miR-27b	hsa-miR-100	1.39081e-07
hsa-miR-27b	hsa-miR-320a	5.2479e-06
hsa-miR-27b	hsa-miR-644	1.78609e-05
hsa-miR-27b	hsa-miR-378	0.000696676
hsa-miR-27b	hsa-miR-338-3p	0.0030844
hsa-miR-29c	hsa-miR-320b	2.2263e-28
hsa-miR-29c	hsa-miR-30a	1.24447e-16
hsa-miR-29c	hsa-miR-644	4.29616e-11
hsa-miR-29c	hsa-miR-662	2.85892e-10
hsa-miR-29c	hsa-miR-671-5p	0.000159515
hsa-miR-29c	hsa-miR-338-3p	0.000777554
hsa-miR-29c	hsa-miR-604	0.000791745
hsa-miR-29c	hsa-miR-320a	0.00889647
hsa-miR-30a	hsa-miR-320b	2.59282e-18
hsa-miR-30a	hsa-miR-671-5p	3.28582e-10
hsa-miR-30a	hsa-miR-617	2.00092e-09
hsa-miR-30a	hsa-miR-644	1.44531e-08
hsa-miR-30a	hsa-miR-604	3.82889e-06
hsa-miR-30a	hsa-miR-320a	0.000739979
hsa-miR-30a	hsa-miR-338-3p	0.000970079
hsa-miR-30a	hsa-miR-571	0.00115808
hsa-miR-30a	hsa-miR-378	0.00403553
hsa-miR-30a	hsa-miR-99a	0.00748577
hsa-miR-31	hsa-miR-30a	5.66782e-10
hsa-miR-31	hsa-miR-203	5.86107e-08
hsa-miR-31	hsa-miR-126	2.93475e-07
hsa-miR-31	hsa-miR-720	3.69928e-07
hsa-miR-31	hsa-miR-145	1.26205e-06
hsa-miR-31	hsa-miR-320b	3.91158e-06
hsa-miR-31	hsa-miR-200c	1.82847e-05
hsa-miR-31	hsa-miR-644	6.38077e-05
hsa-miR-31	hsa-miR-27b	7.14841e-05
hsa-miR-31	hsa-miR-29c	0.000199658
hsa-miR-31	hsa-miR-143	0.00112552
hsa-miR-31	hsa-miR-194	0.00160972
hsa-miR-31	hsa-miR-671-5p	0.00197759
hsa-miR-31	hsa-miR-152	0.00470919
hsa-miR-31	hsa-miR-338-3p	0.00573593
hsa-miR-320a	hsa-miR-617	1.17743e-11
hsa-miR-320a	hsa-miR-320b	1.7633e-07
hsa-miR-320a	hsa-miR-671-5p	0.00211819
hsa-miR-320a	hsa-miR-338-3p	0.00341749
hsa-miR-320b	hsa-miR-617	7.56527e-25
hsa-miR-320b	hsa-miR-671-5p	2.23323e-20
hsa-miR-320b	hsa-miR-604	1.36519e-15
hsa-miR-320b	hsa-miR-571	2.32311e-15
hsa-miR-320b	hsa-miR-644	9.27594e-09
hsa-miR-320b	hsa-miR-662	7.96721e-05
hsa-miR-320b	hsa-miR-378	0.000578629
hsa-miR-320b	hsa-miR-99a	0.00129986
hsa-miR-320b	hsa-miR-100	0.00388626
hsa-miR-338-5p	hsa-miR-93	1.14875e-05
hsa-miR-338-5p	hsa-miR-320b	2.13174e-05
hsa-miR-338-5p	hsa-miR-145	0.000746186
hsa-miR-338-5p	hsa-miR-205	0.00158045
hsa-miR-338-5p	hsa-miR-27b	0.00190046
hsa-miR-338-5p	hsa-let-7c	0.00698337
hsa-miR-378	hsa-miR-671-5p	4.39657e-08
hsa-miR-378	hsa-miR-99a	1.63212e-05
hsa-miR-378	hsa-miR-100	0.000233008
hsa-miR-378	hsa-miR-662	0.00718785
hsa-miR-378	hsa-miR-617	0.00731721
hsa-miR-381	hsa-miR-145	1.49713e-16
hsa-miR-381	hsa-miR-143	2.94536e-11
hsa-miR-381	hsa-miR-30a	5.03275e-09
hsa-miR-381	hsa-miR-152	6.91765e-09
hsa-miR-381	hsa-miR-320b	3.90127e-08
hsa-miR-381	hsa-miR-1261	5.12927e-08
hsa-miR-381	hsa-miR-200b	2.43442e-07
hsa-miR-381	hsa-miR-99a	3.03237e-07
hsa-miR-381	hsa-miR-200c	5.0882e-07
hsa-miR-381	hsa-miR-194	1.07344e-05
hsa-miR-381	hsa-miR-203	3.4089e-05
hsa-miR-381	hsa-miR-27b	0.000185018
hsa-miR-381	hsa-miR-320a	0.000204805
hsa-miR-381	hsa-miR-126	0.00039421
hsa-miR-381	hsa-miR-378	0.000570257
hsa-miR-381	hsa-miR-29c	0.00102249
hsa-miR-381	hsa-miR-671-5p	0.00169812
hsa-miR-381	hsa-miR-100	0.00171607
hsa-miR-381	hsa-miR-125b	0.00585973
hsa-miR-381	hsa-miR-338-3p	0.00620687
hsa-miR-424	hsa-miR-181a	9.48453e-39
hsa-miR-424	hsa-miR-203	7.40013e-36
hsa-miR-424	hsa-miR-320b	2.19941e-25
hsa-miR-424	hsa-miR-93	6.13127e-21
hsa-miR-424	hsa-miR-200c	1.10674e-19
hsa-miR-424	hsa-miR-617	5.57966e-17
hsa-miR-424	hsa-miR-200b	9.93136e-16
hsa-miR-424	hsa-miR-27b	5.15082e-14
hsa-miR-424	hsa-miR-126	1.41393e-13
hsa-miR-424	hsa-miR-152	3.70042e-13
hsa-miR-424	hsa-miR-29c	1.40071e-11
hsa-miR-424	hsa-let-7c	2.24742e-11
hsa-miR-424	hsa-miR-571	1.02822e-10
hsa-miR-424	hsa-miR-30a	2.00718e-10
hsa-miR-424	hsa-miR-145	4.35861e-10
hsa-miR-424	hsa-miR-720	4.48219e-09
hsa-miR-424	hsa-miR-22	6.79341e-07
hsa-miR-424	hsa-miR-25	1.15107e-06
hsa-miR-424	hsa-miR-320a	1.90891e-06
hsa-miR-424	hsa-miR-100	4.06306e-06
hsa-miR-424	hsa-miR-99a	5.53277e-06
hsa-miR-424	hsa-miR-125b	6.63243e-06
hsa-miR-424	hsa-miR-662	1.7633e-05
hsa-miR-424	hsa-miR-143	3.52966e-05
hsa-miR-424	hsa-miR-671-5p	6.21994e-05
hsa-miR-424	hsa-miR-381	0.000132168
hsa-miR-424	hsa-miR-1280	0.000345744
hsa-miR-424	hsa-miR-1261	0.000462133
hsa-miR-424	hsa-miR-192	0.000652468
hsa-miR-424	hsa-miR-338-5p	0.00535785
hsa-miR-424	hsa-miR-645	0.00764091
hsa-miR-424	hsa-miR-133a	0.00811485
hsa-miR-451	hsa-miR-571	2.74678e-05
hsa-miR-491-3p	hsa-miR-320a	0.00304185
hsa-miR-571	hsa-miR-604	8.24823e-19
hsa-miR-571	hsa-miR-671-5p	2.83057e-17
hsa-miR-571	hsa-miR-617	2.14099e-13
hsa-miR-571	hsa-miR-100	1.47315e-11
hsa-miR-571	hsa-miR-99a	7.77271e-11
hsa-miR-571	hsa-miR-644	0.00150777
hsa-miR-571	hsa-miR-662	0.00880816
hsa-miR-604	hsa-miR-671-5p	3.43556e-10
hsa-miR-604	hsa-miR-617	7.84357e-09
hsa-miR-604	hsa-miR-662	0.00131016
hsa-miR-604	hsa-miR-644	0.00223102
hsa-miR-617	hsa-miR-671-5p	1.03229e-15
hsa-miR-617	hsa-miR-100	0.00487921
hsa-miR-617	hsa-miR-99a	0.00931911
hsa-miR-644	hsa-miR-671-5p	3.55088e-05
hsa-miR-645	hsa-miR-100	1.83797e-14
hsa-miR-645	hsa-miR-99a	9.06922e-13
hsa-miR-645	hsa-miR-671-5p	1.71677e-10
hsa-miR-645	hsa-miR-571	1.78292e-10
hsa-miR-645	hsa-miR-320b	2.00088e-07
hsa-miR-645	hsa-miR-200c	1.04295e-06
hsa-miR-645	hsa-miR-617	1.16807e-06
hsa-miR-645	hsa-miR-27b	1.27815e-06
hsa-miR-645	hsa-miR-200b	1.3172e-05
hsa-miR-645	hsa-miR-1261	0.000818517
hsa-miR-645	hsa-miR-143	0.000941949
hsa-miR-645	hsa-miR-720	0.00299391
hsa-miR-645	hsa-miR-194	0.00424469
hsa-miR-645	hsa-miR-1280	0.00683586
hsa-miR-645	hsa-miR-378	0.00803545
hsa-miR-662	hsa-miR-671-5p	0.00246208
hsa-miR-671-5p	hsa-miR-99a	4.98784e-12
hsa-miR-671-5p	hsa-miR-100	1.2151e-09
hsa-miR-720	hsa-miR-126	1.94573e-28
hsa-miR-720	hsa-miR-320b	4.92987e-26
hsa-miR-720	hsa-miR-203	3.50943e-23
hsa-miR-720	hsa-miR-29c	1.97435e-20
hsa-miR-720	hsa-miR-1280	7.36002e-20
hsa-miR-720	hsa-miR-30a	3.77205e-12
hsa-miR-720	hsa-miR-200c	4.28369e-12
hsa-miR-720	hsa-let-7c	1.2409e-08
hsa-miR-720	hsa-miR-200b	1.35199e-07
hsa-miR-720	hsa-miR-644	2.174e-07
hsa-miR-720	hsa-miR-671-5p	1.13204e-06
hsa-miR-720	hsa-miR-133a	6.63983e-06
hsa-miR-720	hsa-miR-617	6.68596e-06
hsa-miR-720	hsa-miR-604	1.28125e-05
hsa-miR-720	hsa-miR-1261	5.89881e-05
hsa-miR-720	hsa-miR-27b	0.00015508
hsa-miR-720	hsa-miR-662	0.000367405
hsa-miR-720	hsa-miR-320a	0.000848466
hsa-miR-720	hsa-miR-378	0.00289384
hsa-miR-720	hsa-miR-133b	0.00887427
hsa-miR-720	hsa-miR-571	0.00987794
hsa-miR-93	hsa-let-7c	7.93023e-24
hsa-miR-93	hsa-miR-320b	7.13178e-17
hsa-miR-93	hsa-miR-205	1.06062e-16
hsa-miR-93	hsa-miR-200c	5.85684e-13
hsa-miR-93	hsa-miR-617	7.37393e-13
hsa-miR-93	hsa-miR-192	1.53464e-12
hsa-miR-93	hsa-miR-125b	3.76744e-12
hsa-miR-93	hsa-miR-571	4.22902e-10
hsa-miR-93	hsa-miR-200b	3.73754e-08
hsa-miR-93	hsa-miR-194	4.83296e-07
hsa-miR-93	hsa-miR-27b	1.31991e-06
hsa-miR-93	hsa-miR-145	1.33097e-06
hsa-miR-93	hsa-miR-203	2.18286e-06
hsa-miR-93	hsa-miR-152	5.83804e-06
hsa-miR-93	hsa-miR-320a	4.92355e-05
hsa-miR-93	hsa-miR-1280	0.000379269
hsa-miR-93	hsa-miR-29c	0.000794031
hsa-miR-93	hsa-miR-451	0.00107836
hsa-miR-93	hsa-miR-604	0.00339759
hsa-miR-99a	hsa-miR-100	8.88667e-90

## Sheet: down miRNA-miRNA network 
miRNA_1	miRNA_2	p-value
hsa-miR-200b	hsa-miR-200c	3.16926e-120
hsa-miR-99a	hsa-miR-100	9.07113e-85
hsa-miR-133a	hsa-miR-133b	4.48077e-66
hsa-miR-203	hsa-miR-30a	9.60412e-27
hsa-miR-27b	hsa-miR-671-5p	2.86068e-24
hsa-miR-126	hsa-miR-203	1.5171e-22
hsa-miR-203	hsa-miR-320b	9.03916e-22
hsa-miR-126	hsa-miR-29c	5.42361e-21
hsa-miR-203	hsa-miR-29c	2.32075e-20
hsa-miR-200c	hsa-miR-203	2.39346e-20
hsa-miR-27b	hsa-miR-320b	4.85561e-20
hsa-miR-29c	hsa-miR-320b	6.43238e-19
hsa-miR-126	hsa-miR-30a	1.09185e-18
hsa-miR-320b	hsa-miR-617	3.94835e-17
hsa-miR-200c	hsa-miR-320b	6.10374e-17
hsa-miR-200c	hsa-miR-27b	3.61253e-16
hsa-miR-571	hsa-miR-604	4.52687e-16
hsa-miR-143	hsa-miR-27b	4.27952e-15
hsa-miR-1261	hsa-miR-671-5p	7.72574e-15
hsa-miR-126	hsa-miR-320b	9.96761e-15
hsa-miR-200b	hsa-miR-27b	1.83992e-14
hsa-miR-200c	hsa-miR-571	6.03329e-14
hsa-miR-27b	hsa-miR-617	7.29843e-14
hsa-miR-320b	hsa-miR-671-5p	7.38299e-14
hsa-miR-571	hsa-miR-671-5p	7.87364e-14
hsa-miR-1261	hsa-miR-27b	2.41628e-12
hsa-miR-617	hsa-miR-671-5p	5.08198e-12
hsa-let-7c	hsa-miR-126	5.80211e-12
hsa-miR-29c	hsa-miR-30a	1.18078e-11
hsa-miR-320b	hsa-miR-604	1.48629e-11
hsa-miR-200c	hsa-miR-671-5p	1.83588e-11
hsa-miR-145	hsa-miR-200c	2.87591e-11
hsa-miR-1261	hsa-miR-143	3.45254e-11
hsa-miR-30a	hsa-miR-320b	3.57831e-11
hsa-miR-200b	hsa-miR-203	3.85408e-11
hsa-miR-200b	hsa-miR-320b	4.38556e-11
hsa-miR-200c	hsa-miR-30a	1.6208e-10
hsa-miR-571	hsa-miR-617	2.66271e-10
hsa-miR-200b	hsa-miR-571	2.66271e-10
hsa-miR-320b	hsa-miR-571	2.81925e-10
hsa-miR-203	hsa-miR-617	3.44704e-10
hsa-miR-145	hsa-miR-200b	5.80642e-10
hsa-miR-671-5p	hsa-miR-99a	6.24925e-10
hsa-let-7c	hsa-miR-320b	6.59329e-10
hsa-miR-200c	hsa-miR-617	7.55587e-10
hsa-miR-1261	hsa-miR-320b	9.42676e-10
hsa-miR-571	hsa-miR-100	1.0667e-09
hsa-miR-143	hsa-miR-671-5p	1.51502e-09
hsa-let-7c	hsa-miR-200c	1.75998e-09
hsa-miR-320a	hsa-miR-617	2.25122e-09
hsa-miR-200b	hsa-miR-671-5p	3.19715e-09
hsa-let-7c	hsa-miR-27b	3.31216e-09
hsa-let-7c	hsa-miR-617	3.6169e-09
hsa-miR-571	hsa-miR-99a	5.20002e-09
hsa-miR-27b	hsa-miR-571	1.1067e-08
hsa-miR-200b	hsa-miR-100	1.18497e-08
hsa-miR-27b	hsa-miR-99a	1.32164e-08
hsa-miR-126	hsa-miR-200c	2.58685e-08
hsa-miR-29c	hsa-miR-644	3.26507e-08
hsa-miR-604	hsa-miR-671-5p	3.36451e-08
hsa-miR-203	hsa-miR-671-5p	3.613e-08
hsa-miR-194	hsa-miR-571	3.63663e-08
hsa-miR-671-5p	hsa-miR-100	7.1872e-08
hsa-miR-27b	hsa-miR-30a	8.57572e-08
hsa-miR-200c	hsa-miR-100	1.40322e-07
hsa-miR-29c	hsa-miR-662	2.31811e-07
hsa-miR-1261	hsa-miR-617	3.11604e-07
hsa-miR-30a	hsa-miR-671-5p	3.95443e-07
hsa-miR-145	hsa-miR-320b	4.47675e-07
hsa-miR-604	hsa-miR-617	6.2698e-07
hsa-miR-200b	hsa-miR-604	6.2698e-07
hsa-miR-1261	hsa-miR-203	6.52811e-07
hsa-miR-200c	hsa-miR-604	6.9258e-07
hsa-miR-200b	hsa-miR-99a	1.05359e-06
hsa-miR-378	hsa-miR-671-5p	1.36565e-06
hsa-miR-143	hsa-miR-30a	1.45459e-06
hsa-miR-200b	hsa-miR-30a	2.41282e-06
hsa-miR-30a	hsa-miR-617	2.41282e-06
hsa-let-7c	hsa-miR-192	2.77055e-06
hsa-miR-27b	hsa-miR-604	3.04695e-06
hsa-miR-126	hsa-miR-604	3.20148e-06
hsa-miR-134	hsa-miR-27b	3.24729e-06
hsa-miR-30a	hsa-miR-644	3.3634e-06
hsa-miR-1261	hsa-miR-200c	3.43273e-06
hsa-miR-203	hsa-miR-27b	3.9838e-06
hsa-miR-126	hsa-miR-27b	5.25915e-06
hsa-miR-27b	hsa-miR-100	7.61707e-06
hsa-miR-143	hsa-miR-29c	7.63827e-06
hsa-miR-126	hsa-miR-200b	9.7317e-06
hsa-miR-1261	hsa-miR-99a	1.06098e-05
hsa-miR-145	hsa-miR-571	1.08199e-05
hsa-miR-200c	hsa-miR-205	1.10061e-05
hsa-miR-192	hsa-miR-617	1.18627e-05
hsa-miR-192	hsa-miR-205	1.30924e-05
hsa-miR-145	hsa-miR-194	1.40384e-05
hsa-miR-125b	hsa-miR-205	1.87627e-05
hsa-miR-320b	hsa-miR-644	1.98933e-05
hsa-miR-1261	hsa-miR-200b	2.32226e-05
hsa-let-7c	hsa-miR-30a	2.47896e-05
hsa-miR-200c	hsa-miR-99a	2.87721e-05
hsa-let-7c	hsa-miR-671-5p	2.99283e-05
hsa-miR-1261	hsa-miR-30a	3.08028e-05
hsa-miR-205	hsa-miR-617	3.45881e-05
hsa-miR-27b	hsa-miR-29c	3.51547e-05
hsa-miR-200b	hsa-miR-617	3.55812e-05
hsa-miR-145	hsa-miR-617	4.23273e-05
hsa-miR-203	hsa-miR-644	4.57573e-05
hsa-let-7c	hsa-miR-143	4.86938e-05
hsa-let-7c	hsa-miR-203	5.70134e-05
hsa-miR-320a	hsa-miR-320b	6.56835e-05
hsa-let-7c	hsa-miR-200b	6.82881e-05
hsa-miR-143	hsa-miR-200c	8.55879e-05
hsa-miR-200b	hsa-miR-205	9.0964e-05
hsa-miR-125b	hsa-miR-617	9.47164e-05
hsa-miR-145	hsa-miR-205	0.000103034
hsa-miR-203	hsa-miR-99a	0.000104541
hsa-miR-133a	hsa-miR-200b	0.000104542
hsa-miR-378	hsa-miR-99a	0.000107331
hsa-miR-1261	hsa-miR-571	0.000111688
hsa-miR-205	hsa-miR-320b	0.000123844
hsa-miR-145	hsa-miR-27b	0.000124685
hsa-miR-1261	hsa-miR-378	0.000125565
hsa-miR-143	hsa-miR-338-3p	0.00013921
hsa-miR-1261	hsa-miR-29c	0.00014386
hsa-miR-133a	hsa-miR-200c	0.00014658
hsa-miR-30a	hsa-miR-604	0.0001596
hsa-miR-1261	hsa-miR-145	0.000172889
hsa-miR-451	hsa-miR-571	0.000181172
hsa-miR-27b	hsa-miR-320a	0.000211139
hsa-miR-126	hsa-miR-671-5p	0.000218009
hsa-miR-194	hsa-miR-671-5p	0.000223998
hsa-miR-200c	hsa-miR-29c	0.000273872
hsa-let-7c	hsa-miR-29c	0.000351942
hsa-miR-203	hsa-miR-100	0.000385944
hsa-miR-145	hsa-miR-99a	0.000414432
hsa-miR-192	hsa-miR-320a	0.000429775
hsa-miR-145	hsa-miR-100	0.000434351
hsa-miR-203	hsa-miR-604	0.000624823
hsa-miR-126	hsa-miR-644	0.000625872
hsa-miR-194	hsa-miR-378	0.000627494
hsa-let-7c	hsa-miR-125b	0.000640597
hsa-let-7c	hsa-miR-571	0.000646986
hsa-miR-126	hsa-miR-1261	0.000705628
hsa-miR-192	hsa-miR-571	0.000784668
hsa-miR-145	hsa-miR-338-3p	0.000800235
hsa-miR-200b	hsa-miR-29c	0.000806691
hsa-miR-143	hsa-miR-200b	0.000894276
hsa-miR-644	hsa-miR-671-5p	0.000976573
hsa-miR-27b	hsa-miR-644	0.000985792
hsa-miR-378	hsa-miR-100	0.00107696
hsa-let-7c	hsa-miR-205	0.00111828
hsa-miR-125b	hsa-miR-203	0.00122113
hsa-miR-194	hsa-miR-27b	0.00134683
hsa-miR-143	hsa-miR-203	0.00148617
hsa-miR-134	hsa-miR-671-5p	0.00193823
hsa-miR-1261	hsa-miR-100	0.00197592
hsa-miR-126	hsa-miR-320a	0.00198722
hsa-miR-143	hsa-miR-320b	0.0022776
hsa-miR-126	hsa-miR-378	0.00267841
hsa-let-7c	hsa-miR-604	0.00283897
hsa-miR-203	hsa-miR-320a	0.00291328
hsa-miR-1261	hsa-miR-338-3p	0.0029802
hsa-miR-194	hsa-miR-99a	0.00305342
hsa-miR-126	hsa-miR-134	0.00311037
hsa-miR-203	hsa-miR-571	0.00332859
hsa-miR-145	hsa-miR-320a	0.00333318
hsa-miR-134	hsa-miR-617	0.00336412
hsa-miR-192	hsa-miR-320b	0.00343619
hsa-let-7c	hsa-miR-1261	0.0034422
hsa-miR-126	hsa-miR-662	0.00348617
hsa-miR-125b	hsa-miR-192	0.0038287
hsa-miR-203	hsa-miR-378	0.00437475
hsa-miR-143	hsa-miR-617	0.00441155
hsa-miR-125b	hsa-miR-671-5p	0.00483662
hsa-miR-125b	hsa-miR-30a	0.00587842
hsa-miR-1261	hsa-miR-662	0.0060329
hsa-miR-194	hsa-miR-30a	0.00629057
hsa-let-7c	hsa-miR-320a	0.00633318
hsa-miR-143	hsa-miR-320a	0.00667577
hsa-miR-27b	hsa-miR-378	0.00709079
hsa-miR-125b	hsa-miR-27b	0.00716089
hsa-miR-145	hsa-miR-30a	0.00722647
hsa-miR-134	hsa-miR-200b	0.00781172
hsa-miR-29c	hsa-miR-338-3p	0.00785806
hsa-miR-30a	hsa-miR-338-3p	0.00878456
hsa-miR-125b	hsa-miR-200b	0.008925
hsa-miR-604	hsa-miR-662	0.00942848
hsa-miR-133a	hsa-miR-671-5p	0.00955089
hsa-miR-29c	hsa-miR-671-5p	0.00957031
hsa-miR-143	hsa-miR-145	0.00976817

## Sheet: up miRNA-miRNA network 
miRNA_1	miRNA_2	p-value
hsa-miR-146b-5p	hsa-miR-152	7.07836e-176
hsa-miR-15a	hsa-miR-424	4.345e-128
hsa-miR-103	hsa-miR-107	4.88007e-49
hsa-miR-15a	hsa-miR-181a	5.93628e-38
hsa-miR-103	hsa-miR-15a	6.04911e-30
hsa-miR-424	hsa-miR-181a	1.0129e-26
hsa-miR-103	hsa-miR-424	1.84516e-26
hsa-miR-107	hsa-miR-15a	2.23701e-24
hsa-miR-107	hsa-miR-424	3.11279e-18
hsa-miR-15a	hsa-miR-93	1.13685e-14
hsa-miR-424	hsa-miR-93	3.71113e-14
hsa-miR-720	hsa-miR-1280	1.11734e-13
hsa-miR-1248	hsa-miR-720	2.42505e-13
hsa-miR-1248	hsa-miR-424	5.87248e-13
hsa-miR-146b-5p	hsa-miR-25	6.06726e-13
hsa-miR-25	hsa-miR-152	6.06726e-13
hsa-miR-1248	hsa-miR-93	2.17125e-12
hsa-miR-146b-5p	hsa-miR-22	2.9554e-12
hsa-miR-22	hsa-miR-152	2.9554e-12
hsa-miR-1248	hsa-miR-15a	4.65067e-09
hsa-miR-142-5p	hsa-miR-146b-5p	8.09466e-09
hsa-miR-142-5p	hsa-miR-152	8.09466e-09
hsa-miR-107	hsa-miR-1248	8.37858e-09
hsa-miR-1248	hsa-miR-146b-5p	4.22393e-08
hsa-miR-1248	hsa-miR-152	4.22393e-08
hsa-miR-424	hsa-miR-152	4.706e-08
hsa-miR-146b-5p	hsa-miR-424	4.706e-08
hsa-miR-1248	hsa-miR-142-5p	4.71072e-08
hsa-miR-1246	hsa-miR-181a	1.38229e-07
hsa-miR-22	hsa-miR-93	1.38615e-07
hsa-miR-1248	hsa-miR-22	3.36996e-07
hsa-miR-142-3p	hsa-miR-31	7.45553e-07
hsa-miR-25	hsa-miR-381	1.06264e-06
hsa-miR-1246	hsa-miR-146b-5p	1.14841e-06
hsa-miR-1246	hsa-miR-152	1.14841e-06
hsa-miR-107	hsa-miR-22	1.16653e-06
hsa-miR-146b-5p	hsa-miR-381	1.23852e-06
hsa-miR-381	hsa-miR-152	1.23852e-06
hsa-miR-1248	hsa-miR-1280	1.50079e-06
hsa-miR-142-5p	hsa-miR-181a	1.87233e-06
hsa-miR-142-3p	hsa-miR-181a	2.73383e-06
hsa-miR-107	hsa-miR-25	2.95662e-06
hsa-miR-1248	hsa-miR-181a	4.21201e-06
hsa-miR-142-3p	hsa-miR-142-5p	5.40901e-06
hsa-miR-22	hsa-miR-1280	5.88593e-06
hsa-miR-1246	hsa-miR-1248	6.66338e-06
hsa-miR-1246	hsa-miR-1280	7.98685e-06
hsa-miR-1246	hsa-miR-645	8.26954e-06
hsa-miR-107	hsa-miR-720	9.73897e-06
hsa-miR-1246	hsa-miR-142-3p	1.1144e-05
hsa-miR-103	hsa-miR-93	2.05032e-05
hsa-miR-1246	hsa-miR-720	3.7241e-05
hsa-miR-1248	hsa-miR-645	5.27863e-05
hsa-miR-18b	hsa-miR-645	6.26263e-05
hsa-miR-107	hsa-miR-146b-5p	6.65901e-05
hsa-miR-107	hsa-miR-152	6.65901e-05
hsa-miR-22	hsa-miR-720	7.29309e-05
hsa-miR-103	hsa-miR-25	0.000133804
hsa-miR-1246	hsa-miR-381	0.000137231
hsa-miR-142-5p	hsa-miR-31	0.000140184
hsa-miR-424	hsa-miR-720	0.000162643
hsa-miR-31	hsa-miR-720	0.000173149
hsa-miR-1248	hsa-miR-31	0.000184922
hsa-miR-107	hsa-miR-181a	0.000204765
hsa-miR-142-5p	hsa-miR-381	0.000206739
hsa-miR-338-5p	hsa-miR-93	0.000208535
hsa-miR-107	hsa-miR-1280	0.00025274
hsa-miR-15a	hsa-miR-22	0.000297015
hsa-miR-1248	hsa-miR-381	0.000349505
hsa-miR-1246	hsa-miR-424	0.000440256
hsa-miR-103	hsa-miR-142-3p	0.000507866
hsa-miR-181a	hsa-miR-25	0.000512024
hsa-miR-1248	hsa-miR-491-3p	0.000527077
hsa-miR-142-3p	hsa-miR-424	0.000649474
hsa-miR-181a	hsa-miR-22	0.000748239
hsa-miR-146b-5p	hsa-miR-15a	0.000941329
hsa-miR-15a	hsa-miR-152	0.000941329
hsa-miR-146b-5p	hsa-miR-93	0.000968279
hsa-miR-93	hsa-miR-152	0.000968279
hsa-miR-424	hsa-miR-22	0.0010293
hsa-miR-1246	hsa-miR-22	0.00108659
hsa-miR-1246	hsa-miR-31	0.00172432
hsa-miR-424	hsa-miR-25	0.00178052
hsa-miR-181a	hsa-miR-93	0.00198709
hsa-miR-142-3p	hsa-miR-25	0.00279417
hsa-miR-103	hsa-miR-181a	0.0031518
hsa-miR-1248	hsa-miR-21	0.00316832
hsa-miR-15a	hsa-miR-720	0.00353915
hsa-miR-142-3p	hsa-miR-18b	0.00402426
hsa-miR-181a	hsa-miR-152	0.00435154
hsa-miR-146b-5p	hsa-miR-181a	0.00435154
hsa-miR-1246	hsa-miR-25	0.00503429
hsa-miR-1246	hsa-miR-142-5p	0.00532212
hsa-miR-181a	hsa-miR-381	0.00572086
hsa-miR-142-5p	hsa-miR-22	0.00604738
hsa-miR-107	hsa-miR-93	0.00611868
hsa-miR-142-5p	hsa-miR-93	0.00621472
hsa-miR-199a-3p	hsa-miR-93	0.00686897
hsa-miR-103	hsa-miR-146b-5p	0.0073535
hsa-miR-103	hsa-miR-152	0.0073535
hsa-miR-142-5p	hsa-miR-424	0.00841035
hsa-miR-142-3p	hsa-miR-381	0.00883501
hsa-miR-424	hsa-miR-381	0.00923836
