# Supplementary material for: Dissection of miRNA-miRNA Interaction in Esophageal Squamous Cell Carcinoma
Source: PLoS One. 2013 Sep 5;8(9):e73191. doi: 10.1371/journal.pone.0073191 (PMC3764179; doi:10.1371/journal.pone.0073191)
Supplement: File S4 — Subpathway-subpathway network. (XLS) [file pone.0073191.s009.xls]

## Sheet: Total subpathway-subpathway
subpathway	subpathway	P-value
path:04510_5	path:04510_7	1.50456e-16
path:04110_15	path:04110_16	7.42519e-16
path:04510_5	path:04510_6	4.06232e-15
path:04510_7	path:04510_6	4.06232e-15
path:04720_5	path:04720_3	4.66415e-15
path:04010_22	path:04010_10	1.02043e-14
path:04971_4	path:04971_2	6.15262e-14
path:04350_1	path:04350_8	8.94842e-14
path:04070_4	path:04070_2	5.29125e-13
path:05212_8	path:05223_3	5.29125e-13
path:04110_11	path:04110_3	8.94842e-13
path:04920_7	path:04920_3	8.94842e-13
path:04666_6	path:04666_7	1.65781e-12
path:04720_6	path:04720_5	1.75372e-12
path:04650_8	path:04650_12	1.79088e-12
path:04930_3	path:04930_4	2.5841e-12
path:04810_4	path:04810_2	2.5841e-12
path:04810_13	path:04810_12	3.22614e-12
path:04110_11	path:04110_15	6.26389e-12
path:04110_11	path:04110_16	6.26389e-12
path:05214_11	path:05212_8	7.40775e-12
path:05214_11	path:05223_3	7.40775e-12
path:04110_15	path:04110_3	9.38248e-12
path:04110_16	path:04110_3	9.38248e-12
path:04110_12	path:04110_3	1.16329e-11
path:04722_3	path:04722_4	2.13883e-11
path:04666_6	path:04666_8	2.32659e-11
path:04650_8	path:04650_2	2.32815e-11
path:04650_12	path:04650_2	2.32815e-11
path:04720_6	path:04720_3	2.51641e-11
path:05214_7	path:05220_9	2.80843e-11
path:04510_14	path:04510_1	2.98877e-11
path:04110_11	path:04110_12	5.95117e-11
path:05200_36	path:05200_35	8.05898e-11
path:04912_2	path:05414_5	8.05898e-11
path:05200_35	path:05222_1	8.05898e-11
path:05215_9	path:05215_10	1.10113e-10
path:05214_2	path:05214_1	1.10113e-10
path:04110_1	path:04110_3	1.16329e-10
path:04970_4	path:04970_1	1.17146e-10
path:05211_3	path:05200_22	1.27758e-10
path:04970_4	path:04914_3	1.27758e-10
path:04010_22	path:04010_11	1.27758e-10
path:04010_10	path:04010_11	1.27758e-10
path:04110_1	path:04110_12	1.27758e-10
path:04720_2	path:04720_1	1.42424e-10
path:04660_4	path:05223_1	1.6297e-10
path:04650_8	path:04650_6	1.6297e-10
path:04650_12	path:04650_6	1.6297e-10
path:04720_1	path:04720_6	2.04644e-10
path:04720_4	path:04720_3	2.47719e-10
path:04144_9	path:04144_10	2.9631e-10
path:04666_5	path:04666_8	2.9631e-10
path:04666_10	path:04666_2	3.08928e-10
path:04010_12	path:04010_13	3.08928e-10
path:04720_2	path:04720_4	3.19755e-10
path:04010_15	path:04010_23	3.74212e-10
path:04110_1	path:04110_15	4.88584e-10
path:04110_1	path:04110_16	4.88584e-10
path:04666_5	path:04666_10	5.23834e-10
path:04810_9	path:04810_3	5.79455e-10
path:04971_1	path:04971_3	7.0398e-10
path:04971_1	path:04972_1	7.0398e-10
path:04971_3	path:04972_1	7.0398e-10
path:05200_25	path:05212_9	7.0398e-10
path:04530_2	path:04530_1	7.0398e-10
path:05410_2	path:05414_3	7.0398e-10
path:05410_2	path:05416_1	7.0398e-10
path:05414_3	path:05416_1	7.0398e-10
path:04070_5	path:04070_1	7.4422e-10
path:04110_1	path:04110_11	7.48182e-10
path:05222_4	path:05222_8	8.14852e-10
path:04670_13	path:04670_16	9.47378e-10
path:05200_36	path:05222_1	9.47378e-10
path:05214_1	path:05214_4	9.92827e-10
path:04510_4	path:04510_6	1.46667e-09
path:04722_3	path:04722_1	1.51126e-09
path:04720_4	path:04720_5	1.51126e-09
path:04510_5	path:04510_1	1.54902e-09
path:04510_7	path:04510_1	1.54902e-09
path:04510_15	path:04510_8	1.64004e-09
path:05222_2	path:05222_4	1.64004e-09
path:04510_18	path:05223_1	2.00319e-09
path:04070_4	path:04070_1	2.02972e-09
path:04070_2	path:04070_1	2.02972e-09
path:04650_2	path:04650_6	2.02972e-09
path:04650_6	path:04650_10	2.02972e-09
path:04270_14	path:04270_12	2.26275e-09
path:04810_9	path:04810_6	2.26395e-09
path:04912_2	path:04970_1	2.44456e-09
path:05214_2	path:05214_4	3.06931e-09
path:04660_4	path:05211_1	3.25941e-09
path:04910_13	path:04910_2	3.25941e-09
path:05217_4	path:05217_1	3.33105e-09
path:04666_8	path:04666_7	3.46662e-09
path:04970_1	path:04914_3	3.87959e-09
path:05214_3	path:05214_9	4.31188e-09
path:04510_1	path:04510_6	5.22794e-09
path:00564_9	path:00564_5	6.33582e-09
path:05217_5	path:04916_7	6.33582e-09
path:04670_14	path:04670_17	6.33582e-09
path:04920_6	path:04920_1	6.67731e-09
path:05200_2	path:04916_7	7.2598e-09
path:04110_15	path:04110_12	7.32876e-09
path:04110_16	path:04110_12	7.32876e-09
path:04666_5	path:04666_2	8.03212e-09
path:04310_2	path:04310_3	8.03212e-09
path:05212_8	path:05219_4	8.03212e-09
path:05219_4	path:05223_3	8.03212e-09
path:04320_3	path:04320_4	8.03212e-09
path:04510_5	path:04510_13	9.17672e-09
path:04510_7	path:04510_13	9.17672e-09
path:04510_5	path:04510_4	9.82863e-09
path:04510_7	path:04510_4	9.82863e-09
path:04070_5	path:04070_4	9.92638e-09
path:04070_5	path:04070_2	9.92638e-09
path:04920_3	path:04920_1	1.05141e-08
path:05222_2	path:05222_8	1.1082e-08
path:05211_3	path:05211_2	1.1082e-08
path:04970_4	path:05414_5	1.1082e-08
path:04720_1	path:04720_3	1.10931e-08
path:04310_6	path:04310_4	1.17148e-08
path:04114_15	path:04114_9	1.2226e-08
path:04720_4	path:04720_6	1.33043e-08
path:04810_3	path:04810_10	1.3455e-08
path:04666_5	path:04666_6	1.43562e-08
path:04920_7	path:04920_1	1.45698e-08
path:04920_5	path:04920_1	1.45698e-08
path:04722_2	path:04722_7	1.61075e-08
path:05215_7	path:05214_2	1.79998e-08
path:04510_18	path:04510_15	2.67092e-08
path:04650_7	path:04650_17	2.71709e-08
path:05211_1	path:05211_6	2.71709e-08
path:04914_3	path:04971_4	2.71709e-08
path:04914_3	path:04971_2	2.71709e-08
path:04660_5	path:05223_1	2.7542e-08
path:04970_1	path:05414_5	2.7542e-08
path:04810_15	path:04810_18	2.7542e-08
path:05214_11	path:05219_4	2.81124e-08
path:04650_8	path:04650_13	2.90392e-08
path:04650_12	path:04650_13	2.90392e-08
path:04666_8	path:04666_10	2.93347e-08
path:04912_2	path:04914_3	2.93347e-08
path:04810_3	path:04810_17	3.04895e-08
path:04514_41	path:04514_42	3.07991e-08
path:04514_41	path:04514_43	3.07991e-08
path:04514_41	path:04514_44	3.07991e-08
path:04514_42	path:04514_43	3.07991e-08
path:04514_42	path:04514_44	3.07991e-08
path:04514_43	path:04514_44	3.07991e-08
path:05210_6	path:04062_9	3.07991e-08
path:05210_6	path:05221_6	3.07991e-08
path:04062_9	path:05221_6	3.07991e-08
path:05214_6	path:05220_10	3.07991e-08
path:04514_32	path:04514_33	3.07991e-08
path:04530_9	path:04530_7	3.07991e-08
path:00100_1	path:00100_6	3.07991e-08
path:04512_5	path:04512_13	3.16791e-08
path:05200_25	path:05210_4	3.16791e-08
path:05212_9	path:05210_4	3.16791e-08
path:00564_5	path:00564_1	3.4495e-08
path:04510_6	path:04510_13	3.86888e-08
path:05214_8	path:05214_1	4.60897e-08
path:05200_33	path:05200_34	5.59664e-08
path:04720_4	path:04720_1	6.2835e-08
path:04722_4	path:04722_1	6.2835e-08
path:04720_1	path:04720_5	6.32523e-08
path:05142_7	path:05210_4	6.98176e-08
path:04730_6	path:04730_2	6.98176e-08
path:04720_2	path:04720_6	7.72814e-08
path:05212_4	path:04960_3	8.31149e-08
path:04912_2	path:04970_4	8.31149e-08
path:05218_4	path:05218_5	8.43372e-08
path:04510_4	path:04510_16	8.60867e-08
path:04020_2	path:04020_1	8.67225e-08
path:04510_18	path:04660_4	9.02391e-08
path:04660_5	path:04510_18	9.02391e-08
path:04650_13	path:04650_10	9.43774e-08
path:04650_2	path:04650_13	9.43774e-08
path:04010_16	path:04010_4	1.07672e-07
path:04960_3	path:04960_4	1.10146e-07
path:04960_3	path:04930_2	1.10146e-07
path:04660_5	path:04660_4	1.12763e-07
path:04110_14	path:05222_1	1.12763e-07
path:04270_11	path:04971_1	1.16157e-07
path:04270_11	path:04971_3	1.16157e-07
path:04270_11	path:04972_1	1.16157e-07
path:05200_2	path:05217_5	1.16157e-07
path:04670_12	path:04670_7	1.16157e-07
path:04062_1	path:04062_2	1.16157e-07
path:05217_5	path:05217_4	1.16157e-07
path:05217_2	path:05217_1	1.16157e-07
path:05200_5	path:05200_10	1.28766e-07
path:04540_9	path:04914_3	1.35106e-07
path:04350_5	path:04350_8	1.44909e-07
path:00564_9	path:00564_1	1.55228e-07
path:04010_20	path:04010_4	1.6786e-07
path:04810_2	path:04810_1	1.6786e-07
path:05214_2	path:05214_8	1.89408e-07
path:05200_13	path:04510_4	2.15418e-07
path:05200_13	path:04510_6	2.15418e-07
path:00910_2	path:04210_3	2.15594e-07
path:05100_3	path:04512_23	2.15594e-07
path:00280_2	path:00280_1	2.15594e-07
path:00100_5	path:00100_1	2.15594e-07
path:00100_5	path:00100_6	2.15594e-07
path:04666_8	path:04666_2	2.24899e-07
path:05211_1	path:05223_1	2.48439e-07
path:04514_23	path:04514_24	2.61793e-07
path:04662_1	path:04662_3	2.61793e-07
path:05020_1	path:05020_2	2.61793e-07
path:05020_1	path:05020_4	2.61793e-07
path:05020_1	path:05020_5	2.61793e-07
path:05020_2	path:05020_4	2.61793e-07
path:05020_2	path:05020_5	2.61793e-07
path:05020_4	path:05020_5	2.61793e-07
path:04912_8	path:05216_1	2.61793e-07
path:04370_6	path:05223_1	2.64257e-07
path:04650_6	path:04650_13	2.64257e-07
path:04510_14	path:05222_2	2.6933e-07
path:04510_14	path:04510_16	2.6933e-07
path:04670_7	path:04670_14	2.71032e-07
path:04512_13	path:05146_8	2.71032e-07
path:05221_3	path:05221_5	2.74552e-07
path:04360_15	path:04360_5	2.84791e-07
path:04350_2	path:04350_3	2.84791e-07
path:05220_3	path:05220_8	3.03756e-07
path:04930_3	path:04930_2	3.03756e-07
path:04722_6	path:04670_13	3.16163e-07
path:04660_5	path:05211_1	3.16163e-07
path:05211_2	path:05200_22	3.16163e-07
path:05414_5	path:04914_3	3.16163e-07
path:05215_7	path:05214_1	3.22124e-07
path:05220_4	path:05200_10	3.25294e-07
path:04722_1	path:04722_2	3.37872e-07
path:04670_13	path:04670_7	3.4847e-07
path:04670_16	path:04670_7	3.4847e-07
path:04650_8	path:04650_9	3.4847e-07
path:04650_12	path:04650_9	3.4847e-07
path:04270_11	path:04540_5	3.69007e-07
path:05200_2	path:05217_4	3.69007e-07
path:04666_10	path:04664_4	3.69007e-07
path:04920_5	path:04930_2	3.77795e-07
path:04270_14	path:04270_9	3.9438e-07
path:04722_12	path:04722_1	3.97167e-07
path:04510_14	path:04510_5	4.48828e-07
path:04510_14	path:04510_7	4.48828e-07
path:04650_8	path:04650_10	4.6854e-07
path:04650_12	path:04650_10	4.6854e-07
path:04666_6	path:04666_10	5.07595e-07
path:04710_1	path:04710_2	5.17426e-07
path:04210_3	path:04666_2	5.17426e-07
path:04062_6	path:04062_12	5.17426e-07
path:04510_15	path:04110_1	5.34468e-07
path:04970_4	path:04540_9	5.34468e-07
path:04810_4	path:04810_1	6.02176e-07
path:04350_5	path:04350_1	6.20818e-07
path:04310_4	path:04110_12	6.573e-07
path:04722_12	path:04960_3	6.573e-07
path:05200_10	path:05215_10	6.88612e-07
path:04012_5	path:04012_6	6.88612e-07
path:04010_21	path:04010_20	7.33481e-07
path:04510_5	path:05200_13	8.25973e-07
path:04510_7	path:05200_13	8.25973e-07
path:05200_13	path:04722_4	8.25973e-07
path:04360_13	path:04360_14	8.36039e-07
path:04666_10	path:05220_3	8.36039e-07
path:04670_15	path:04670_12	8.36039e-07
path:05010_3	path:04971_1	8.62376e-07
path:05010_3	path:04971_3	8.62376e-07
path:05010_3	path:04972_1	8.62376e-07
path:04914_7	path:04114_1	8.62376e-07
path:05210_6	path:05212_5	8.62376e-07
path:04062_9	path:05212_5	8.62376e-07
path:04012_7	path:04012_8	8.62376e-07
path:04530_2	path:04530_9	8.62376e-07
path:04530_2	path:04530_7	8.62376e-07
path:04530_1	path:04530_9	8.62376e-07
path:04530_1	path:04530_7	8.62376e-07
path:04512_13	path:04512_14	8.62376e-07
path:05212_5	path:05221_6	8.62376e-07
path:04520_1	path:05210_4	8.71485e-07
path:05214_7	path:05212_8	8.71485e-07
path:05214_7	path:05223_3	8.71485e-07
path:05220_9	path:05212_8	8.71485e-07
path:05220_9	path:05223_3	8.71485e-07
path:04010_4	path:04010_12	8.71485e-07
path:04660_4	path:05221_2	8.75477e-07
path:05200_36	path:05215_6	8.75477e-07
path:04110_12	path:04110_14	8.75477e-07
path:04520_1	path:05200_25	9.06023e-07
path:04520_1	path:05212_9	9.06023e-07
path:04650_2	path:04650_9	9.06023e-07
path:04650_9	path:04650_10	9.06023e-07
path:05200_5	path:05200_6	9.24011e-07
path:04510_1	path:05222_2	9.48667e-07
path:04916_7	path:05217_4	9.87333e-07
path:04666_5	path:04666_7	1.00083e-06
path:04720_4	path:04722_8	1.02225e-06
path:04510_4	path:05222_4	1.06956e-06
path:04510_6	path:05222_4	1.06956e-06
path:04510_8	path:04110_1	1.13351e-06
path:04666_8	path:05220_3	1.13351e-06
path:04540_9	path:04971_4	1.13351e-06
path:04540_9	path:04971_2	1.13351e-06
path:04510_18	path:04510_8	1.13848e-06
path:05220_4	path:05220_2	1.13848e-06
path:04510_14	path:04510_4	1.17431e-06
path:04510_14	path:04510_6	1.17431e-06
path:04670_18	path:04670_20	1.19747e-06
path:04670_7	path:04670_17	1.19747e-06
path:04370_3	path:04370_4	1.19747e-06
path:04650_9	path:04650_13	1.19747e-06
path:05217_6	path:04916_2	1.19747e-06
path:04810_9	path:04810_8	1.21984e-06
path:04010_16	path:04010_20	1.24699e-06
path:04062_10	path:04062_6	1.32097e-06
path:05214_7	path:05219_4	1.32097e-06
path:05220_9	path:05219_4	1.32097e-06
path:04510_6	path:05200_3	1.3561e-06
path:04010_16	path:04010_23	1.40711e-06
path:04670_12	path:04670_13	1.41728e-06
path:04110_14	path:05200_35	1.41728e-06
path:04360_9	path:04662_5	1.41728e-06
path:04666_10	path:04210_3	1.42292e-06
path:00270_2	path:00270_5	1.48329e-06
path:04914_2	path:04914_7	1.57076e-06
path:05010_8	path:04114_7	1.57076e-06
path:05020_1	path:05020_3	1.57076e-06
path:05020_2	path:05020_3	1.57076e-06
path:05020_4	path:05020_3	1.57076e-06
path:05020_5	path:05020_3	1.57076e-06
path:05223_5	path:05200_18	1.57076e-06
path:04912_8	path:05020_8	1.57076e-06
path:05020_8	path:05216_1	1.57076e-06
path:04512_11	path:04512_14	1.57076e-06
path:04660_5	path:04660_8	1.57104e-06
path:04514_40	path:04510_2	1.57104e-06
path:04062_5	path:04062_3	1.57104e-06
path:04810_9	path:04810_17	1.6927e-06
path:05214_8	path:05214_4	1.78785e-06
path:04540_9	path:04540_6	1.78785e-06
path:04720_2	path:04720_3	1.83665e-06
path:04810_9	path:04810_10	1.83665e-06
path:04650_2	path:04650_10	1.90513e-06
path:04510_15	path:04110_12	2.06202e-06
path:05223_1	path:05210_3	2.11405e-06
path:04510_2	path:04270_2	2.11405e-06
path:04650_6	path:04650_9	2.11405e-06
path:00564_5	path:04810_18	2.11405e-06
path:04910_11	path:05200_19	2.18055e-06
path:04110_11	path:04110_14	2.19898e-06
path:04810_6	path:04810_14	2.19898e-06
path:04920_5	path:04910_8	2.19898e-06
path:04810_3	path:04810_8	2.24689e-06
path:05220_2	path:05200_6	2.30367e-06
path:04115_1	path:04110_11	2.30487e-06
path:04920_5	path:04722_2	2.30487e-06
path:05145_9	path:04660_8	2.38955e-06
path:05218_4	path:05218_6	2.38955e-06
path:05214_7	path:05214_11	2.38955e-06
path:05220_9	path:05214_11	2.38955e-06
path:05216_2	path:04720_2	2.42142e-06
path:04310_4	path:04110_1	2.48204e-06
path:04722_8	path:04720_3	2.48204e-06
path:05218_5	path:05218_6	2.57175e-06
path:04930_2	path:04930_4	2.57175e-06
path:04660_8	path:04650_7	2.57175e-06
path:04970_1	path:04971_4	2.57175e-06
path:04970_1	path:04971_2	2.57175e-06
path:04320_5	path:04320_6	2.58713e-06
path:04666_6	path:04666_2	2.59437e-06
path:04666_7	path:04666_2	2.59437e-06
path:04514_71	path:04514_74	2.72264e-06
path:04514_71	path:04672_3	2.72264e-06
path:04514_71	path:04940_3	2.72264e-06
path:04514_71	path:05320_11	2.72264e-06
path:04514_71	path:05322_4	2.72264e-06
path:04514_71	path:05330_8	2.72264e-06
path:04514_71	path:05330_9	2.72264e-06
path:04514_71	path:05330_11	2.72264e-06
path:04514_71	path:05332_4	2.72264e-06
path:04514_71	path:05416_6	2.72264e-06
path:04514_74	path:04672_3	2.72264e-06
path:04514_74	path:04940_3	2.72264e-06
path:04514_74	path:05320_11	2.72264e-06
path:04514_74	path:05322_4	2.72264e-06
path:04514_74	path:05330_8	2.72264e-06
path:04514_74	path:05330_9	2.72264e-06
path:04514_74	path:05330_11	2.72264e-06
path:04514_74	path:05332_4	2.72264e-06
path:04514_74	path:05416_6	2.72264e-06
path:04672_3	path:04940_3	2.72264e-06
path:04672_3	path:05320_11	2.72264e-06
path:04672_3	path:05322_4	2.72264e-06
path:04672_3	path:05330_8	2.72264e-06
path:04672_3	path:05330_9	2.72264e-06
path:04672_3	path:05330_11	2.72264e-06
path:04672_3	path:05332_4	2.72264e-06
path:04672_3	path:05416_6	2.72264e-06
path:04940_3	path:05320_11	2.72264e-06
path:04940_3	path:05322_4	2.72264e-06
path:04940_3	path:05330_8	2.72264e-06
path:04940_3	path:05330_9	2.72264e-06
path:04940_3	path:05330_11	2.72264e-06
path:04940_3	path:05332_4	2.72264e-06
path:04940_3	path:05416_6	2.72264e-06
path:05320_11	path:05322_4	2.72264e-06
path:05320_11	path:05330_8	2.72264e-06
path:05320_11	path:05330_9	2.72264e-06
path:05320_11	path:05330_11	2.72264e-06
path:05320_11	path:05332_4	2.72264e-06
path:05320_11	path:05416_6	2.72264e-06
path:05322_4	path:05330_8	2.72264e-06
path:05322_4	path:05330_9	2.72264e-06
path:05322_4	path:05330_11	2.72264e-06
path:05322_4	path:05332_4	2.72264e-06
path:05322_4	path:05416_6	2.72264e-06
path:05330_8	path:05330_9	2.72264e-06
path:05330_8	path:05330_11	2.72264e-06
path:05330_8	path:05332_4	2.72264e-06
path:05330_8	path:05416_6	2.72264e-06
path:05330_9	path:05330_11	2.72264e-06
path:05330_9	path:05332_4	2.72264e-06
path:05330_9	path:05416_6	2.72264e-06
path:05330_11	path:05332_4	2.72264e-06
path:05330_11	path:05416_6	2.72264e-06
path:05332_4	path:05416_6	2.72264e-06
path:00471_1	path:04964_1	2.72264e-06
path:00592_2	path:00592_3	2.72264e-06
path:00592_2	path:00592_4	2.72264e-06
path:00592_3	path:00592_4	2.72264e-06
path:04514_84	path:04672_13	2.72264e-06
path:00562_2	path:00562_9	2.72264e-06
path:04060_22	path:05220_5	2.72264e-06
path:00564_6	path:00564_10	2.72264e-06
path:05200_27	path:05216_3	2.72264e-06
path:05146_2	path:05146_1	2.72264e-06
path:04512_27	path:04512_10	2.72264e-06
path:04540_4	path:05412_8	2.72264e-06
path:04540_4	path:05412_9	2.72264e-06
path:05412_8	path:05412_9	2.72264e-06
path:05320_7	path:05320_8	2.72264e-06
path:00520_8	path:00520_9	2.72264e-06
path:04114_13	path:04114_14	2.72264e-06
path:04514_34	path:04514_35	2.72264e-06
path:04514_34	path:04514_36	2.72264e-06
path:04514_34	path:04514_39	2.72264e-06
path:04514_34	path:05412_7	2.72264e-06
path:04514_35	path:04514_36	2.72264e-06
path:04514_35	path:04514_39	2.72264e-06
path:04514_35	path:05412_7	2.72264e-06
path:04514_36	path:04514_39	2.72264e-06
path:04514_36	path:05412_7	2.72264e-06
path:04514_39	path:05412_7	2.72264e-06
path:04810_9	path:04810_16	2.75161e-06
path:04666_9	path:04666_13	2.90392e-06
path:04510_15	path:04110_3	2.92548e-06
path:04510_8	path:04110_3	3.09159e-06
path:05211_5	path:05211_6	3.09159e-06
path:04930_2	path:04920_1	3.09159e-06
path:04540_2	path:04270_9	3.207e-06
path:04010_16	path:04010_15	3.207e-06
path:05211_3	path:04530_8	3.20883e-06
path:04510_1	path:04510_13	3.27794e-06
path:04510_12	path:04510_13	3.27794e-06
path:04722_3	path:04150_2	3.31258e-06
path:04660_5	path:04210_3	3.41501e-06
path:04660_5	path:04660_3	3.41501e-06
path:04660_4	path:04210_3	3.41501e-06
path:04510_8	path:04110_12	3.58958e-06
path:04360_14	path:04110_12	3.58958e-06
path:05222_4	path:04510_16	3.58958e-06
path:04510_15	path:04360_14	3.58958e-06
path:04970_4	path:04971_4	3.58958e-06
path:04970_4	path:04971_2	3.58958e-06
path:04310_9	path:04540_6	3.76182e-06
path:04512_5	path:05146_8	3.91765e-06
path:04010_12	path:04210_11	3.91765e-06
path:04722_1	path:04630_2	3.94184e-06
path:04510_4	path:05222_2	3.94434e-06
path:04510_4	path:04960_3	3.94434e-06
path:04510_6	path:05222_2	3.94434e-06
path:05211_1	path:04666_8	4.12872e-06
path:04666_5	path:04664_4	4.41915e-06
path:04520_1	path:05142_7	4.41915e-06
path:04010_4	path:04010_13	4.41915e-06
path:05212_4	path:05200_14	4.41915e-06
path:04670_15	path:04670_13	4.51102e-06
path:04930_2	path:04910_8	4.51102e-06
path:04660_5	path:05222_4	4.51102e-06
path:04660_4	path:05220_3	4.51102e-06
path:04660_4	path:05211_6	4.51102e-06
path:04670_15	path:04670_7	4.53011e-06
path:04670_15	path:04670_14	4.53011e-06
path:04666_2	path:04664_4	4.65739e-06
path:04664_4	path:05145_9	4.65739e-06
path:05145_9	path:05212_4	4.65739e-06
path:04062_6	path:04062_7	4.65739e-06
path:04310_6	path:05200_19	4.73755e-06
path:04310_6	path:04114_8	4.73755e-06
path:05216_2	path:04720_4	4.84283e-06
path:04722_4	path:04010_16	4.92732e-06
path:04510_1	path:04514_40	5.09851e-06
path:04666_7	path:04666_13	5.09851e-06
path:05200_35	path:05215_6	5.17687e-06
path:04960_3	path:05212_6	5.17687e-06
path:04670_18	path:04670_19	5.19274e-06
path:04670_19	path:04670_17	5.19274e-06
path:04510_18	path:05211_1	5.25114e-06
path:05220_4	path:04910_13	5.25114e-06
path:04012_9	path:04012_1	5.25114e-06
path:04350_5	path:04350_10	5.25114e-06
path:05200_10	path:05200_6	5.29545e-06
path:04660_5	path:04510_17	5.33083e-06
path:04110_14	path:05200_36	5.33083e-06
path:04910_8	path:04910_2	5.33083e-06
path:05215_2	path:04210_3	5.49765e-06
path:04810_20	path:05213_2	5.49765e-06
path:00100_5	path:00100_3	5.49765e-06
path:05142_6	path:05142_1	5.49765e-06
path:00270_2	path:00270_1	5.49765e-06
path:04920_10	path:04920_9	5.49765e-06
path:04110_6	path:04110_7	5.49765e-06
path:04916_6	path:04720_1	5.50322e-06
path:04722_3	path:04722_5	5.50322e-06
path:04722_4	path:04722_5	5.50322e-06
path:04722_4	path:04010_4	5.50322e-06
path:04510_5	path:05200_3	5.58726e-06
path:04510_7	path:05200_3	5.58726e-06
path:05211_1	path:04722_4	5.69274e-06
path:04722_8	path:04720_5	5.69274e-06
path:04512_13	path:04512_6	5.82966e-06
path:04510_10	path:04510_8	5.84738e-06
path:04666_2	path:05220_3	5.84738e-06
path:05145_9	path:05222_4	5.84738e-06
path:04350_6	path:04350_7	5.84738e-06
path:04510_8	path:04114_2	5.84738e-06
path:04960_4	path:04960_1	5.84738e-06
path:04310_9	path:04310_8	5.95616e-06
path:04666_6	path:05223_1	5.95616e-06
path:05223_1	path:04666_7	5.95616e-06
path:04720_2	path:04720_5	5.99591e-06
path:04720_1	path:04270_9	5.99591e-06
path:04360_7	path:04010_21	6.24829e-06
path:00910_2	path:04666_2	6.46782e-06
path:05020_8	path:04320_3	6.46782e-06
path:04916_8	path:04972_3	6.46782e-06
path:05145_9	path:04210_8	6.46782e-06
path:04730_2	path:04730_4	6.46782e-06
path:04512_5	path:04512_14	6.46782e-06
path:04320_3	path:04650_15	6.46782e-06
path:04310_4	path:04110_3	6.47996e-06
path:04510_2	path:04720_2	6.64481e-06
path:04920_5	path:04722_7	6.72303e-06
path:04960_3	path:04920_5	6.72303e-06
path:04810_3	path:04810_6	6.76212e-06
path:04540_2	path:04020_3	7.01287e-06
path:04510_12	path:05214_1	7.01287e-06
path:04012_9	path:04012_6	7.01287e-06
path:04666_5	path:04210_3	7.39919e-06
path:04722_5	path:00564_1	7.39919e-06
path:04650_10	path:04650_21	7.39919e-06
path:04270_12	path:04970_1	7.68304e-06
path:04115_1	path:04110_1	7.68304e-06
path:04310_8	path:04020_4	7.68304e-06
path:05223_1	path:04666_8	7.68304e-06
path:04970_1	path:04540_9	7.68304e-06
path:04970_1	path:04114_9	7.68304e-06
path:04510_8	path:04110_15	7.70311e-06
path:04510_8	path:04110_16	7.70311e-06
path:04510_15	path:04110_15	8.10284e-06
path:04510_15	path:04110_16	8.10284e-06
path:04510_4	path:04666_7	8.39096e-06
path:04510_4	path:04510_12	8.39096e-06
path:04510_6	path:04510_12	8.39096e-06
path:04666_6	path:04510_4	8.39096e-06
path:04510_1	path:04510_4	8.39096e-06
path:04012_9	path:04012_5	8.39096e-06
path:04310_4	path:04510_8	8.70276e-06
path:04722_12	path:04960_4	8.70276e-06
path:05220_3	path:05220_2	8.80873e-06
path:05220_3	path:04630_2	8.80873e-06
path:05220_3	path:05211_6	8.80873e-06
path:05220_2	path:05220_8	8.80873e-06
path:05220_8	path:04630_2	8.80873e-06
path:05200_13	path:04722_1	8.99059e-06
path:05200_8	path:05200_5	8.99059e-06
path:04666_8	path:04370_2	9.06023e-06
path:04270_12	path:04670_7	9.06023e-06
path:05210_6	path:05020_8	9.27054e-06
path:04916_3	path:05020_6	9.27054e-06
path:04916_3	path:05020_8	9.27054e-06
path:04916_3	path:04650_15	9.27054e-06
path:04062_9	path:05020_8	9.27054e-06
path:05221_6	path:05020_8	9.27054e-06
path:05020_6	path:05020_8	9.27054e-06
path:05020_6	path:04650_15	9.27054e-06
path:05020_8	path:04650_15	9.27054e-06
path:04310_4	path:04110_14	9.31314e-06
path:04810_9	path:04810_14	9.31314e-06
path:04810_17	path:04666_11	9.31314e-06
path:04010_16	path:04010_12	9.90579e-06
path:04510_14	path:05222_4	1.00132e-05
path:04010_7	path:05218_2	1.00132e-05
path:04960_4	path:04920_5	1.00132e-05
path:04920_7	path:04930_3	1.00132e-05
path:04920_7	path:04930_2	1.00132e-05
path:05215_5	path:05215_4	1.00132e-05
path:04540_5	path:04971_1	1.05703e-05
path:04540_5	path:04971_3	1.05703e-05
path:04540_5	path:04972_1	1.05703e-05
path:04670_12	path:04670_14	1.05703e-05
path:05217_5	path:05217_1	1.05703e-05
path:05217_4	path:05217_2	1.05703e-05
path:05223_2	path:04370_2	1.05703e-05
path:05223_4	path:04370_2	1.05703e-05
path:05142_7	path:05200_25	1.05703e-05
path:05142_7	path:05212_9	1.05703e-05
path:04730_6	path:04730_1	1.05703e-05
path:04010_13	path:04210_11	1.05703e-05
path:04270_12	path:04270_9	1.07542e-05
path:04110_14	path:04110_3	1.10543e-05
path:04110_3	path:05222_1	1.10543e-05
path:04920_3	path:04920_4	1.10543e-05
path:04920_5	path:04920_3	1.12889e-05
path:04920_5	path:05200_7	1.13311e-05
path:05200_7	path:05214_4	1.13311e-05
path:05212_6	path:05214_4	1.13808e-05
path:04920_5	path:04062_7	1.13808e-05
path:04722_6	path:04670_16	1.15025e-05
path:04660_5	path:04666_8	1.15025e-05
path:04660_4	path:04666_8	1.15025e-05
path:04110_1	path:04110_14	1.15025e-05
path:04020_4	path:05414_5	1.15025e-05
path:04910_13	path:04910_8	1.15025e-05
path:05200_20	path:05222_8	1.15025e-05
path:05014_2	path:04650_17	1.15025e-05
path:04664_4	path:04660_8	1.1861e-05
path:04920_6	path:04062_7	1.1861e-05
path:04510_18	path:04370_6	1.21936e-05
path:04370_6	path:04666_6	1.21936e-05
path:04370_6	path:04666_7	1.21936e-05
path:04666_6	path:04666_9	1.21936e-05
path:04666_7	path:04666_9	1.21936e-05
path:04350_1	path:05200_34	1.21936e-05
path:04920_2	path:04920_5	1.22155e-05
path:04012_1	path:04012_5	1.24174e-05
path:04510_18	path:04666_6	1.25566e-05
path:04510_18	path:04666_7	1.25566e-05
path:04510_1	path:04510_3	1.25566e-05
path:04510_12	path:04150_2	1.25566e-05
path:05211_1	path:05221_2	1.27549e-05
path:04666_8	path:04510_16	1.27549e-05
path:04540_7	path:04540_8	1.27549e-05
path:04910_13	path:04960_3	1.27549e-05
path:04910_13	path:04010_22	1.27549e-05
path:04910_13	path:04010_10	1.27549e-05
path:04910_11	path:04666_2	1.30763e-05
path:05211_1	path:04666_2	1.30763e-05
path:04010_11	path:04010_9	1.30763e-05
path:04350_10	path:04320_3	1.30763e-05
path:04510_10	path:04110_1	1.30763e-05
path:04062_10	path:04910_13	1.30763e-05
path:04270_9	path:04540_6	1.32246e-05
path:04810_3	path:04810_18	1.33613e-05
path:04660_5	path:04666_2	1.34248e-05
path:04660_5	path:05145_9	1.34248e-05
path:04660_5	path:05218_4	1.34248e-05
path:04510_10	path:04660_4	1.34248e-05
path:04510_10	path:05216_2	1.34248e-05
path:04660_4	path:04666_2	1.34248e-05
path:04660_4	path:05145_9	1.34248e-05
path:05145_9	path:05222_8	1.34248e-05
path:04062_10	path:04062_3	1.34248e-05
path:04062_6	path:04062_3	1.34248e-05
path:04060_23	path:04060_24	1.36132e-05
path:05110_7	path:04962_1	1.36132e-05
path:04620_3	path:04620_13	1.36132e-05
path:00564_7	path:00564_6	1.36132e-05
path:00564_7	path:00564_10	1.36132e-05
path:05210_8	path:04620_6	1.36132e-05
path:05218_1	path:04620_6	1.36132e-05
path:04512_11	path:04512_3	1.36132e-05
path:00471_1	path:05215_2	1.36132e-05
path:04964_1	path:05215_2	1.36132e-05
path:05210_5	path:05216_4	1.36132e-05
path:00510_4	path:00510_6	1.36132e-05
path:04666_3	path:04912_8	1.36132e-05
path:04666_3	path:05216_1	1.36132e-05
path:05200_13	path:04010_16	1.37733e-05
path:05200_13	path:05214_1	1.37733e-05
path:04722_6	path:05211_5	1.38893e-05
path:04722_3	path:05200_13	1.39911e-05
path:05223_1	path:04722_1	1.40985e-05
path:04010_20	path:04722_1	1.40985e-05
path:04920_3	path:04920_6	1.41592e-05
path:04115_1	path:04110_3	1.41592e-05
path:04270_11	path:05010_3	1.42292e-05
path:05200_2	path:00910_2	1.42292e-05
path:00910_2	path:04666_10	1.42292e-05
path:00910_2	path:05200_19	1.42292e-05
path:05223_2	path:05212_3	1.42292e-05
path:04730_6	path:04730_4	1.42292e-05
path:04914_2	path:04114_1	1.46604e-05
path:04662_2	path:05210_3	1.46604e-05
path:04670_22	path:04670_2	1.46604e-05
path:04512_13	path:04512_11	1.46604e-05
path:05146_8	path:04512_11	1.46604e-05
path:04510_9	path:05212_5	1.46604e-05
path:05212_5	path:04620_15	1.46604e-05
path:04115_1	path:04210_3	1.47984e-05
path:05223_1	path:04210_3	1.47984e-05
path:04660_8	path:04660_3	1.47984e-05
path:04722_2	path:04920_8	1.47984e-05
path:00564_1	path:04810_18	1.47984e-05
path:05200_2	path:05217_1	1.60931e-05
path:04664_4	path:05212_4	1.60931e-05
path:05223_2	path:05212_4	1.60931e-05
path:05223_2	path:05223_4	1.60931e-05
path:05146_9	path:04912_2	1.60931e-05
path:04722_12	path:05222_2	1.61676e-05
path:04660_5	path:04666_5	1.6271e-05
path:05216_2	path:05200_14	1.6271e-05
path:04920_2	path:05211_2	1.6271e-05
path:05218_4	path:05160_11	1.66685e-05
path:04062_6	path:05160_11	1.66685e-05
path:04010_5	path:05160_11	1.66685e-05
path:04722_14	path:04722_11	1.66685e-05
path:04730_2	path:04730_7	1.66685e-05
path:04310_8	path:04916_2	1.69124e-05
path:05223_1	path:05160_11	1.69124e-05
path:05218_6	path:05160_11	1.69124e-05
path:04650_6	path:04650_21	1.69124e-05
path:00564_9	path:04810_18	1.69124e-05
path:05200_7	path:04920_1	1.70379e-05
path:04110_10	path:04916_7	1.71785e-05
path:04660_4	path:04722_4	1.72958e-05
path:04722_3	path:04660_4	1.72958e-05
path:05200_7	path:04910_2	1.72958e-05
path:04360_7	path:04510_8	1.75405e-05
path:04360_7	path:04360_14	1.75405e-05
path:04666_5	path:05220_3	1.75405e-05
path:04370_1	path:04650_7	1.75405e-05
path:04650_7	path:05200_14	1.75405e-05
path:04510_4	path:04720_2	1.77111e-05
path:04310_6	path:04510_8	1.78485e-05
path:05218_3	path:05145_9	1.81606e-05
path:05218_3	path:05218_4	1.81606e-05
path:05218_3	path:04010_12	1.81606e-05
path:04722_3	path:05220_3	1.83014e-05
path:04722_3	path:04630_2	1.83014e-05
path:04510_5	path:05222_4	1.83014e-05
path:04510_7	path:05222_4	1.83014e-05
path:04722_4	path:05211_6	1.83014e-05
path:04666_6	path:04510_16	1.92342e-05
path:04510_1	path:04510_16	1.92342e-05
path:04150_2	path:05211_3	1.92342e-05
path:04810_8	path:04810_19	1.92342e-05
path:04310_6	path:04510_18	1.97116e-05
path:05220_4	path:05200_6	1.99964e-05
path:04070_1	path:04010_20	2.00353e-05
path:04722_12	path:04510_4	2.02336e-05
path:04115_1	path:04110_12	2.02909e-05
path:04070_1	path:05222_2	2.02909e-05
path:05223_1	path:05221_2	2.02909e-05
path:04510_4	path:05200_3	2.03963e-05
path:04510_4	path:05200_10	2.03963e-05
path:04510_6	path:05200_10	2.03963e-05
path:04310_6	path:04510_15	2.05285e-05
path:04722_4	path:05218_3	2.12766e-05
path:04920_7	path:04920_5	2.13514e-05
path:04722_3	path:05200_7	2.20417e-05
path:04910_4	path:04920_1	2.21701e-05
path:05410_2	path:05412_1	2.25055e-05
path:05414_3	path:05412_1	2.25055e-05
path:05416_1	path:05412_1	2.25055e-05
path:04540_2	path:05216_2	2.2635e-05
path:04110_15	path:04110_14	2.2635e-05
path:04110_16	path:04110_14	2.2635e-05
path:05215_10	path:05222_8	2.2635e-05
path:04666_7	path:04666_10	2.34622e-05
path:05212_6	path:05214_2	2.34622e-05
path:04660_5	path:04114_1	2.48808e-05
path:04660_5	path:05210_3	2.48808e-05
path:04510_17	path:04114_1	2.48808e-05
path:04670_13	path:04670_14	2.48808e-05
path:04114_1	path:05216_2	2.48808e-05
path:04670_16	path:04670_14	2.48808e-05
path:05200_13	path:04070_1	2.50524e-05
path:05200_13	path:05223_1	2.50524e-05
path:05200_13	path:04010_20	2.50524e-05
path:04666_6	path:05220_3	2.52269e-05
path:04510_1	path:05222_4	2.52269e-05
path:05222_4	path:05220_4	2.52269e-05
path:04960_4	path:05214_2	2.52269e-05
path:04910_11	path:05220_3	2.56942e-05
path:05211_1	path:05220_3	2.56942e-05
path:04110_1	path:04360_14	2.56942e-05
path:04010_7	path:04020_4	2.56942e-05
path:04666_8	path:05220_2	2.56942e-05
path:04666_8	path:05211_6	2.56942e-05
path:05222_4	path:04910_13	2.56942e-05
path:04910_13	path:04930_2	2.56942e-05
path:04270_12	path:04971_4	2.56942e-05
path:04270_12	path:04971_2	2.56942e-05
path:04660_5	path:05222_2	2.66839e-05
path:04660_4	path:05222_2	2.66839e-05
path:05222_1	path:05215_6	2.66839e-05
path:04510_15	path:04110_14	2.66839e-05
path:04110_12	path:05222_1	2.66839e-05
path:04960_3	path:04910_8	2.66839e-05
path:04010_22	path:04910_2	2.66839e-05
path:04010_10	path:04910_2	2.66839e-05
path:04310_4	path:04110_15	2.6936e-05
path:04310_4	path:04110_16	2.6936e-05
path:04510_15	path:04114_2	2.71727e-05
path:04110_12	path:04114_2	2.71727e-05
path:05222_2	path:05145_9	2.71727e-05
path:04960_3	path:04960_1	2.71727e-05
path:04960_3	path:04722_14	2.71727e-05
path:04010_22	path:04010_9	2.71727e-05
path:04010_10	path:04010_9	2.71727e-05
path:05215_6	path:05219_4	2.71727e-05
path:04510_10	path:04510_15	2.71727e-05
path:04666_2	path:05222_2	2.71727e-05
path:05200_5	path:05220_4	2.74618e-05
path:04810_10	path:04810_17	2.7624e-05
path:04270_9	path:04720_3	2.7624e-05
path:04520_1	path:04350_5	2.76357e-05
path:04650_7	path:04114_3	2.77469e-05
path:04930_2	path:04920_8	2.77469e-05
path:04350_7	path:04730_5	2.77469e-05
path:04270_11	path:04070_5	2.83984e-05
path:05220_3	path:04664_4	2.83984e-05
path:04664_4	path:04650_7	2.83984e-05
path:04650_7	path:04662_5	2.83984e-05
path:04912_2	path:04971_4	2.83984e-05
path:04912_2	path:04971_2	2.83984e-05
path:04660_5	path:00910_2	2.84584e-05
path:04660_5	path:04914_7	2.84584e-05
path:04660_5	path:04210_8	2.84584e-05
path:04660_4	path:00910_2	2.84584e-05
path:04660_4	path:04210_8	2.84584e-05
path:04510_17	path:04914_7	2.84584e-05
path:04514_40	path:04514_41	2.84584e-05
path:04514_40	path:04514_42	2.84584e-05
path:04514_40	path:04514_43	2.84584e-05
path:04514_40	path:04514_44	2.84584e-05
path:04810_15	path:04916_5	2.84584e-05
path:05222_8	path:05220_6	2.84584e-05
path:05222_8	path:04210_8	2.84584e-05
path:04810_9	path:05200_15	2.85399e-05
path:04310_4	path:04114_8	2.99351e-05
path:04720_3	path:04010_1	2.99351e-05
path:04020_2	path:04720_4	3.00621e-05
path:05218_2	path:05215_10	3.04053e-05
path:05215_10	path:05214_4	3.04053e-05
path:05215_5	path:05215_3	3.08048e-05
path:04510_4	path:05222_8	3.11325e-05
path:04510_6	path:05222_8	3.11325e-05
path:04115_1	path:04110_15	3.13756e-05
path:04115_1	path:04110_16	3.13756e-05
path:04540_2	path:04540_10	3.13756e-05
path:04210_3	path:04210_7	3.19079e-05
path:04810_20	path:04916_5	3.19079e-05
path:04060_11	path:04060_14	3.19079e-05
path:04210_7	path:04660_3	3.19079e-05
path:00564_1	path:00564_2	3.19079e-05
path:00564_1	path:04916_5	3.19079e-05
path:00564_1	path:05210_6	3.19079e-05
path:00564_1	path:04062_9	3.19079e-05
path:00564_1	path:05221_6	3.19079e-05
path:00310_5	path:00310_4	3.19079e-05
path:04114_3	path:05010_8	3.19079e-05
path:05210_6	path:05214_3	3.19079e-05
path:05210_6	path:05214_9	3.19079e-05
path:04062_9	path:05214_3	3.19079e-05
path:04062_9	path:05214_9	3.19079e-05
path:05221_6	path:05214_3	3.19079e-05
path:05221_6	path:05214_9	3.19079e-05
path:05214_6	path:05200_31	3.19079e-05
path:05220_10	path:05200_31	3.19079e-05
path:04720_2	path:04722_14	3.21303e-05
path:04810_10	path:05211_4	3.21303e-05
path:04270_9	path:04722_14	3.21303e-05
path:00564_9	path:00564_8	3.29859e-05
path:00564_9	path:00564_7	3.29859e-05
path:04650_16	path:04650_13	3.29859e-05
path:04650_16	path:04650_21	3.29859e-05
path:04510_11	path:04510_9	3.29859e-05
path:04912_8	path:04320_5	3.29859e-05
path:04320_5	path:05216_1	3.29859e-05
path:04510_10	path:05200_14	3.351e-05
path:04360_7	path:05100_14	3.351e-05
path:05145_9	path:04370_1	3.351e-05
path:04062_10	path:04370_1	3.351e-05
path:04370_1	path:04062_6	3.351e-05
path:05020_7	path:04916_6	3.351e-05
path:05200_29	path:05212_8	3.351e-05
path:05200_29	path:05223_3	3.351e-05
path:04360_4	path:05211_4	3.351e-05
path:05211_1	path:04010_16	3.36851e-05
path:04012_1	path:04012_6	3.36851e-05
path:04630_1	path:05211_1	3.46891e-05
path:04350_8	path:04350_10	3.46891e-05
path:04110_1	path:04350_8	3.46891e-05
path:04540_7	path:04540_6	3.46891e-05
path:04910_13	path:04920_5	3.46891e-05
path:04270_14	path:04540_6	3.46891e-05
path:04270_12	path:04540_6	3.46891e-05
path:05220_3	path:05200_5	3.48067e-05
path:04670_15	path:04670_19	3.54859e-05
path:04670_15	path:04670_17	3.54859e-05
path:05218_5	path:05160_11	3.54859e-05
path:05222_4	path:05160_11	3.54859e-05
path:05220_8	path:05221_5	3.54859e-05
path:04960_4	path:04722_9	3.54859e-05
path:04722_9	path:05211_6	3.54859e-05
path:04810_3	path:04810_16	3.59085e-05
path:04510_5	path:05222_2	3.59535e-05
path:04510_5	path:04510_16	3.59535e-05
path:04510_7	path:05222_2	3.59535e-05
path:04510_7	path:04510_16	3.59535e-05
path:00910_1	path:00910_3	3.6075e-05
path:05142_8	path:05142_9	3.6075e-05
path:00562_5	path:00562_8	3.6075e-05
path:00230_15	path:00230_20	3.6075e-05
path:00140_9	path:00140_18	3.6075e-05
path:00140_9	path:00140_19	3.6075e-05
path:00140_9	path:00140_20	3.6075e-05
path:00140_18	path:00140_19	3.6075e-05
path:00140_18	path:00140_20	3.6075e-05
path:00140_19	path:00140_20	3.6075e-05
path:05200_28	path:05222_3	3.6075e-05
path:05412_2	path:05412_4	3.6075e-05
path:05412_2	path:05412_5	3.6075e-05
path:05412_4	path:05412_5	3.6075e-05
path:04012_2	path:04660_7	3.6075e-05
path:05200_32	path:05214_5	3.6075e-05
path:05200_32	path:05220_7	3.6075e-05
path:05214_5	path:05220_7	3.6075e-05
path:04060_1	path:04060_51	3.6075e-05
path:05144_2	path:04512_22	3.6075e-05
path:00900_6	path:00900_4	3.6075e-05
path:00760_2	path:00760_3	3.6075e-05
path:00450_3	path:00450_1	3.6075e-05
path:00790_4	path:00790_5	3.6075e-05
path:00790_4	path:00790_2	3.6075e-05
path:00790_5	path:00790_2	3.6075e-05
path:00052_5	path:00052_6	3.6075e-05
path:04514_59	path:04514_67	3.6075e-05
path:04514_59	path:04514_82	3.6075e-05
path:04514_67	path:04514_82	3.6075e-05
path:05200_26	path:05220_1	3.6075e-05
path:00601_1	path:00601_3	3.6075e-05
path:04514_17	path:04514_18	3.6075e-05
path:04514_17	path:04514_19	3.6075e-05
path:04514_18	path:04514_19	3.6075e-05
path:04510_1	path:04110_3	3.66433e-05
path:05220_4	path:04010_23	3.66433e-05
path:04510_4	path:04960_4	3.68588e-05
path:05222_4	path:05200_10	3.68588e-05
path:04110_12	path:05215_6	3.84179e-05
path:04510_16	path:04960_3	3.84179e-05
path:00471_1	path:00910_2	4.08397e-05
path:04964_1	path:00910_2	4.08397e-05
path:04666_3	path:04916_3	4.08397e-05
path:04666_3	path:05020_6	4.08397e-05
path:04666_3	path:05020_8	4.08397e-05
path:04666_3	path:04650_15	4.08397e-05
path:00564_2	path:00564_6	4.08397e-05
path:00564_2	path:00564_10	4.08397e-05
path:04512_14	path:04512_3	4.08397e-05
path:04512_14	path:04512_27	4.08397e-05
path:04512_14	path:04512_10	4.08397e-05
path:04660_3	path:04010_12	4.21702e-05
path:04722_14	path:04110_6	4.21702e-05
path:05200_29	path:05200_30	4.21702e-05
path:04512_5	path:04512_6	4.21702e-05
path:04650_18	path:04730_5	4.21702e-05
path:04340_1	path:04540_10	4.27309e-05
path:04660_4	path:04070_1	4.27309e-05
path:04660_4	path:04660_8	4.27309e-05
path:04540_10	path:05216_2	4.27309e-05
path:04912_3	path:04010_20	4.27309e-05
path:04920_6	path:04920_4	4.27309e-05
path:04722_5	path:04722_8	4.37054e-05
path:04920_2	path:05200_22	4.37054e-05
path:04520_1	path:04350_10	4.37054e-05
path:04012_1	path:04012_3	4.37054e-05
path:04670_12	path:04670_17	4.41105e-05
path:04916_7	path:05217_1	4.41105e-05
path:05223_2	path:05160_11	4.41105e-05
path:04910_1	path:04722_9	4.41105e-05
path:04910_1	path:04210_9	4.41105e-05
path:04730_6	path:04730_7	4.41105e-05
path:04062_4	path:05217_1	4.41105e-05
path:04916_2	path:05217_1	4.41105e-05
path:04340_1	path:04310_6	4.41119e-05
path:04660_5	path:05218_3	4.41119e-05
path:04660_5	path:04666_10	4.54447e-05
path:04660_5	path:05200_19	4.54447e-05
path:04660_5	path:04664_4	4.54447e-05
path:04660_4	path:04666_10	4.54447e-05
path:04660_4	path:04664_4	4.54447e-05
path:04670_12	path:04670_16	4.54447e-05
path:04114_8	path:05222_1	4.54447e-05
path:05146_9	path:05414_5	4.54447e-05
path:04650_8	path:04662_5	4.54447e-05
path:04650_12	path:04662_5	4.54447e-05
path:04360_6	path:04360_5	4.54447e-05
path:04110_3	path:05200_35	4.57963e-05
path:04666_5	path:04722_1	4.71075e-05
path:04810_10	path:04810_19	4.82223e-05
path:04310_8	path:04540_6	4.85546e-05
path:04310_8	path:04310_7	4.85546e-05
path:04010_21	path:04010_3	4.85546e-05
path:04920_7	path:04930_4	4.85546e-05
path:04920_7	path:04920_6	4.85546e-05
path:04920_5	path:04920_6	4.85546e-05
path:04350_8	path:04350_2	4.85546e-05
path:04370_1	path:05200_14	4.85941e-05
path:05211_1	path:04210_3	4.93279e-05
path:05211_1	path:04660_3	4.93279e-05
path:04666_8	path:04210_3	4.93279e-05
path:05214_8	path:05214_3	4.93279e-05
path:05214_8	path:05214_9	4.93279e-05
path:04650_17	path:04660_3	4.93279e-05
path:04960_3	path:04920_3	4.95217e-05
path:04960_3	path:04920_1	4.95217e-05
path:04010_22	path:04010_23	4.95217e-05
path:04010_10	path:04010_23	4.95217e-05
path:04110_3	path:05215_6	4.95217e-05
path:04310_9	path:04270_9	5.05248e-05
path:04510_18	path:04810_10	5.05248e-05
path:04010_15	path:05220_4	5.05248e-05
path:04722_4	path:04010_13	5.18875e-05
path:05212_4	path:05200_8	5.18875e-05
path:04720_5	path:04010_1	5.18875e-05
path:04270_14	path:04720_3	5.22478e-05
path:04510_10	path:04320_3	5.24794e-05
path:05145_9	path:04010_12	5.24794e-05
path:04062_6	path:05100_5	5.24794e-05
path:04722_14	path:04730_2	5.24794e-05
path:05200_29	path:05214_7	5.24794e-05
path:05200_29	path:05220_9	5.24794e-05
path:05200_29	path:05219_4	5.24794e-05
path:04810_11	path:05211_4	5.24794e-05
path:00910_2	path:04666_5	5.28513e-05
path:04722_5	path:04114_1	5.28513e-05
path:04722_5	path:00564_5	5.28513e-05
path:05200_14	path:05212_5	5.28513e-05
path:05020_8	path:04320_4	5.28513e-05
path:04666_5	path:05212_3	5.28513e-05
path:04666_5	path:04210_7	5.28513e-05
path:04666_5	path:04666_4	5.28513e-05
path:04722_5	path:04914_7	5.28513e-05
path:04722_5	path:04916_5	5.28513e-05
path:04370_1	path:04210_8	5.28513e-05
path:05200_14	path:05210_6	5.28513e-05
path:05200_14	path:04062_9	5.28513e-05
path:05200_14	path:05221_6	5.28513e-05
path:05212_8	path:05214_6	5.28513e-05
path:05212_8	path:05220_10	5.28513e-05
path:05223_3	path:05214_6	5.28513e-05
path:05223_3	path:05220_10	5.28513e-05
path:05200_11	path:05200_17	5.28513e-05
path:05200_11	path:05222_7	5.28513e-05
path:04320_4	path:04650_15	5.28513e-05
path:04510_14	path:04666_2	5.31164e-05
path:05218_2	path:05218_4	5.31164e-05
path:04350_8	path:04722_14	5.31164e-05
path:04010_3	path:04810_11	5.31164e-05
path:04510_18	path:05210_3	5.32082e-05
path:04666_6	path:04370_2	5.32082e-05
path:05215_9	path:05215_3	5.32082e-05
path:04510_18	path:04722_3	5.40964e-05
path:04510_18	path:04722_4	5.40964e-05
path:04510_12	path:05200_7	5.40964e-05
path:04510_5	path:04510_12	5.40964e-05
path:04510_7	path:04510_12	5.40964e-05
path:04722_4	path:04150_2	5.40964e-05
path:05200_8	path:05215_7	5.40964e-05
path:05200_8	path:05214_2	5.40964e-05
path:04070_5	path:04010_20	5.49624e-05
path:04360_14	path:04810_18	5.49624e-05
path:04630_2	path:04810_18	5.49624e-05
path:05223_1	path:05220_3	5.49624e-05
path:05223_1	path:05218_5	5.49624e-05
path:05223_1	path:05222_4	5.49624e-05
path:05223_1	path:04630_2	5.49624e-05
path:05223_1	path:05211_6	5.49624e-05
path:04660_8	path:05211_6	5.49624e-05
path:04930_4	path:05211_6	5.49624e-05
path:04722_1	path:05145_9	5.50806e-05
path:04722_3	path:05223_1	5.54161e-05
path:04722_3	path:04010_20	5.54161e-05
path:04722_3	path:04722_2	5.54161e-05
path:04722_4	path:05223_1	5.54161e-05
path:04722_4	path:04010_20	5.54161e-05
path:05200_7	path:04722_2	5.54161e-05
path:05200_13	path:05200_3	5.64705e-05
path:04510_14	path:05222_8	5.72899e-05
path:04630_1	path:04920_4	5.72899e-05
path:04110_11	path:05222_1	5.72899e-05
path:04920_7	path:04920_4	5.72899e-05
path:04920_5	path:04910_2	5.72899e-05
path:04670_16	path:04540_6	5.72899e-05
path:04920_3	path:04930_3	5.84298e-05
path:04920_3	path:04930_2	5.84298e-05
path:04360_14	path:04110_3	5.84298e-05
path:05220_3	path:05211_5	5.84298e-05
path:04960_4	path:04920_3	5.84298e-05
path:04960_4	path:04920_1	5.84298e-05
path:04510_14	path:04666_6	5.94622e-05
path:04510_14	path:04666_7	5.94622e-05
path:04510_12	path:05214_4	5.94622e-05
path:05215_7	path:05214_4	5.94622e-05
path:04810_8	path:04810_6	5.94622e-05
path:04020_3	path:04540_6	5.94622e-05
path:04910_11	path:04666_10	6.21071e-05
path:05200_2	path:04110_1	6.21071e-05
path:04670_12	path:04270_12	6.21071e-05
path:05211_1	path:04666_10	6.21071e-05
path:04666_8	path:04664_4	6.21071e-05
path:04020_4	path:04912_2	6.21071e-05
path:05223_2	path:04910_13	6.21071e-05
path:05146_9	path:04914_3	6.21071e-05
path:04270_12	path:04912_2	6.21071e-05
path:04912_2	path:04540_9	6.21071e-05
path:04662_5	path:04650_17	6.21071e-05
path:05200_13	path:05200_14	6.33679e-05
path:05200_4	path:05220_3	6.38124e-05
path:05200_4	path:05222_4	6.38124e-05
path:04370_6	path:05210_3	6.51217e-05
path:04670_20	path:04670_19	6.51217e-05
path:04722_9	path:04650_9	6.51217e-05
path:04370_4	path:04650_13	6.51217e-05
path:05215_3	path:04530_8	6.51217e-05
path:04670_14	path:04670_19	6.51217e-05
path:04062_4	path:05217_2	6.51217e-05
path:04730_1	path:04730_7	6.51217e-05
path:04510_11	path:05212_5	6.51217e-05
path:05218_3	path:05218_6	6.54639e-05
path:05218_3	path:04660_8	6.54639e-05
path:04020_2	path:04510_4	6.56371e-05
path:04510_4	path:04722_1	6.56371e-05
path:04510_6	path:04722_1	6.56371e-05
path:05200_3	path:04722_1	6.56371e-05
path:05218_3	path:05160_11	6.56576e-05
path:05218_3	path:00564_9	6.56576e-05
path:05215_2	path:04666_2	6.59718e-05
path:04914_2	path:04114_2	6.59718e-05
path:04666_2	path:04662_2	6.59718e-05
path:05145_9	path:05210_10	6.59718e-05
path:05145_9	path:04662_2	6.59718e-05
path:05218_4	path:04662_2	6.59718e-05
path:05218_4	path:04062_11	6.59718e-05
path:05221_3	path:04662_1	6.59718e-05
path:05221_3	path:04662_3	6.59718e-05
path:04010_5	path:04660_2	6.59718e-05
path:05110_7	path:05020_7	6.59718e-05
path:05110_7	path:04910_5	6.59718e-05
path:04960_1	path:04960_2	6.59718e-05
path:04722_14	path:04110_7	6.59718e-05
path:04512_5	path:04512_11	6.59718e-05
path:04650_18	path:04510_9	6.59718e-05
path:04912_8	path:04320_3	6.59718e-05
path:04320_3	path:05216_1	6.59718e-05
path:05222_4	path:04960_3	6.62194e-05
path:05221_2	path:05211_6	6.62194e-05
path:04510_16	path:04930_3	6.62194e-05
path:04960_3	path:04930_3	6.62194e-05
path:04914_5	path:05215_2	6.70189e-05
path:05215_2	path:04662_2	6.70189e-05
path:04662_2	path:04062_11	6.70189e-05
path:04210_1	path:04114_7	6.70189e-05
path:00564_8	path:00564_7	6.70189e-05
path:05210_8	path:05218_1	6.70189e-05
path:05218_1	path:04912_8	6.70189e-05
path:05218_1	path:05216_1	6.70189e-05
path:04510_9	path:04620_15	6.70189e-05
path:04722_3	path:04010_16	6.8508e-05
path:05200_7	path:05214_1	6.8508e-05
path:04510_5	path:05200_10	6.90545e-05
path:04510_7	path:05200_10	6.90545e-05
path:04722_6	path:04670_17	6.94617e-05
path:04370_6	path:04666_8	6.94617e-05
path:04910_13	path:04722_9	6.94617e-05
path:04010_11	path:04010_24	6.94617e-05
path:04350_10	path:04320_5	6.94617e-05
path:05215_10	path:05214_1	7.05448e-05
path:05200_13	path:05218_3	7.10234e-05
path:05220_3	path:05200_6	7.14138e-05
path:04910_11	path:05211_1	7.31384e-05
path:04910_11	path:04666_8	7.31384e-05
path:04270_14	path:04722_8	7.31384e-05
path:04270_12	path:04540_9	7.31384e-05
path:04270_12	path:04914_3	7.31384e-05
path:04310_4	path:04110_11	7.38342e-05
path:04810_17	path:04920_5	7.38342e-05
path:04720_3	path:04540_6	7.38342e-05
path:05218_2	path:05218_3	7.48509e-05
path:04510_10	path:04310_8	7.50039e-05
path:04510_10	path:05223_1	7.50039e-05
path:04070_1	path:05145_9	7.50039e-05
path:04070_1	path:05218_4	7.50039e-05
path:05223_1	path:04666_2	7.50039e-05
path:05223_1	path:05145_9	7.50039e-05
path:05223_1	path:05218_4	7.50039e-05
path:04010_20	path:05145_9	7.50039e-05
path:05218_6	path:04062_10	7.50039e-05
path:05218_6	path:04062_6	7.50039e-05
path:04062_6	path:04920_6	7.50039e-05
path:04062_6	path:04062_5	7.50039e-05
path:05200_29	path:05214_11	7.50039e-05
path:05200_5	path:05215_10	7.53087e-05
path:04310_6	path:04110_1	7.59161e-05
path:04510_6	path:04510_16	7.5965e-05
path:04510_6	path:04960_3	7.5965e-05
path:05200_3	path:05222_2	7.5965e-05
path:04722_3	path:04722_12	7.62873e-05
path:04270_9	path:04720_5	7.62873e-05
path:04722_1	path:05220_3	8.01166e-05
path:05200_5	path:04930_4	8.12157e-05
path:04810_10	path:04666_13	8.23281e-05
path:04810_10	path:04810_15	8.23281e-05
path:05212_3	path:04970_7	8.36505e-05
path:05212_3	path:04370_2	8.36505e-05
path:05200_12	path:05212_1	8.36505e-05
path:00564_5	path:00564_2	8.36505e-05
path:00564_5	path:04916_5	8.36505e-05
path:00564_5	path:05210_6	8.36505e-05
path:00564_5	path:04062_9	8.36505e-05
path:00564_5	path:05221_6	8.36505e-05
path:04270_3	path:04730_1	8.36505e-05
path:04730_1	path:04730_4	8.36505e-05
path:04114_10	path:05010_8	8.36505e-05
path:05146_8	path:04512_14	8.36505e-05
path:05212_5	path:05020_8	8.36505e-05
path:04210_8	path:04210_11	8.36505e-05
path:05221_2	path:04210_3	8.38574e-05
path:04210_3	path:05222_2	8.38574e-05
path:04960_3	path:00564_1	8.38574e-05
path:04722_7	path:04920_8	8.38574e-05
path:04722_6	path:04666_6	8.51541e-05
path:04310_9	path:04020_4	8.51541e-05
path:04310_9	path:04270_14	8.51541e-05
path:04310_9	path:04540_9	8.51541e-05
path:04310_9	path:04914_3	8.51541e-05
path:04510_18	path:04110_1	8.51541e-05
path:04510_18	path:04666_8	8.51541e-05
path:04910_11	path:04666_6	8.51541e-05
path:04910_11	path:04666_7	8.51541e-05
path:05211_1	path:04666_6	8.51541e-05
path:05211_1	path:04666_7	8.51541e-05
path:04110_1	path:04510_1	8.51541e-05
path:04110_1	path:04350_1	8.51541e-05
path:04666_8	path:05220_4	8.51541e-05
path:04150_2	path:05200_22	8.51541e-05
path:05215_9	path:05200_20	8.51541e-05
path:04350_1	path:04350_10	8.51541e-05
path:04270_11	path:04540_2	8.52759e-05
path:04010_16	path:04010_13	8.52759e-05
path:05212_6	path:05214_1	8.52759e-05
path:04810_16	path:04810_17	8.80515e-05
path:04722_12	path:04666_5	8.80515e-05
path:04722_12	path:04722_5	8.80515e-05
path:04020_2	path:04720_6	8.8576e-05
path:05211_5	path:04670_20	8.86804e-05
path:05200_12	path:04920_1	8.86804e-05
path:04540_5	path:04970_5	9.10669e-05
path:05200_2	path:04210_3	9.10669e-05
path:04664_4	path:00564_1	9.10669e-05
path:04664_4	path:04660_3	9.10669e-05
path:05212_4	path:00564_1	9.10669e-05
path:04062_7	path:04062_12	9.10669e-05
path:04114_5	path:04114_3	9.10669e-05
path:04110_10	path:05200_2	9.10669e-05
path:04210_3	path:05200_19	9.10669e-05
path:04210_3	path:04664_4	9.10669e-05
path:04660_3	path:04010_13	9.10669e-05
path:04722_12	path:04722_14	9.18009e-05
path:00910_2	path:05223_1	9.24898e-05
path:05010_3	path:04540_10	9.24898e-05
path:04916_5	path:04810_18	9.24898e-05
path:04115_1	path:00910_2	9.24898e-05
path:04115_1	path:05220_6	9.24898e-05
path:05223_1	path:04210_8	9.24898e-05
path:04660_8	path:04210_8	9.24898e-05
path:04930_4	path:05210_6	9.24898e-05
path:04930_4	path:04062_9	9.24898e-05
path:04930_4	path:05221_6	9.24898e-05
path:04930_4	path:05020_8	9.24898e-05
path:04722_2	path:04730_4	9.24898e-05
path:05214_11	path:05214_6	9.24898e-05
path:05214_11	path:05220_10	9.24898e-05
path:04810_18	path:05210_6	9.24898e-05
path:04810_18	path:04062_9	9.24898e-05
path:04810_18	path:05221_6	9.24898e-05
path:04810_18	path:05145_5	9.24898e-05
path:04810_3	path:04810_14	9.29396e-05
path:04810_3	path:04810_15	9.29396e-05
path:00471_1	path:04110_10	9.52925e-05
path:00471_1	path:04210_3	9.52925e-05
path:04964_1	path:04110_10	9.52925e-05
path:04964_1	path:04210_3	9.52925e-05
path:00510_5	path:00510_4	9.52925e-05
path:04062_12	path:05014_5	9.52925e-05
path:00564_1	path:00564_6	9.52925e-05
path:00564_1	path:00564_10	9.52925e-05
path:05142_6	path:00564_6	9.52925e-05
path:05142_6	path:00564_10	9.52925e-05
path:05142_6	path:04666_3	9.52925e-05
path:04660_3	path:00564_6	9.52925e-05
path:04660_3	path:00564_10	9.52925e-05
path:04512_6	path:04512_27	9.52925e-05
path:04512_6	path:04512_10	9.52925e-05
path:04512_9	path:05146_2	9.52925e-05
path:04512_9	path:04512_27	9.52925e-05
path:04512_9	path:04512_10	9.52925e-05
path:04512_9	path:05146_1	9.52925e-05
path:04130_7	path:04114_13	9.52925e-05
path:04130_7	path:04114_14	9.52925e-05
path:04510_12	path:05215_10	9.59041e-05
path:05200_13	path:04666_6	9.70795e-05
path:05200_13	path:04666_7	9.70795e-05
path:04510_18	path:04666_2	9.85862e-05
path:04510_18	path:05218_4	9.85862e-05
path:04666_6	path:04730_2	9.85862e-05
path:04510_1	path:04666_2	9.85862e-05
path:04510_1	path:04722_14	9.85862e-05
path:04666_7	path:05218_4	9.85862e-05
path:04666_7	path:04062_6	9.85862e-05
path:04510_12	path:04722_14	9.85862e-05
path:04150_2	path:04722_14	9.85862e-05
path:04350_1	path:04722_14	9.85862e-05
path:04114_2	path:04350_5	9.85862e-05
path:05145_9	path:05220_4	9.85862e-05
path:05218_4	path:04150_2	9.85862e-05
path:04510_19	path:04510_12	9.85862e-05
path:04360_7	path:04510_15	9.90255e-05
path:04666_5	path:04510_16	9.90255e-05
path:04666_5	path:04960_3	9.90255e-05
path:04722_5	path:04960_3	9.90255e-05
path:04370_1	path:04960_3	9.90255e-05
path:05200_14	path:04960_3	9.90255e-05
path:04920_2	path:05211_3	9.90255e-05
path:04510_16	path:04370_1	9.90255e-05
path:04960_3	path:04920_2	9.90255e-05
path:04660_5	path:05218_5	0.000100061
path:04660_4	path:05218_5	0.000100061
path:04660_4	path:05222_4	0.000100061
path:04660_4	path:04630_2	0.000100061
path:04670_15	path:04670_16	0.000100061
path:04510_8	path:04110_14	0.000100061
path:04510_8	path:04360_6	0.000100061
path:04360_14	path:04110_14	0.000100061
path:04650_7	path:04360_9	0.000100061
path:04650_7	path:04650_8	0.000100061
path:04650_7	path:04650_12	0.000100061
path:04650_7	path:05014_2	0.000100061
path:04960_4	path:04910_8	0.000100061
path:05414_5	path:04971_4	0.000100061
path:05414_5	path:04971_2	0.000100061
path:05200_13	path:05211_1	0.000100326
path:05200_13	path:04666_8	0.000100326
path:05200_13	path:04540_7	0.000100326
path:05200_13	path:05214_8	0.000100326
path:04660_5	path:04370_6	0.0001018
path:04660_5	path:05160_11	0.0001018
path:04660_4	path:04370_6	0.0001018
path:04660_4	path:05160_11	0.0001018
path:04660_4	path:04210_9	0.0001018
path:04670_13	path:04670_17	0.0001018
path:04514_40	path:04916_7	0.0001018
path:04666_9	path:04666_11	0.0001018
path:05215_8	path:04914_1	0.0001018
path:05211_2	path:04530_8	0.0001018
path:04910_4	path:04910_2	0.0001018
path:04670_16	path:04670_17	0.0001018
path:04510_14	path:04960_3	0.000101808
path:04510_15	path:04110_11	0.000101808
path:04110_11	path:05215_6	0.000101808
path:04110_12	path:04350_8	0.000101808
path:04960_3	path:04920_7	0.000101808
path:04310_8	path:05217_6	0.000103589
path:05223_1	path:04370_2	0.000103589
path:04010_20	path:00564_5	0.000103589
path:04660_8	path:04650_9	0.000103589
path:04970_1	path:04670_7	0.000103589
path:04722_2	path:05200_12	0.000103589
path:04920_6	path:05200_12	0.000103589
path:04062_5	path:04062_2	0.000103589
path:04810_18	path:05212_5	0.000103589
path:04070_1	path:04510_4	0.000103665
path:04510_4	path:04010_20	0.000103665
path:04510_4	path:04510_2	0.000103665
path:04510_6	path:04010_20	0.000103665
path:05200_3	path:04010_20	0.000103665
path:04722_1	path:04722_7	0.000106127
path:04722_3	path:05211_1	0.000106562
path:05200_8	path:05214_8	0.000106562
path:04910_13	path:05200_7	0.000106562
path:04270_14	path:04720_5	0.000106562
path:04115_1	path:04150_2	0.000107127
path:04510_18	path:05218_6	0.000107127
path:04510_18	path:04660_8	0.000107127
path:04666_6	path:04070_1	0.000107127
path:04070_1	path:04666_7	0.000107127
path:04510_1	path:04510_2	0.000107127
path:04510_2	path:04510_3	0.000107127
path:04350_1	path:04350_2	0.000107127
path:04720_2	path:04270_1	0.000107866
path:04210_3	path:04660_3	0.000107969
path:04020_2	path:04720_2	0.000108081
path:04720_4	path:04270_9	0.000108081
path:04270_11	path:04070_4	0.000111086
path:04270_11	path:04070_2	0.000111086
path:04360_7	path:04360_13	0.000111086
path:04070_4	path:04664_4	0.000111086
path:04070_2	path:04664_4	0.000111086
path:04666_5	path:05212_4	0.000111086
path:04666_10	path:04370_1	0.000111086
path:04722_5	path:05212_4	0.000111086
path:04664_4	path:04370_1	0.000111086
path:04664_4	path:05200_14	0.000111086
path:05212_4	path:04370_1	0.000111086
path:04920_2	path:04062_7	0.000111086
path:05223_4	path:04650_10	0.000111086
path:04962_2	path:04730_6	0.000111086
path:04662_5	path:04650_2	0.000111086
path:04510_18	path:04510_17	0.00011528
path:04666_6	path:04666_11	0.00011528
path:04666_6	path:04666_13	0.00011528
path:04510_1	path:05222_8	0.00011528
path:04666_7	path:04666_11	0.00011528
path:04510_12	path:05222_8	0.00011528
path:05220_4	path:05222_8	0.00011528
path:05220_4	path:04910_2	0.00011528
path:04150_2	path:05222_8	0.00011528
path:05215_7	path:04910_8	0.00011528
path:05215_9	path:05222_8	0.00011528
path:05214_2	path:04910_8	0.00011528
path:04340_1	path:04510_18	0.00011528
path:04340_1	path:04666_6	0.00011528
path:04340_1	path:04510_1	0.00011528
path:04340_1	path:04666_7	0.00011528
path:04660_5	path:04666_6	0.00011528
path:04660_5	path:04666_7	0.00011528
path:04660_4	path:04666_6	0.00011528
path:04660_4	path:04666_7	0.00011528
path:04514_40	path:04510_3	0.00011528
path:04110_14	path:04350_1	0.00011528
path:04666_11	path:04012_9	0.00011528
path:04110_15	path:05215_6	0.000116827
path:04110_16	path:05215_6	0.000116827
path:04810_3	path:04920_5	0.000118948
path:04020_2	path:04350_5	0.000119725
path:04310_9	path:04720_4	0.000119725
path:04510_18	path:04722_1	0.000119725
path:04666_6	path:04722_1	0.000119725
path:04666_7	path:04722_1	0.000119725
path:05200_3	path:04510_12	0.000120577
path:05200_10	path:05215_9	0.000120577
path:04510_4	path:05200_4	0.000120724
path:05215_2	path:04666_10	0.000120948
path:04666_10	path:04662_2	0.000120948
path:04664_4	path:05210_10	0.000120948
path:04664_4	path:04662_2	0.000120948
path:05210_10	path:05223_2	0.000120948
path:05210_10	path:05212_4	0.000120948
path:05223_2	path:05213_4	0.000120948
path:05212_4	path:04662_2	0.000120948
path:05212_4	path:04510_9	0.000120948
path:05110_7	path:04912_2	0.000120948
path:05223_4	path:05213_4	0.000120948
path:04270_6	path:04270_5	0.000120948
path:04662_5	path:04210_1	0.000120948
path:04662_5	path:04514_29	0.000120948
path:04662_5	path:04114_7	0.000120948
path:04360_7	path:04010_20	0.000124817
path:04360_7	path:04360_15	0.000124817
path:04666_5	path:05223_1	0.000124817
path:04722_5	path:04660_8	0.000124817
path:04722_5	path:04810_18	0.000124817
path:04370_1	path:04660_8	0.000124817
path:04920_2	path:05200_15	0.000124817
path:04970_1	path:04360_4	0.000124817
path:04660_5	path:05222_8	0.000125672
path:04660_4	path:05222_8	0.000125672
path:04810_14	path:04810_15	0.000125672
path:05222_4	path:05215_10	0.000126065
path:04960_4	path:05214_1	0.000126065
path:04110_15	path:04360_14	0.000126065
path:04110_16	path:04360_14	0.000126065
path:04510_15	path:04114_8	0.000126154
path:04110_12	path:04114_8	0.000126154
path:04110_12	path:05200_35	0.000126154
path:05221_2	path:05223_2	0.000126154
path:05200_2	path:04110_12	0.000126154
path:04666_10	path:05222_2	0.000126154
path:04666_10	path:04960_3	0.000126154
path:04664_4	path:04960_3	0.000126154
path:05223_2	path:04960_3	0.000126154
path:04510_15	path:04510_11	0.000128353
path:05221_2	path:04320_5	0.000128353
path:04960_3	path:04722_9	0.000128353
path:04010_22	path:04010_24	0.000128353
path:04010_10	path:04010_24	0.000128353
path:05223_1	path:04810_10	0.00012963
path:04010_20	path:04010_15	0.00012963
path:04810_10	path:04810_18	0.00012963
path:05200_4	path:04810_6	0.000131276
path:05200_4	path:05214_4	0.000131276
path:04810_3	path:04960_4	0.000133613
path:04810_3	path:04930_2	0.000133613
path:04810_3	path:05211_6	0.000133613
path:04722_6	path:04070_1	0.000133761
path:04722_6	path:05223_1	0.000133761
path:05211_1	path:04070_1	0.000133761
path:05211_1	path:04660_8	0.000133761
path:04110_1	path:04350_2	0.000133761
path:04540_10	path:04540_7	0.000133761
path:04070_1	path:04666_8	0.000133761
path:04020_4	path:04970_1	0.000133761
path:04660_8	path:04650_17	0.000133761
path:04910_13	path:04930_4	0.000133761
path:04270_14	path:04970_1	0.000133761
path:04350_10	path:05214_11	0.000133761
path:04350_10	path:04350_2	0.000133761
path:04270_11	path:04270_10	0.000136168
path:04666_10	path:05145_9	0.000136168
path:05145_9	path:04010_13	0.000136168
path:05212_4	path:04960_1	0.000136168
path:05212_4	path:04650_18	0.000136168
path:04062_10	path:04062_7	0.000136168
path:04912_2	path:04972_3	0.000136168
path:04960_1	path:04910_1	0.000136168
path:04062_7	path:05100_5	0.000136168
path:04114_5	path:04730_2	0.000136168
path:05414_2	path:04512_5	0.000136168
path:04510_14	path:04210_3	0.000137221
path:04810_13	path:05100_3	0.000137221
path:04920_5	path:04920_8	0.000137221
path:05100_3	path:04810_12	0.000137221
path:04540_2	path:04012_8	0.000143253
path:04010_16	path:04210_11	0.000143253
path:05215_10	path:05215_3	0.000143253
path:04514_71	path:04514_87	0.0001443
path:04514_74	path:04514_87	0.0001443
path:04672_3	path:04514_87	0.0001443
path:04940_3	path:04514_87	0.0001443
path:05320_11	path:04514_87	0.0001443
path:05322_4	path:04514_87	0.0001443
path:05330_8	path:04514_87	0.0001443
path:05330_9	path:04514_87	0.0001443
path:05330_11	path:04514_87	0.0001443
path:05332_4	path:04514_87	0.0001443
path:05416_6	path:04514_87	0.0001443
path:00471_1	path:04514_87	0.0001443
path:00471_1	path:00910_1	0.0001443
path:00471_1	path:00910_3	0.0001443
path:04514_87	path:04964_1	0.0001443
path:04964_1	path:00910_1	0.0001443
path:04964_1	path:00910_3	0.0001443
path:04662_7	path:04973_1	0.0001443
path:05142_11	path:04973_1	0.0001443
path:00562_5	path:00562_2	0.0001443
path:00562_5	path:00562_9	0.0001443
path:00562_8	path:00562_2	0.0001443
path:00562_8	path:00562_9	0.0001443
path:00562_2	path:00562_10	0.0001443
path:00562_9	path:00562_10	0.0001443
path:00564_6	path:04910_10	0.0001443
path:00564_10	path:04910_10	0.0001443
path:04141_23	path:04141_19	0.0001443
path:00603_2	path:04060_40	0.0001443
path:00510_4	path:04110_2	0.0001443
path:04666_3	path:04910_10	0.0001443
path:04910_10	path:04620_6	0.0001443
path:04012_2	path:04620_6	0.0001443
path:04660_7	path:04620_6	0.0001443
path:05140_4	path:05140_7	0.0001443
path:04621_1	path:04621_2	0.0001443
path:04114_13	path:05130_3	0.0001443
path:04114_14	path:05130_3	0.0001443
path:00230_6	path:00230_9	0.0001443
path:00520_3	path:00520_7	0.0001443
path:04622_1	path:04622_7	0.0001443
path:00051_11	path:00051_2	0.0001443
path:04510_8	path:04360_14	0.00014727
path:05218_5	path:04630_2	0.00014727
path:04650_7	path:05211_6	0.00014727
path:04960_4	path:04930_3	0.00014727
path:04960_4	path:04930_2	0.00014727
path:04930_3	path:05211_6	0.00014727
path:05215_4	path:04350_7	0.00014727
path:04660_5	path:04722_1	0.000147893
path:04660_4	path:04722_1	0.000147893
path:04110_3	path:04350_8	0.000148927
path:04510_14	path:04110_3	0.000148927
path:04722_3	path:05145_9	0.000149176
path:04510_5	path:04722_14	0.000149176
path:04510_7	path:04722_14	0.000149176
path:04722_4	path:05145_9	0.000149176
path:04722_4	path:04010_12	0.000149176
path:04720_1	path:04722_14	0.000149176
path:04960_1	path:05200_7	0.000149176
path:05218_3	path:05223_2	0.000152391
path:05218_3	path:05212_4	0.000152391
path:05218_3	path:04010_13	0.000152391
path:04510_10	path:04350_7	0.00015404
path:04666_2	path:05222_4	0.00015404
path:05145_9	path:04650_7	0.00015404
path:05145_9	path:04630_2	0.00015404
path:05145_9	path:05211_6	0.00015404
path:05218_4	path:05222_4	0.00015404
path:04062_10	path:04630_2	0.00015404
path:05221_3	path:05220_8	0.00015404
path:04510_8	path:05211_4	0.00015404
path:04360_14	path:04114_2	0.00015404
path:05220_3	path:05145_9	0.00015404
path:05220_3	path:05221_3	0.00015404
path:05218_5	path:04010_5	0.00015404
path:05218_5	path:05214_7	0.00015404
path:05218_5	path:05220_9	0.00015404
path:04630_2	path:04730_2	0.00015404
path:04910_7	path:04910_5	0.00015404
path:04350_7	path:04730_2	0.00015404
path:04350_7	path:04650_18	0.00015404
path:04070_5	path:05010_3	0.00015415
path:04510_8	path:04914_7	0.00015415
path:00910_2	path:04010_7	0.00015415
path:00910_2	path:04360_14	0.00015415
path:05220_3	path:04210_8	0.00015415
path:05218_5	path:05212_1	0.00015415
path:05222_4	path:05220_6	0.00015415
path:05222_4	path:04210_8	0.00015415
path:04650_7	path:05010_8	0.00015415
path:04910_7	path:04210_7	0.00015415
path:04910_7	path:04210_8	0.00015415
path:04930_3	path:05210_6	0.00015415
path:04930_3	path:04062_9	0.00015415
path:04930_3	path:05221_6	0.00015415
path:04930_3	path:05020_8	0.00015415
path:05211_6	path:05210_6	0.00015415
path:05211_6	path:04062_9	0.00015415
path:05211_6	path:05221_6	0.00015415
path:05211_6	path:04210_8	0.00015415
path:05211_6	path:05020_8	0.00015415
path:04510_14	path:04930_3	0.000154544
path:04510_14	path:04930_2	0.000154544
path:04510_8	path:04110_11	0.000154544
path:04630_1	path:04630_2	0.000154544
path:04110_11	path:04360_14	0.000154544
path:04360_14	path:04010_3	0.000154544
path:04960_4	path:04920_7	0.000154544
path:04960_4	path:05214_4	0.000154544
path:04920_5	path:04930_3	0.000154544
path:04540_6	path:04971_4	0.000154544
path:04540_6	path:04971_2	0.000154544
path:04660_4	path:05200_13	0.000154899
path:05200_13	path:05216_2	0.000154899
path:05200_13	path:05200_8	0.000155589
path:04510_10	path:04114_1	0.000156928
path:04114_1	path:04114_2	0.000156928
path:05145_9	path:05210_3	0.000156928
path:05218_4	path:05210_3	0.000156928
path:04960_1	path:05212_7	0.000156928
path:04520_6	path:04520_2	0.000156928
path:04730_1	path:04730_2	0.000156928
path:05211_4	path:04012_8	0.000156928
path:04722_12	path:05222_4	0.000157482
path:04722_12	path:04930_2	0.000157482
path:04722_3	path:04010_4	0.000158807
path:04510_5	path:04666_5	0.000158807
path:04510_7	path:04666_5	0.000158807
path:05200_8	path:05200_14	0.000158807
path:05200_7	path:05215_5	0.000159066
path:04720_5	path:04540_6	0.000159066
path:05218_2	path:05200_8	0.000159066
path:04920_7	path:05200_7	0.000159066
path:04270_9	path:04722_8	0.000160627
path:04270_9	path:04540_9	0.000160627
path:04666_8	path:04010_15	0.000160627
path:04666_6	path:04510_1	0.000161091
path:04510_1	path:04666_7	0.000161091
path:04510_1	path:04510_12	0.000161091
path:04510_1	path:05220_4	0.000161091
path:04510_4	path:05215_10	0.000162184
path:04510_6	path:05215_10	0.000162184
path:04510_6	path:05214_1	0.000162184
path:05200_4	path:05215_10	0.000163871
path:04510_14	path:04510_13	0.000170714
path:04810_10	path:04810_12	0.000170714
path:04270_9	path:04310_7	0.000170714
path:04722_1	path:04722_9	0.000172586
path:04510_10	path:04110_3	0.000175002
path:04110_3	path:04114_2	0.000175002
path:04110_3	path:04722_14	0.000175002
path:04110_10	path:04510_17	0.000178719
path:04660_4	path:04660_3	0.000178719
path:04510_17	path:04660_3	0.000178719
path:04810_20	path:04810_15	0.000178719
path:04062_3	path:04062_12	0.000178719
path:04810_15	path:00564_1	0.000178719
path:05014_2	path:04114_3	0.000178719
path:04920_8	path:04910_8	0.000178719
path:05222_8	path:04660_3	0.000178719
path:04910_8	path:04920_9	0.000178719
path:04920_9	path:04910_2	0.000178719
path:05211_1	path:05222_2	0.000183841
path:04020_4	path:04970_4	0.000183841
path:04270_12	path:04970_4	0.000183841
path:05222_2	path:04910_13	0.000183841
path:04970_4	path:04114_9	0.000183841
path:04912_4	path:04912_9	0.00018498
path:04916_7	path:04514_41	0.00018498
path:04916_7	path:04514_42	0.00018498
path:04916_7	path:04514_43	0.00018498
path:04916_7	path:04514_44	0.00018498
path:05160_11	path:04666_4	0.00018498
path:04360_16	path:04210_7	0.00018498
path:04360_16	path:05145_5	0.00018498
path:04370_3	path:04650_13	0.00018498
path:04722_9	path:04210_9	0.00018498
path:00564_9	path:00564_2	0.00018498
path:00564_9	path:04916_5	0.00018498
path:00564_9	path:05210_6	0.00018498
path:00564_9	path:04062_9	0.00018498
path:00564_9	path:05221_6	0.00018498
path:04650_13	path:04650_21	0.00018498
path:04010_24	path:00564_2	0.00018498
path:04270_3	path:04530_5	0.00018498
path:04730_4	path:04670_17	0.00018498
path:04530_8	path:04060_39	0.00018498
path:05142_2	path:04530_4	0.00018498
path:04510_11	path:05210_6	0.00018498
path:04510_11	path:04062_9	0.00018498
path:04510_11	path:05221_6	0.00018498
path:04510_11	path:05020_8	0.00018498
path:05223_5	path:04320_5	0.00018498
path:04320_5	path:04914_1	0.00018498
path:04320_5	path:05020_8	0.00018498
path:04914_1	path:04320_6	0.00018498
path:04070_5	path:04971_1	0.000190265
path:04070_5	path:04971_3	0.000190265
path:04070_5	path:04972_1	0.000190265
path:04510_8	path:04114_1	0.000190265
path:04360_14	path:05200_25	0.000190265
path:04360_14	path:05212_9	0.000190265
path:05220_3	path:04370_2	0.000190265
path:05210_3	path:05222_4	0.000190265
path:05222_4	path:05215_3	0.000190265
path:05220_8	path:04730_1	0.000190265
path:04650_7	path:04650_9	0.000190265
path:04650_7	path:04114_10	0.000190265
path:04630_2	path:04730_1	0.000190265
path:04930_2	path:00564_5	0.000190265
path:04930_2	path:05212_5	0.000190265
path:04370_2	path:05211_6	0.000190265
path:04270_8	path:05215_3	0.000190585
path:04970_7	path:04970_3	0.000190585
path:00564_5	path:00564_6	0.000190585
path:00564_5	path:00564_10	0.000190585
path:00564_5	path:04620_6	0.000190585
path:04512_13	path:04512_3	0.000190585
path:04512_13	path:04512_27	0.000190585
path:04512_13	path:04512_10	0.000190585
path:05146_8	path:04512_3	0.000190585
path:05211_1	path:05211_5	0.000192051
path:05211_5	path:04722_8	0.000192051
path:04910_13	path:04920_1	0.000192051
path:04510_4	path:04510_13	0.00019344
path:05200_4	path:04810_3	0.00019344
path:05200_8	path:05200_6	0.000194895
path:04912_6	path:04912_4	0.000197915
path:04912_6	path:05010_3	0.000197915
path:00910_2	path:05215_2	0.000197915
path:04914_7	path:04510_9	0.000197915
path:04914_7	path:04620_15	0.000197915
path:00531_5	path:04514_41	0.000197915
path:00531_5	path:04514_42	0.000197915
path:00531_5	path:04514_43	0.000197915
path:00531_5	path:04514_44	0.000197915
path:05210_10	path:05212_3	0.000197915
path:04662_2	path:04210_8	0.000197915
path:05212_3	path:05212_2	0.000197915
path:04512_23	path:04512_24	0.000197915
path:04270_5	path:04060_39	0.000197915
path:04210_1	path:05010_8	0.000197915
path:00564_8	path:00564_2	0.000197915
path:00100_3	path:05016_6	0.000197915
path:00100_3	path:00100_1	0.000197915
path:00100_3	path:00100_6	0.000197915
path:00564_2	path:00564_7	0.000197915
path:00564_2	path:04510_9	0.000197915
path:05212_1	path:04662_1	0.000197915
path:05212_1	path:04662_3	0.000197915
path:05200_17	path:05210_8	0.000197915
path:05220_6	path:04110_7	0.000197915
path:04512_20	path:04512_24	0.000197915
path:05210_8	path:05223_5	0.000197915
path:05218_1	path:05223_5	0.000197915
path:05218_1	path:05210_6	0.000197915
path:05218_1	path:04062_9	0.000197915
path:05218_1	path:05221_6	0.000197915
path:05218_1	path:05020_8	0.000197915
path:04510_9	path:05210_6	0.000197915
path:04510_9	path:04916_3	0.000197915
path:04510_9	path:04062_9	0.000197915
path:04510_9	path:05221_6	0.000197915
path:04510_9	path:05020_6	0.000197915
path:04510_9	path:05020_8	0.000197915
path:04510_9	path:04650_15	0.000197915
path:05223_5	path:04912_8	0.000197915
path:05223_5	path:05216_1	0.000197915
path:05210_6	path:04912_8	0.000197915
path:05210_6	path:04620_15	0.000197915
path:05210_6	path:05216_1	0.000197915
path:04912_8	path:04916_3	0.000197915
path:04912_8	path:04062_9	0.000197915
path:04912_8	path:05221_6	0.000197915
path:04912_8	path:05020_6	0.000197915
path:04912_8	path:04650_15	0.000197915
path:04916_3	path:04620_15	0.000197915
path:04916_3	path:05216_1	0.000197915
path:04062_9	path:04620_15	0.000197915
path:04062_9	path:05216_1	0.000197915
path:05221_6	path:04620_15	0.000197915
path:05221_6	path:05216_1	0.000197915
path:04210_8	path:04062_11	0.000197915
path:04620_15	path:05020_6	0.000197915
path:04620_15	path:05020_8	0.000197915
path:04620_15	path:04650_15	0.000197915
path:05020_6	path:05216_1	0.000197915
path:05216_1	path:04650_15	0.000197915
path:04020_1	path:04720_1	0.00020233
path:04920_3	path:05200_7	0.00020233
path:04660_5	path:04914_5	0.00020734
path:04660_5	path:05215_2	0.00020734
path:04660_5	path:04914_2	0.00020734
path:04660_5	path:04662_2	0.00020734
path:04660_4	path:05215_2	0.00020734
path:04660_4	path:04662_2	0.00020734
path:04660_4	path:04062_11	0.00020734
path:04510_17	path:04914_2	0.00020734
path:05110_7	path:05414_5	0.00020734
path:04670_16	path:04670_10	0.00020734
path:04360_9	path:04514_29	0.00020734
path:04650_8	path:04650_16	0.00020734
path:04650_12	path:04650_16	0.00020734
path:04650_16	path:04910_8	0.00020734
path:04210_1	path:05014_2	0.00020734
path:04510_14	path:04666_5	0.000207538
path:04510_14	path:04370_1	0.000207538
path:04920_2	path:05214_4	0.000207538
path:04810_13	path:04810_1	0.000207538
path:04810_12	path:04810_1	0.000207538
path:04520_1	path:04350_8	0.000207538
path:04350_8	path:04010_4	0.000207538
path:04010_3	path:04360_4	0.000207538
path:04310_2	path:04310_7	0.000207538
path:04666_8	path:04510_4	0.000207949
path:04510_6	path:04910_13	0.000207949
path:05200_10	path:04910_13	0.000207949
path:04810_3	path:04920_1	0.000209378
path:04510_4	path:04810_17	0.000209415
path:04722_12	path:04510_6	0.000209415
path:04666_5	path:04360_16	0.000211934
path:04722_5	path:00564_9	0.000211934
path:04722_5	path:04722_11	0.000211934
path:05200_14	path:04360_16	0.000211934
path:04810_16	path:04270_1	0.000211934
path:04722_11	path:04010_4	0.000211934
path:04340_1	path:04540_7	0.000213921
path:04722_6	path:04660_4	0.000213921
path:04660_5	path:04910_11	0.000213921
path:04660_5	path:04650_17	0.000213921
path:04910_11	path:04660_4	0.000213921
path:04510_17	path:04722_8	0.000213921
path:04670_13	path:04270_12	0.000213921
path:05216_2	path:04540_7	0.000213921
path:04910_13	path:05222_8	0.000213921
path:04270_12	path:04670_16	0.000213921
path:04270_12	path:05414_5	0.000213921
path:05414_5	path:04540_9	0.000213921
path:04360_9	path:04650_17	0.000213921
path:04510_18	path:04210_3	0.000217267
path:04510_18	path:04660_3	0.000217267
path:04666_6	path:04210_3	0.000217267
path:04510_1	path:04210_3	0.000217267
path:04666_7	path:04210_3	0.000217267
path:04510_12	path:04512_6	0.000217267
path:04150_2	path:04660_3	0.000217267
path:04510_3	path:00562_1	0.000217267
path:04660_4	path:05211_5	0.000219507
path:04514_40	path:04110_3	0.000219507
path:04110_3	path:05200_36	0.000219507
path:04920_1	path:04910_8	0.000219507
path:04920_1	path:04910_2	0.000219507
path:04310_4	path:04510_15	0.000220622
path:04810_9	path:04810_19	0.000220622
path:04810_17	path:04722_7	0.000220622
path:04110_3	path:04350_2	0.000220755
path:04020_1	path:04530_3	0.000220755
path:04920_3	path:04930_4	0.000220755
path:05223_1	path:05211_5	0.000220755
path:04062_5	path:04010_23	0.000220755
path:05218_3	path:04010_4	0.000221296
path:04722_4	path:05200_8	0.000223525
path:04722_4	path:05200_7	0.000223525
path:05218_3	path:00564_5	0.000225112
path:05218_3	path:04370_2	0.000225112
path:05218_2	path:05160_11	0.000225902
path:05160_11	path:05215_5	0.000225902
path:04920_5	path:04722_9	0.000225902
path:04370_3	path:04010_3	0.000225902
path:04350_8	path:05200_34	0.000225902
path:04722_3	path:05218_3	0.000229095
path:05218_3	path:05200_8	0.000229095
path:04310_6	path:04310_9	0.000229241
path:04810_3	path:05223_4	0.000232349
path:04510_5	path:04722_1	0.00023604
path:04510_7	path:04722_1	0.00023604
path:04020_2	path:04720_1	0.00023604
path:04020_2	path:05200_7	0.00023604
path:04510_4	path:05145_9	0.000236927
path:04510_4	path:04510_19	0.000236927
path:04510_4	path:04722_14	0.000236927
path:04510_6	path:05145_9	0.000236927
path:04510_6	path:04722_14	0.000236927
path:05200_3	path:05145_9	0.000236927
path:05200_3	path:04730_2	0.000236927
path:05100_14	path:04510_4	0.000236927
path:05145_9	path:05200_10	0.000236927
path:05200_13	path:05218_2	0.000237664
path:04510_14	path:05200_2	0.000240926
path:04510_14	path:04666_10	0.000240926
path:05200_2	path:04110_11	0.000240926
path:04110_11	path:05200_35	0.000240926
path:05218_2	path:05223_2	0.000240926
path:05218_2	path:05212_4	0.000240926
path:05212_6	path:04920_5	0.000240926
path:04540_6	path:04010_1	0.000240926
path:04070_5	path:05200_13	0.000242174
path:05200_13	path:04010_7	0.000242174
path:05200_13	path:05211_6	0.000242174
path:04510_15	path:04350_5	0.000243362
path:04110_12	path:04350_1	0.000243362
path:05222_2	path:04510_12	0.000243362
path:05222_2	path:05220_4	0.000243362
path:05222_2	path:04150_2	0.000243362
path:04510_16	path:05220_4	0.000243362
path:04510_16	path:04510_3	0.000243362
path:04310_9	path:04510_15	0.000243362
path:04510_18	path:04110_12	0.000243362
path:04666_6	path:04960_3	0.000243362
path:04666_6	path:04722_7	0.000243362
path:04510_1	path:04110_12	0.000243362
path:04510_1	path:04960_3	0.000243362
path:04666_7	path:05222_2	0.000243362
path:04666_7	path:04510_16	0.000243362
path:04510_12	path:04960_3	0.000243362
path:04150_2	path:04960_3	0.000243362
path:04510_3	path:04960_3	0.000243362
path:05215_7	path:04540_8	0.000243362
path:04115_1	path:05200_2	0.000243385
path:04270_11	path:04540_10	0.000243385
path:04270_11	path:04070_1	0.000243385
path:04360_13	path:04010_20	0.000243385
path:04540_5	path:04540_10	0.000243385
path:04540_5	path:04070_1	0.000243385
path:04540_5	path:04010_20	0.000243385
path:05200_2	path:04310_8	0.000243385
path:04310_8	path:05217_4	0.000243385
path:04310_8	path:05217_1	0.000243385
path:04670_12	path:04970_1	0.000243385
path:04070_1	path:04666_10	0.000243385
path:04070_1	path:04664_4	0.000243385
path:05223_1	path:04666_10	0.000243385
path:05223_1	path:04664_4	0.000243385
path:05223_1	path:05223_2	0.000243385
path:04666_10	path:04660_8	0.000243385
path:04010_20	path:05212_4	0.000243385
path:05223_2	path:05218_6	0.000243385
path:05212_4	path:04660_8	0.000243385
path:04114_8	path:04970_1	0.000243385
path:05146_9	path:04970_1	0.000243385
path:04062_1	path:04062_5	0.000243385
path:04062_5	path:04062_7	0.000243385
path:04062_7	path:04650_6	0.000243385
path:04662_5	path:04650_6	0.000243385
path:04020_2	path:04010_21	0.000245162
path:04020_2	path:04010_20	0.000245162
path:04722_1	path:04810_18	0.000245162
path:04910_11	path:00910_2	0.00024664
[truncated: 2,135 more rows]

## Sheet: down subpathway-subpathway
subpathway	subpathway	P-value
path:04510_6	path:04510_5	2.12118e-09
path:04510_6	path:04510_7	2.12118e-09
path:04510_5	path:04510_7	2.12118e-09
path:04720_5	path:04720_3	2.12118e-09
path:04110_16	path:04110_15	4.42884e-09
path:04971_4	path:04971_2	1.55009e-08
path:05214_2	path:05214_1	4.03024e-08
path:04810_12	path:04810_13	4.03024e-08
path:04970_4	path:04914_3	9.30056e-08
path:05212_8	path:05223_3	9.50724e-08
path:04810_2	path:04810_4	9.50724e-08
path:04650_2	path:04650_8	9.50724e-08
path:04650_2	path:04650_12	9.50724e-08
path:04650_8	path:04650_12	9.50724e-08
path:04722_2	path:04722_7	1.7051e-07
path:04971_4	path:04540_9	1.7051e-07
path:04971_2	path:04540_9	1.7051e-07
path:04810_3	path:04810_9	2.404e-07
path:04930_3	path:04930_4	2.97101e-07
path:04910_13	path:04910_2	2.97101e-07
path:04666_5	path:04666_8	2.97101e-07
path:05414_5	path:04912_2	2.97101e-07
path:04810_9	path:04810_10	3.02268e-07
path:04350_1	path:04350_8	3.56521e-07
path:04310_2	path:04310_3	3.56521e-07
path:04650_6	path:04650_10	3.56521e-07
path:04722_1	path:04722_3	5.36659e-07
path:04720_6	path:04720_2	6.04536e-07
path:04720_1	path:04720_2	6.04536e-07
path:04720_2	path:04720_4	6.04536e-07
path:05214_1	path:05215_7	7.13929e-07
path:04720_6	path:04720_1	7.13929e-07
path:05214_11	path:05212_8	8.55652e-07
path:05214_11	path:05223_3	8.55652e-07
path:04666_6	path:04666_7	8.55652e-07
path:04650_6	path:04650_12	8.55652e-07
path:04650_2	path:04650_6	8.55652e-07
path:04650_8	path:04650_6	8.55652e-07
path:04970_4	path:04970_1	1.02306e-06
path:05142_7	path:05210_4	1.10352e-06
path:05142_7	path:04520_1	1.10352e-06
path:05210_4	path:04520_1	1.10352e-06
path:04010_10	path:04010_22	1.10352e-06
path:05214_7	path:05220_9	1.10352e-06
path:00100_1	path:00100_6	1.10352e-06
path:00100_1	path:00100_5	1.10352e-06
path:00100_6	path:00100_5	1.10352e-06
path:05410_2	path:05414_3	1.10352e-06
path:05410_2	path:05416_1	1.10352e-06
path:05414_3	path:05416_1	1.10352e-06
path:04540_9	path:04914_3	1.79811e-06
path:04110_11	path:04110_3	1.96087e-06
path:04110_3	path:04110_12	1.96087e-06
path:04360_15	path:04360_5	1.96087e-06
path:04920_3	path:04920_7	2.37681e-06
path:04510_14	path:04510_1	2.37681e-06
path:04910_13	path:04910_8	2.37681e-06
path:04910_2	path:04910_8	2.37681e-06
path:04650_2	path:04650_13	2.37681e-06
path:04650_8	path:04650_13	2.37681e-06
path:04650_12	path:04650_13	2.37681e-06
path:04722_1	path:04722_12	2.82117e-06
path:05214_2	path:05214_4	2.82117e-06
path:05214_2	path:05214_8	2.82117e-06
path:04510_15	path:04510_8	3.42571e-06
path:04920_3	path:04920_1	4.27826e-06
path:04110_1	path:04510_8	4.27826e-06
path:05220_4	path:05220_2	4.27826e-06
path:04650_2	path:04650_10	4.27826e-06
path:04650_8	path:04650_10	4.27826e-06
path:04650_12	path:04650_10	4.27826e-06
path:04510_6	path:04510_4	4.75569e-06
path:04510_5	path:04510_4	4.75569e-06
path:04510_7	path:04510_4	4.75569e-06
path:05214_2	path:05215_7	4.75569e-06
path:04020_1	path:04020_2	4.75569e-06
path:04720_6	path:04720_5	4.75569e-06
path:04720_6	path:04720_3	4.75569e-06
path:04720_4	path:04720_5	4.75569e-06
path:04720_4	path:04720_3	4.75569e-06
path:05200_25	path:05212_9	4.96584e-06
path:04070_4	path:04070_2	4.96584e-06
path:05217_2	path:05217_1	4.96584e-06
path:04670_7	path:04670_13	4.96584e-06
path:05214_3	path:05214_9	4.96584e-06
path:04510_6	path:05200_13	6.49081e-06
path:04510_5	path:05200_13	6.49081e-06
path:04510_7	path:05200_13	6.49081e-06
path:05200_8	path:05215_7	6.85141e-06
path:04810_3	path:04810_10	6.85141e-06
path:04110_11	path:04110_12	7.41565e-06
path:04360_14	path:04360_13	7.41565e-06
path:04666_10	path:04666_5	7.72463e-06
path:04666_10	path:04666_8	7.72463e-06
path:04662_5	path:04650_7	7.72463e-06
path:04670_14	path:04670_17	7.72463e-06
path:04670_14	path:04670_15	7.72463e-06
path:04670_12	path:04670_15	7.72463e-06
path:04910_13	path:04930_2	7.72463e-06
path:04910_2	path:04930_2	7.72463e-06
path:05222_1	path:05200_35	7.72463e-06
path:05211_6	path:05211_1	7.72463e-06
path:04730_6	path:04730_2	7.72463e-06
path:04650_7	path:04650_9	7.72463e-06
path:05200_36	path:05200_35	7.72463e-06
path:05223_4	path:05223_2	7.72463e-06
path:04110_11	path:04110_16	7.84347e-06
path:04110_11	path:04110_15	7.84347e-06
path:04970_4	path:04540_9	1.03236e-05
path:04110_16	path:04110_3	1.03236e-05
path:04110_3	path:04110_15	1.03236e-05
path:04810_6	path:04810_9	1.05794e-05
path:04666_5	path:04666_6	1.06956e-05
path:04666_6	path:04666_8	1.06956e-05
path:04650_17	path:04650_7	1.06956e-05
path:04650_6	path:04650_13	1.06956e-05
path:04722_2	path:04722_1	1.55164e-05
path:04722_2	path:04722_3	1.55164e-05
path:04510_8	path:04310_4	1.55164e-05
path:04510_1	path:04722_7	1.56869e-05
path:04110_3	path:04110_1	1.56869e-05
path:04110_3	path:04510_8	1.80741e-05
path:04970_1	path:04914_3	1.80741e-05
path:04971_4	path:04914_3	1.80741e-05
path:04971_2	path:04914_3	1.80741e-05
path:04010_20	path:04010_4	1.8349e-05
path:04810_18	path:04810_15	1.8349e-05
path:04960_3	path:04960_1	1.8349e-05
path:04666_7	path:04666_13	1.8349e-05
path:05200_7	path:04722_3	1.92603e-05
path:05200_13	path:05214_1	2.46651e-05
path:05200_13	path:04510_4	2.46651e-05
path:04270_9	path:04270_14	2.54913e-05
path:04810_17	path:04810_3	2.74057e-05
path:04512_13	path:04512_14	2.78087e-05
path:04114_13	path:04114_14	2.78087e-05
path:04514_34	path:04514_35	2.78087e-05
path:04514_34	path:04514_36	2.78087e-05
path:04514_34	path:04514_39	2.78087e-05
path:04514_34	path:05412_7	2.78087e-05
path:04514_35	path:04514_36	2.78087e-05
path:04514_35	path:04514_39	2.78087e-05
path:04514_35	path:05412_7	2.78087e-05
path:04514_36	path:04514_39	2.78087e-05
path:04514_36	path:05412_7	2.78087e-05
path:04514_39	path:05412_7	2.78087e-05
path:04530_2	path:04530_1	2.78087e-05
path:04971_1	path:04971_3	2.78087e-05
path:04971_1	path:04972_1	2.78087e-05
path:04971_3	path:04972_1	2.78087e-05
path:05210_3	path:04370_6	2.78087e-05
path:04660_5	path:05160_11	2.78087e-05
path:04650_3	path:04650_16	2.78087e-05
path:05212_2	path:05212_3	2.78087e-05
path:05212_2	path:04370_2	2.78087e-05
path:05212_3	path:04370_2	2.78087e-05
path:04510_13	path:04510_6	2.94208e-05
path:04510_13	path:04510_5	2.94208e-05
path:04510_13	path:04510_7	2.94208e-05
path:04010_15	path:04010_23	2.94208e-05
path:04310_6	path:04310_4	2.94208e-05
path:05142_7	path:05200_25	2.9795e-05
path:05142_7	path:05212_9	2.9795e-05
path:04930_2	path:04920_8	2.9795e-05
path:05210_4	path:05200_25	2.9795e-05
path:05210_4	path:05212_9	2.9795e-05
path:04144_9	path:04144_10	2.9795e-05
path:04520_1	path:05200_25	2.9795e-05
path:04520_1	path:05212_9	2.9795e-05
path:05219_4	path:05214_7	2.9795e-05
path:05219_4	path:05220_9	2.9795e-05
path:05221_5	path:05221_3	2.9795e-05
path:04666_10	path:04666_2	2.9795e-05
path:04062_1	path:04062_2	2.9795e-05
path:00270_2	path:00270_5	2.9795e-05
path:04730_2	path:04730_4	2.9795e-05
path:04320_5	path:04320_6	2.9795e-05
path:04540_5	path:04270_11	2.9795e-05
path:04670_16	path:04670_7	2.9795e-05
path:04670_16	path:04670_13	2.9795e-05
path:04370_4	path:04370_3	2.9795e-05
path:04650_9	path:04660_8	2.9795e-05
path:04670_14	path:04670_7	2.9795e-05
path:04670_14	path:04670_13	2.9795e-05
path:04670_12	path:04670_7	2.9795e-05
path:04670_12	path:04670_13	2.9795e-05
path:04722_1	path:04722_4	3.00699e-05
path:04722_4	path:04722_3	3.00699e-05
path:04930_2	path:04910_8	3.08985e-05
path:04320_3	path:04320_4	3.08985e-05
path:05212_8	path:05214_7	3.08985e-05
path:05212_8	path:05220_9	3.08985e-05
path:05223_3	path:05214_7	3.08985e-05
path:05223_3	path:05220_9	3.08985e-05
path:04960_3	path:04722_9	3.08985e-05
path:04960_3	path:05212_4	3.08985e-05
path:04666_7	path:04666_9	3.08985e-05
path:04810_19	path:04666_9	3.08985e-05
path:05211_3	path:05200_22	3.08985e-05
path:05211_3	path:05211_2	3.08985e-05
path:04062_5	path:04062_1	3.08985e-05
path:04350_2	path:04350_3	3.08985e-05
path:04650_2	path:04650_9	3.08985e-05
path:04650_8	path:04650_9	3.08985e-05
path:04650_12	path:04650_9	3.08985e-05
path:04270_12	path:04670_12	3.08985e-05
path:04666_13	path:04666_9	3.08985e-05
path:04920_5	path:04722_2	3.56521e-05
path:04110_12	path:04510_8	3.56521e-05
path:04350_8	path:04350_5	3.56521e-05
path:05215_9	path:05215_10	3.56521e-05
path:04920_7	path:04920_1	3.56521e-05
path:04970_1	path:05414_5	3.56521e-05
path:04970_1	path:04912_2	3.56521e-05
path:04920_1	path:04920_5	3.56521e-05
path:04920_1	path:04920_6	3.56521e-05
path:04650_10	path:04650_13	3.56521e-05
path:04720_6	path:04720_4	3.91106e-05
path:04720_1	path:04720_4	3.91106e-05
path:05218_3	path:05215_7	4.27206e-05
path:05214_1	path:05214_4	4.27206e-05
path:05214_1	path:05214_8	4.27206e-05
path:04270_9	path:04540_6	4.27206e-05
path:05200_10	path:05215_10	4.65493e-05
path:04810_8	path:04810_9	4.65493e-05
path:04510_1	path:04010_16	4.70608e-05
path:04110_16	path:04110_1	4.70608e-05
path:04010_4	path:04010_16	4.70608e-05
path:04110_1	path:04110_15	4.70608e-05
path:04930_3	path:05211_6	5.22898e-05
path:04930_4	path:05211_6	5.22898e-05
path:04110_14	path:05222_1	5.22898e-05
path:05222_1	path:05200_36	5.22898e-05
path:04510_16	path:04666_5	5.22898e-05
path:04510_16	path:04666_8	5.22898e-05
path:04722_6	path:04670_17	5.22898e-05
path:04670_17	path:04670_15	5.22898e-05
path:04114_15	path:04114_9	5.6605e-05
path:04510_13	path:04510_12	6.92272e-05
path:04970_4	path:04971_4	6.92272e-05
path:04970_4	path:04971_2	6.92272e-05
path:04110_16	path:04510_8	6.92272e-05
path:04110_15	path:04510_8	6.92272e-05
path:04810_17	path:04510_12	6.92272e-05
path:04310_6	path:04510_8	6.92272e-05
path:04020_2	path:04350_8	7.13756e-05
path:04722_3	path:04960_4	7.13756e-05
path:04110_12	path:04310_4	7.13756e-05
path:05200_8	path:05214_2	7.71685e-05
path:04110_11	path:04110_1	7.95756e-05
path:04920_5	path:04910_8	7.95756e-05
path:04920_5	path:04960_3	7.95756e-05
path:04360_14	path:04810_18	7.95756e-05
path:04960_4	path:04960_1	7.95756e-05
path:04666_6	path:04666_13	7.95756e-05
path:04270_14	path:04270_12	7.95756e-05
path:04270_14	path:04722_8	7.95756e-05
path:04010_21	path:04360_7	7.95756e-05
path:04920_3	path:04920_5	7.95756e-05
path:04010_20	path:04360_13	7.95756e-05
path:04110_1	path:04110_12	7.95756e-05
path:04810_18	path:04360_13	7.95756e-05
path:04320_4	path:04540_7	7.95756e-05
path:04960_3	path:04960_4	7.95756e-05
path:04310_9	path:04540_6	9.1316e-05
path:05214_4	path:05214_8	9.1316e-05
path:04666_10	path:04666_6	9.26956e-05
path:04920_5	path:04930_2	9.26956e-05
path:05214_11	path:05214_7	9.26956e-05
path:05214_11	path:05220_9	9.26956e-05
path:04360_7	path:04916_6	9.26956e-05
path:04960_4	path:04722_9	9.26956e-05
path:04960_4	path:04210_9	9.26956e-05
path:05220_3	path:04666_10	9.26956e-05
path:04666_6	path:04666_9	9.26956e-05
path:04540_7	path:05216_2	9.26956e-05
path:04650_17	path:04662_5	9.26956e-05
path:04650_17	path:04650_9	9.26956e-05
path:05200_15	path:04062_7	9.26956e-05
path:04666_12	path:04340_1	9.26956e-05
path:04650_6	path:04650_9	9.26956e-05
path:04810_3	path:04810_6	9.59198e-05
path:04510_14	path:04722_7	9.80434e-05
path:04630_2	path:05220_8	9.80434e-05
path:04360_4	path:05211_4	9.80434e-05
path:04914_3	path:05414_5	9.80434e-05
path:04914_3	path:04912_2	9.80434e-05
path:04930_3	path:04920_8	0.000104283
path:04930_4	path:04920_8	0.000104283
path:04510_14	path:05222_2	0.000104283
path:04630_2	path:04730_1	0.000104283
path:04920_7	path:04920_8	0.000104283
path:04910_13	path:04920_8	0.000104283
path:04910_2	path:04920_8	0.000104283
path:05219_4	path:05200_29	0.000104283
path:04510_16	path:05222_4	0.000104283
path:04722_6	path:04670_7	0.000104283
path:04722_6	path:04670_13	0.000104283
path:05222_4	path:04666_5	0.000104283
path:05222_4	path:04666_8	0.000104283
path:04666_2	path:04666_5	0.000104283
path:04666_2	path:04666_8	0.000104283
path:04666_5	path:04666_4	0.000104283
path:04666_8	path:04666_4	0.000104283
path:04730_6	path:04730_4	0.000104283
path:04530_3	path:04114_2	0.000104283
path:04650_7	path:04660_8	0.000104283
path:04670_7	path:04670_17	0.000104283
path:04670_7	path:04670_15	0.000104283
path:04670_13	path:04670_17	0.000104283
path:04670_13	path:04670_15	0.000104283
path:04670_17	path:04670_19	0.000104283
path:04010_21	path:04020_1	0.000122358
path:04720_4	path:04722_8	0.000122358
path:04270_9	path:04270_12	0.000122358
path:04810_1	path:04810_13	0.000122358
path:04810_10	path:04666_13	0.000122358
path:04810_13	path:04810_2	0.000122358
path:04810_13	path:04810_4	0.000122358
path:04722_2	path:05200_7	0.000124131
path:04920_5	path:04722_7	0.000125496
path:04960_4	path:04722_12	0.000125496
path:04666_6	path:04722_12	0.000125496
path:05220_8	path:05220_3	0.000125496
path:04722_12	path:05215_5	0.000125496
path:04540_8	path:04540_7	0.000125496
path:04540_6	path:04310_8	0.000125496
path:04540_6	path:04270_14	0.000125496
path:04510_6	path:05200_3	0.000135077
path:04510_5	path:05200_3	0.000135077
path:04510_7	path:05200_3	0.000135077
path:04512_13	path:04512_5	0.000139043
path:04512_14	path:04512_5	0.000139043
path:00564_9	path:00564_5	0.000139043
path:00564_5	path:00512_1	0.000139043
path:04914_4	path:04062_8	0.000139043
path:04010_13	path:04010_12	0.000139043
path:04070_4	path:04070_1	0.000139043
path:04070_2	path:04070_1	0.000139043
path:05222_4	path:04660_5	0.000139043
path:05222_4	path:05160_11	0.000139043
path:00270_2	path:00270_1	0.000139043
path:04530_4	path:05142_2	0.000139043
path:04512_23	path:05100_3	0.000139043
path:04270_11	path:04971_1	0.000139043
path:04270_11	path:04971_3	0.000139043
path:04270_11	path:04972_1	0.000139043
path:04530_5	path:05110_2	0.000139043
path:05110_2	path:04114_2	0.000139043
path:05217_4	path:05217_2	0.000139043
path:05217_4	path:05217_1	0.000139043
path:04722_11	path:04722_14	0.000139043
path:04070_5	path:04070_1	0.000139043
path:04670_7	path:04062_8	0.000139043
path:04670_13	path:04062_8	0.000139043
path:04670_18	path:04670_20	0.000139043
path:04670_18	path:04670_19	0.000139043
path:05145_9	path:05200_12	0.000139043
path:05145_9	path:04660_8	0.000139043
path:04666_4	path:04660_5	0.000139043
path:04666_4	path:05160_11	0.000139043
path:04110_3	path:04310_4	0.000142469
path:04020_2	path:04720_2	0.000142469
path:04722_7	path:04722_1	0.000142469
path:04722_7	path:04722_3	0.000142469
path:04722_4	path:04720_2	0.000142469
path:04722_3	path:04722_12	0.000142469
path:04720_2	path:04720_5	0.000142469
path:04720_2	path:04720_3	0.000142469
path:04540_6	path:04720_5	0.000142469
path:04540_6	path:04720_3	0.000142469
path:04970_1	path:04971_4	0.000164558
path:04970_1	path:04971_2	0.000164558
path:04350_1	path:04350_5	0.000164558
path:04510_15	path:04510_18	0.000164558
path:04510_8	path:04510_18	0.000164558
path:04020_2	path:04720_6	0.000165079
path:04020_2	path:04720_1	0.000165079
path:04720_1	path:04720_5	0.000165079
path:04720_1	path:04720_3	0.000165079
path:04810_10	path:04810_12	0.000165079
path:04010_11	path:04010_10	0.000173252
path:04010_11	path:04010_22	0.000173252
path:04320_3	path:04520_6	0.000173252
path:04664_4	path:04666_10	0.000173252
path:05100_14	path:04916_6	0.000173252
path:04722_9	path:04666_10	0.000173252
path:04722_9	path:05212_4	0.000173252
path:04540_10	path:04340_1	0.000173252
path:04670_16	path:04670_14	0.000173252
path:04670_16	path:04670_12	0.000173252
path:04370_1	path:05200_14	0.000173252
path:04370_1	path:05212_4	0.000173252
path:04662_5	path:04650_9	0.000173252
path:04670_14	path:04670_12	0.000173252
path:05200_22	path:05211_2	0.000173252
path:05223_1	path:04062_7	0.000173252
path:05212_4	path:05223_2	0.000173252
path:05146_8	path:04512_11	0.000201613
path:05146_2	path:05146_1	0.000201613
path:04512_27	path:04512_10	0.000201613
path:05214_6	path:05220_10	0.000201613
path:00450_3	path:00450_1	0.000201613
path:00790_4	path:00790_5	0.000201613
path:00790_4	path:00790_2	0.000201613
path:00790_5	path:00790_2	0.000201613
path:00052_5	path:00052_6	0.000201613
path:05200_27	path:05216_3	0.000201613
path:00520_8	path:00520_9	0.000201613
path:04520_9	path:04530_9	0.000201613
path:04520_9	path:04520_4	0.000201613
path:04520_9	path:04530_7	0.000201613
path:04530_9	path:04520_4	0.000201613
path:04530_9	path:04530_7	0.000201613
path:04520_4	path:04530_7	0.000201613
path:04670_10	path:05217_5	0.000201613
path:04670_10	path:04916_7	0.000201613
path:04650_15	path:05140_4	0.000201613
path:04514_59	path:04514_67	0.000201613
path:04514_59	path:04514_82	0.000201613
path:04514_67	path:04514_82	0.000201613
path:05217_5	path:04916_7	0.000201613
path:05200_26	path:05220_1	0.000201613
path:04514_32	path:04514_33	0.000201613
path:00601_1	path:00601_3	0.000201613
path:05210_6	path:04062_9	0.000201613
path:05210_6	path:05221_6	0.000201613
path:04062_9	path:05221_6	0.000201613
path:05222_8	path:04210_8	0.000201613
path:05320_7	path:05320_8	0.000201613
path:04810_20	path:05213_2	0.000201613
path:05200_18	path:05223_5	0.000201613
path:04514_17	path:04514_18	0.000201613
path:04514_17	path:04514_19	0.000201613
path:04514_18	path:04514_19	0.000201613
path:00051_1	path:00051_2	0.000201613
path:04630_1	path:04930_3	0.000202029
path:04630_1	path:04930_4	0.000202029
path:04920_3	path:04920_6	0.000202029
path:04630_2	path:04810_18	0.000202029
path:04910_13	path:04960_3	0.000202029
path:04910_2	path:04960_3	0.000202029
path:05212_8	path:05200_29	0.000202029
path:05223_3	path:05200_29	0.000202029
path:05218_6	path:05200_11	0.000202029
path:05220_4	path:05100_2	0.000202029
path:05218_5	path:04012_3	0.000202029
path:04722_6	path:04722_8	0.000202029
path:04666_5	path:04666_7	0.000202029
path:04666_8	path:04666_7	0.000202029
path:04810_2	path:04530_3	0.000202029
path:04810_4	path:04530_3	0.000202029
path:04650_7	path:04650_2	0.000202029
path:04650_7	path:04650_8	0.000202029
path:04650_7	path:04650_12	0.000202029
path:04270_12	path:04670_15	0.000202029
path:04722_8	path:04670_17	0.000202029
path:04510_18	path:04810_10	0.000215013
path:04720_1	path:04350_5	0.000215013
path:04270_9	path:04971_4	0.000215013
path:04270_9	path:04971_2	0.000215013
path:04810_17	path:04810_10	0.000223218
path:04270_9	path:04540_2	0.000223218
path:04010_3	path:04810_11	0.000231739
path:04920_1	path:04930_2	0.000231739
path:04920_1	path:04666_10	0.000231739
path:04510_18	path:04666_9	0.000231739
path:04510_18	path:05223_1	0.000231739
path:04510_12	path:04130_5	0.000231739
path:05220_2	path:04666_10	0.000231739
path:04350_5	path:04916_6	0.000231739
path:04650_9	path:04650_10	0.000231739
path:04010_23	path:04510_14	0.000235304
path:04510_14	path:04010_16	0.000235304
path:04970_4	path:05414_5	0.000235304
path:04970_4	path:04912_2	0.000235304
path:04810_17	path:04666_11	0.000235304
path:04540_2	path:05211_4	0.000235304
path:05200_13	path:04540_8	0.000246651
path:04010_3	path:04010_21	0.000255269
path:04010_21	path:04970_1	0.000255269
path:04920_3	path:04722_2	0.000255269
path:04510_1	path:04722_2	0.000255269
path:04010_20	path:04722_2	0.000255269
path:04010_20	path:04510_12	0.000255269
path:04970_1	path:04270_12	0.000255269
path:04920_1	path:04960_3	0.000255269
path:04010_4	path:04510_12	0.000255269
path:04110_1	path:04510_15	0.000255269
path:04510_18	path:04666_7	0.000255269
path:04510_18	path:04810_19	0.000255269
path:04510_18	path:04666_13	0.000255269
path:05211_5	path:04722_8	0.000255269
path:04810_8	path:04810_19	0.000255269
path:04971_4	path:04270_12	0.000255269
path:04971_2	path:04270_12	0.000255269
path:04350_7	path:05215_4	0.000255269
path:04350_2	path:04350_5	0.000255269
path:04350_10	path:04350_5	0.000255269
path:05200_13	path:04722_4	0.000260931
path:05200_13	path:05214_2	0.000260931
path:05200_10	path:05200_5	0.000274057
path:05200_8	path:05214_1	0.000274057
path:04010_21	path:04114_8	0.000278087
path:04920_3	path:04920_8	0.000278087
path:04920_3	path:05200_12	0.000278087
path:04510_1	path:05222_2	0.000278087
path:04010_20	path:04722_14	0.000278087
path:04010_20	path:04070_5	0.000278087
path:04010_20	path:04730_4	0.000278087
path:04010_4	path:04722_14	0.000278087
path:04110_1	path:04510_10	0.000278087
path:04920_8	path:05220_4	0.000278087
path:04920_8	path:04910_8	0.000278087
path:05212_8	path:05219_4	0.000278087
path:05212_8	path:04270_10	0.000278087
path:05219_4	path:05223_3	0.000278087
path:05223_3	path:04270_10	0.000278087
path:04012_3	path:04270_10	0.000278087
path:05222_4	path:04666_7	0.000278087
path:04666_2	path:04666_7	0.000278087
path:05222_2	path:04666_7	0.000278087
path:04666_7	path:04666_4	0.000278087
path:04062_5	path:04062_2	0.000278087
path:04320_6	path:04914_1	0.000278087
path:04810_2	path:04114_2	0.000278087
path:04810_4	path:04114_2	0.000278087
path:04350_10	path:04270_10	0.000278087
path:04650_2	path:04660_8	0.000278087
path:04650_8	path:04660_8	0.000278087
path:04650_12	path:04660_8	0.000278087
path:04270_12	path:04670_7	0.000278087
path:04270_12	path:04670_13	0.000278087
path:04670_7	path:04722_8	0.000278087
path:04670_13	path:04722_8	0.000278087
path:04722_8	path:04730_4	0.000278087
path:04666_13	path:04666_4	0.000278087
path:04010_15	path:05220_4	0.000285502
path:04010_15	path:04960_3	0.000285502
path:04510_6	path:04510_1	0.000285502
path:04510_6	path:04010_20	0.000285502
path:04510_5	path:04510_1	0.000285502
path:04510_5	path:04010_20	0.000285502
path:04510_7	path:04510_1	0.000285502
path:04510_7	path:04010_20	0.000285502
path:04720_5	path:04010_1	0.000285502
path:04720_5	path:04722_8	0.000285502
path:04720_3	path:04010_1	0.000285502
path:04720_3	path:04722_8	0.000285502
path:04810_12	path:04810_2	0.000285502
path:04810_12	path:04810_4	0.000285502
path:04010_21	path:04020_2	0.000285502
path:04010_20	path:04722_1	0.000285502
path:04010_20	path:04722_4	0.000285502
path:04010_20	path:04722_3	0.000285502
path:04010_4	path:04722_4	0.000285502
path:04110_1	path:04310_4	0.000285502
path:04810_1	path:04810_12	0.000285502
path:04010_3	path:04810_3	0.000301462
path:04510_18	path:04810_3	0.000301462
path:04510_12	path:04810_3	0.000301462
path:04810_3	path:04810_8	0.000301462
path:05220_2	path:05200_6	0.000301462
path:04920_5	path:04650_6	0.000332135
path:04360_7	path:04360_14	0.000332135
path:04360_7	path:04360_6	0.000332135
path:04722_7	path:04010_16	0.000334293
path:04110_16	path:04110_12	0.0003608
path:04110_15	path:04110_12	0.0003608
path:04920_5	path:05200_7	0.000407861
path:04930_2	path:04062_10	0.00041713
path:04330_1	path:04730_5	0.00041713
path:05212_1	path:04664_4	0.00041713
path:04664_4	path:05145_9	0.00041713
path:05211_1	path:04660_4	0.00041713
path:04670_22	path:04670_2	0.00041713
path:04722_9	path:05145_9	0.00041713
path:04666_10	path:05145_9	0.00041713
path:04670_2	path:04062_8	0.00041713
path:04510_2	path:04514_40	0.00041713
path:00100_1	path:00100_3	0.00041713
path:00100_6	path:00100_3	0.00041713
path:04210_9	path:04660_4	0.00041713
path:00100_3	path:00100_5	0.00041713
path:04114_13	path:04114_5	0.00041713
path:04114_14	path:04114_5	0.00041713
path:00270_5	path:00270_1	0.00041713
path:04114_5	path:04514_30	0.00041713
path:04512_23	path:04130_5	0.00041713
path:04130_5	path:04722_11	0.00041713
path:04540_5	path:04971_1	0.00041713
path:04540_5	path:04971_3	0.00041713
path:04540_5	path:04972_1	0.00041713
path:05410_2	path:04514_30	0.00041713
path:05414_3	path:04514_30	0.00041713
path:05416_1	path:04514_30	0.00041713
path:04670_16	path:04062_8	0.00041713
path:04370_1	path:04010_5	0.00041713
path:04370_1	path:05145_9	0.00041713
path:04370_1	path:04062_6	0.00041713
path:05200_14	path:05212_5	0.00041713
path:04916_2	path:05217_6	0.00041713
path:04910_7	path:05145_14	0.00041713
path:04650_9	path:05145_9	0.00041713
path:04722_11	path:04670_12	0.00041713
path:04670_14	path:04062_8	0.00041713
path:04670_12	path:04062_8	0.00041713
path:04012_8	path:04012_7	0.00041713
path:04650_21	path:05210_2	0.00041713
path:04650_21	path:05212_5	0.00041713
path:04650_21	path:04650_3	0.00041713
path:04650_21	path:04650_16	0.00041713
path:05223_1	path:05210_3	0.00041713
path:05223_1	path:04370_6	0.00041713
path:05223_1	path:04660_5	0.00041713
path:05223_1	path:04660_4	0.00041713
path:05223_1	path:05160_11	0.00041713
path:04062_7	path:04062_6	0.00041713
path:04062_7	path:04660_4	0.00041713
path:05145_9	path:05212_4	0.00041713
path:04062_6	path:05212_4	0.00041713
path:05213_4	path:05223_2	0.00041713
path:05223_2	path:05222_7	0.00041713
path:05223_2	path:05212_2	0.00041713
path:05223_2	path:05212_3	0.00041713
path:05223_2	path:04370_2	0.00041713
path:04020_2	path:05200_7	0.000482526
path:05200_7	path:04722_1	0.000482526
path:05200_7	path:04722_4	0.000482526
path:04360_4	path:04810_11	0.000509826
path:04722_7	path:04510_2	0.000509826
path:04310_9	path:04916_6	0.000509826
path:04720_2	path:04540_10	0.000509826
path:04720_2	path:05216_2	0.000509826
path:04510_16	path:04510_4	0.000509826
path:04510_4	path:04510_19	0.000509826
path:04722_9	path:04722_12	0.000509826
path:04722_12	path:05223_1	0.000509826
path:05214_4	path:05212_4	0.000509826
path:04540_6	path:04670_16	0.000509826
path:04540_6	path:04916_6	0.000509826
path:04540_6	path:04670_12	0.000509826
path:04810_10	path:05211_4	0.000509826
path:04010_3	path:04360_4	0.000555181
path:04020_3	path:04110_3	0.000555181
path:04970_1	path:04540_9	0.000555181
path:04722_2	path:05220_8	0.000555181
path:04722_2	path:04722_12	0.000555181
path:04510_15	path:04540_6	0.000555181
path:04971_4	path:04540_6	0.000555181
path:04971_2	path:04540_6	0.000555181
path:04360_4	path:04970_1	0.000555181
path:04360_4	path:04510_18	0.000555181
path:04110_3	path:04510_15	0.000555181
path:04110_3	path:04350_5	0.000555181
path:04720_2	path:04350_5	0.000555181
path:04810_6	path:04810_8	0.000555181
path:04540_6	path:04350_5	0.000555181
path:05200_3	path:04510_4	0.00055698
path:05200_5	path:05200_6	0.00055698
path:05200_8	path:05200_4	0.000572606
path:04350_1	path:04020_2	0.000574108
path:04020_2	path:04350_5	0.000574108
path:04722_2	path:04722_4	0.000574108
path:04310_7	path:04310_2	0.000574108
path:04510_15	path:04310_4	0.000574108
path:04510_12	path:04722_3	0.000574108
path:04020_4	path:04310_8	0.000584695
path:04110_14	path:04110_11	0.000584695
path:04110_14	path:04110_12	0.000584695
path:04920_7	path:04920_5	0.000584695
path:04910_13	path:04920_5	0.000584695
path:04910_2	path:04920_5	0.000584695
path:05222_1	path:04110_12	0.000584695
path:04510_16	path:04666_6	0.000584695
path:04510_16	path:04650_17	0.000584695
path:05211_6	path:05220_3	0.000584695
path:05211_6	path:04012_1	0.000584695
path:04650_7	path:04650_6	0.000584695
path:04110_11	path:05200_29	0.000584695
path:04920_5	path:04920_6	0.000584695
path:05214_11	path:05200_29	0.000584695
path:04110_12	path:05200_29	0.000584695
path:04360_7	path:05211_4	0.000584695
path:05215_6	path:05200_36	0.000584695
path:04960_4	path:05211_6	0.000584695
path:04960_4	path:04910_1	0.000584695
path:05220_3	path:04666_5	0.000584695
path:05220_3	path:04666_8	0.000584695
path:05200_15	path:04920_2	0.000584695
path:04360_6	path:05211_4	0.000584695
path:04650_6	path:04920_2	0.000584695
path:04360_5	path:05211_4	0.000584695
path:04930_3	path:04930_2	0.000587072
path:04930_3	path:05211_1	0.000587072
path:04930_4	path:04930_2	0.000587072
path:04930_4	path:05211_1	0.000587072
path:04110_14	path:05200_35	0.000587072
path:04920_7	path:04930_2	0.000587072
path:04910_13	path:04010_10	0.000587072
path:04910_13	path:04010_22	0.000587072
path:04910_13	path:04722_9	0.000587072
path:04910_13	path:05212_4	0.000587072
path:04910_2	path:04010_10	0.000587072
path:04910_2	path:04010_22	0.000587072
path:04910_2	path:04722_9	0.000587072
path:04910_2	path:05212_4	0.000587072
path:04920_6	path:04062_7	0.000587072
path:05200_29	path:05214_7	0.000587072
path:05200_29	path:05220_9	0.000587072
path:05218_5	path:05223_1	0.000587072
path:05412_1	path:05410_2	0.000587072
path:05412_1	path:05414_3	0.000587072
path:05412_1	path:05416_1	0.000587072
path:04510_16	path:04722_9	0.000587072
path:04510_16	path:04666_10	0.000587072
path:04510_16	path:04370_1	0.000587072
path:04722_6	path:04670_2	0.000587072
path:04722_6	path:04670_16	0.000587072
path:04722_6	path:04670_14	0.000587072
path:04722_6	path:04670_12	0.000587072
path:05211_6	path:04722_9	0.000587072
path:05211_6	path:04666_10	0.000587072
path:04910_1	path:04210_9	0.000587072
path:04730_6	path:04730_7	0.000587072
path:04730_6	path:04114_5	0.000587072
path:05211_4	path:04012_8	0.000587072
path:04810_11	path:05211_4	0.000587072
path:04330_1	path:04730_6	0.000587072
path:04664_4	path:04666_5	0.000587072
path:04664_4	path:04666_8	0.000587072
path:04722_9	path:04910_1	0.000587072
path:04722_9	path:04666_5	0.000587072
path:04722_9	path:04666_8	0.000587072
path:04540_10	path:04530_3	0.000587072
path:04520_8	path:04530_3	0.000587072
path:04670_16	path:04670_17	0.000587072
path:04670_16	path:04670_15	0.000587072
path:04370_1	path:04650_7	0.000587072
path:04916_6	path:05211_4	0.000587072
path:04650_9	path:04650_13	0.000587072
path:04670_12	path:04670_17	0.000587072
path:05200_22	path:04920_2	0.000587072
path:04062_7	path:04920_2	0.000587072
path:05212_4	path:05223_4	0.000587072
path:05200_10	path:05220_4	0.000611791
path:04010_20	path:05200_3	0.000611791
path:04810_9	path:04810_19	0.000611791
path:04810_9	path:04810_14	0.000611791
path:04810_9	path:04810_15	0.000611791
path:04810_9	path:04666_13	0.000611791
path:04110_11	path:04530_6	0.000625695
path:04920_5	path:04920_8	0.000625695
path:05214_11	path:05219_4	0.000625695
path:05214_11	path:04270_10	0.000625695
path:04110_12	path:04114_8	0.000625695
path:04110_12	path:04530_5	0.000625695
path:04110_12	path:04114_2	0.000625695
path:04660_10	path:04010_2	0.000625695
path:05200_25	path:04010_2	0.000625695
path:05200_25	path:04360_14	0.000625695
path:05212_9	path:04010_2	0.000625695
path:05212_9	path:04360_14	0.000625695
path:04114_8	path:04360_7	0.000625695
path:04360_14	path:05100_3	0.000625695
path:05222_4	path:04666_6	0.000625695
path:05220_3	path:04666_2	0.000625695
path:04666_2	path:04666_6	0.000625695
path:05222_2	path:04012_1	0.000625695
path:05222_2	path:04666_6	0.000625695
path:04012_1	path:05200_12	0.000625695
path:04666_6	path:04070_5	0.000625695
path:04666_6	path:04730_4	0.000625695
path:04666_6	path:04666_4	0.000625695
path:04650_17	path:04660_8	0.000625695
path:05212_7	path:05200_15	0.000625695
path:04666_12	path:04722_14	0.000625695
path:04310_8	path:05217_2	0.000625695
path:04310_8	path:05217_1	0.000625695
path:04910_5	path:05215_5	0.000625695
path:05215_5	path:04722_14	0.000625695
path:04650_6	path:04660_8	0.000625695
path:04270_14	path:04670_7	0.000625695
path:04270_14	path:04670_13	0.000625695
path:04010_21	path:04360_4	0.000674539
path:04920_3	path:04722_7	0.000674539
path:04010_20	path:04722_7	0.000674539
path:04010_20	path:04722_12	0.000674539
path:05218_3	path:04730_3	0.000674539
path:04810_18	path:05220_8	0.000674539
path:04320_4	path:04720_2	0.000674539
path:04960_3	path:04722_12	0.000674539
path:04666_7	path:04722_12	0.000674539
path:04810_6	path:04810_14	0.000674539
path:04810_6	path:04810_15	0.000674539
path:04810_6	path:04350_2	0.000674539
path:04540_9	path:04962_2	0.000674539
path:04540_9	path:04270_12	0.000674539
path:04540_6	path:04010_1	0.000674539
path:04540_6	path:04270_12	0.000674539
path:04962_2	path:04914_3	0.000674539
path:04914_3	path:04270_12	0.000674539
path:04920_9	path:04920_8	0.000675354
path:04660_10	path:05200_25	0.000675354
path:04660_10	path:05212_9	0.000675354
path:00564_9	path:04912_3	0.000675354
path:00564_9	path:00512_1	0.000675354
path:04914_4	path:04670_7	0.000675354
path:04914_4	path:04670_13	0.000675354
path:04912_3	path:05200_16	0.000675354
path:05200_16	path:05212_7	0.000675354
path:04070_4	path:04070_5	0.000675354
path:04070_2	path:04070_5	0.000675354
path:05222_4	path:04666_2	0.000675354
path:05222_4	path:05222_2	0.000675354
path:05222_4	path:04666_4	0.000675354
path:04666_2	path:05222_2	0.000675354
path:04666_2	path:04666_4	0.000675354
path:04350_6	path:04114_2	0.000675354
path:04530_5	path:04114_2	0.000675354
path:04722_14	path:04730_4	0.000675354
path:04070_5	path:04730_4	0.000675354
path:04730_4	path:04730_1	0.000675354
path:04670_20	path:04670_19	0.000675354
path:05200_12	path:04660_8	0.000675354
path:04110_16	path:04310_4	0.000707711
path:04110_15	path:04310_4	0.000707711
path:04810_17	path:04722_1	0.000707711
path:04010_16	path:04722_4	0.000707711
path:04310_7	path:04114_15	0.000707711
path:04010_21	path:04010_20	0.000753068
path:04920_3	path:04510_1	0.000753068
path:04920_3	path:04010_20	0.000753068
path:04920_3	path:05220_4	0.000753068
path:04920_3	path:04960_3	0.000753068
path:04510_1	path:04010_20	0.000753068
path:04510_1	path:04010_4	0.000753068
path:04510_1	path:04666_7	0.000753068
path:04010_20	path:04810_18	0.000753068
path:04010_20	path:04960_3	0.000753068
path:05212_8	path:04012_3	0.000753068
path:05223_3	path:04012_3	0.000753068
path:04910_8	path:04960_3	0.000753068
path:05215_8	path:04914_1	0.000753068
path:04666_7	path:04810_19	0.000753068
path:04810_19	path:04666_13	0.000753068
path:04810_14	path:04810_15	0.000753068
path:04962_2	path:05215_4	0.000753068
path:04810_1	path:04810_2	0.000753068
path:04810_1	path:04810_4	0.000753068
path:04810_15	path:04350_2	0.000753068
path:04350_2	path:04350_10	0.000753068
path:04270_12	path:04722_8	0.000753068
path:05200_13	path:05215_7	0.000772839
path:05200_13	path:04720_6	0.000772839
path:04144_2	path:04720_4	0.000772839
path:04012_6	path:04012_5	0.000772839
path:04512_13	path:04512_27	0.000806452
path:04512_13	path:04512_10	0.000806452
path:04512_14	path:04512_27	0.000806452
path:04512_14	path:04512_10	0.000806452
path:05200_33	path:05200_34	0.000806452
path:00564_5	path:00564_1	0.000806452
path:04062_10	path:04666_14	0.000806452
path:05212_1	path:05222_8	0.000806452
path:05212_1	path:04210_8	0.000806452
path:05100_5	path:05014_4	0.000806452
path:05016_5	path:00450_1	0.000806452
path:04114_13	path:05130_3	0.000806452
path:04114_14	path:05130_3	0.000806452
path:00230_6	path:00230_9	0.000806452
path:04360_11	path:04910_6	0.000806452
path:00280_2	path:00280_1	0.000806452
path:04010_5	path:05222_8	0.000806452
path:04010_5	path:04210_8	0.000806452
path:05145_14	path:05222_8	0.000806452
path:05145_14	path:04210_8	0.000806452
path:04722_11	path:05010_3	0.000806452
path:04971_1	path:05010_3	0.000806452
path:04971_3	path:05010_3	0.000806452
path:04972_1	path:05010_3	0.000806452
path:04722_5	path:00564_1	0.000806452
path:05210_3	path:05218_4	0.000806452
path:04370_6	path:05218_4	0.000806452
path:04670_18	path:04062_4	0.000806452
path:05145_9	path:05222_8	0.000806452
path:05145_9	path:04210_8	0.000806452
path:05212_5	path:05210_6	0.000806452
path:05212_5	path:04062_9	0.000806452
path:05212_5	path:05221_6	0.000806452
path:04062_6	path:04062_12	0.000806452
path:04062_6	path:04666_14	0.000806452
path:04062_6	path:05222_8	0.000806452
path:04062_6	path:04210_8	0.000806452
path:04062_6	path:05014_4	0.000806452
path:04660_5	path:05218_4	0.000806452
path:04660_5	path:05222_8	0.000806452
path:04660_5	path:04210_8	0.000806452
path:04910_4	path:04666_14	0.000806452
path:04660_4	path:05222_8	0.000806452
path:04660_4	path:04210_8	0.000806452
path:05160_11	path:05222_8	0.000806452
path:05160_11	path:04210_8	0.000806452
path:04010_12	path:04910_6	0.000806452
path:05215_3	path:04622_7	0.000806452
path:05222_7	path:05014_4	0.000806452
path:04622_1	path:04622_7	0.000806452
path:00051_11	path:00051_1	0.000806452
path:00051_11	path:00051_2	0.000806452
path:05146_8	path:04512_13	0.000806452
path:05146_8	path:04512_14	0.000806452
path:04512_11	path:04512_13	0.000806452
path:04512_11	path:04512_14	0.000806452
path:04512_12	path:04512_6	0.000806452
path:04512_27	path:04512_6	0.000806452
path:04512_10	path:04512_6	0.000806452
path:05222_5	path:05200_33	0.000806452
path:04130_6	path:04622_6	0.000806452
path:04621_1	path:04621_2	0.000806452
path:00510_8	path:00250_2	0.000806452
path:00450_3	path:05016_5	0.000806452
path:05130_3	path:05142_2	0.000806452
path:00270_4	path:00270_1	0.000806452
path:00520_3	path:00520_7	0.000806452
path:04520_9	path:04530_2	0.000806452
path:04520_9	path:04530_1	0.000806452
path:04530_9	path:04530_2	0.000806452
path:04530_9	path:04530_1	0.000806452
path:04520_4	path:04530_2	0.000806452
path:04520_4	path:04530_1	0.000806452
path:04670_10	path:05217_4	0.000806452
path:04670_10	path:05200_2	0.000806452
path:04530_7	path:04530_2	0.000806452
path:04530_7	path:04530_1	0.000806452
path:05217_5	path:05217_4	0.000806452
path:05217_5	path:05200_2	0.000806452
path:04916_7	path:05217_4	0.000806452
path:04916_7	path:05200_2	0.000806452
path:05218_4	path:05160_11	0.000806452
path:04320_2	path:04010_12	0.000806452
path:04910_6	path:04210_11	0.000806452
path:04910_6	path:05213_4	0.000806452
path:00280_1	path:00051_11	0.000806452
path:00051_3	path:00051_11	0.000806452
path:04020_1	path:04720_1	0.000836909
path:04720_6	path:04510_4	0.000836909
path:04720_4	path:04270_9	0.000836909
path:04810_10	path:04810_13	0.000836909
path:04920_5	path:04810_3	0.000866704
path:04010_2	path:05200_8	0.000866704
path:04810_3	path:04360_13	0.000866704
path:04810_3	path:04960_4	0.000866704
path:04810_3	path:04666_6	0.000866704
path:05200_4	path:05220_3	0.000866704
path:04010_2	path:05214_1	0.000897293
path:04010_2	path:05215_7	0.000897293
path:04012_1	path:04012_9	0.000897293
path:04020_1	path:04350_8	0.000897293
path:04020_1	path:04360_7	0.000897293
path:04720_6	path:04540_7	0.000897293
path:04720_4	path:04270_14	0.000897293
path:04510_4	path:04960_4	0.000897293
path:04510_4	path:04666_6	0.000897293
path:04810_10	path:05200_15	0.000897293
path:04920_4	path:04920_6	0.000973304
path:05212_1	path:04150_2	0.000973304
path:05110_2	path:04530_3	0.000973304
path:04722_11	path:04670_15	0.000973304
path:04062_8	path:04670_17	0.000973304
path:04062_8	path:04670_15	0.000973304
path:04930_3	path:04360_16	0.000973304
path:04930_4	path:04360_16	0.000973304
path:04510_14	path:04010_5	0.000973304
path:04920_7	path:04920_4	0.000973304
path:04910_13	path:00564_5	0.000973304
path:04910_13	path:04062_10	0.000973304
path:04910_2	path:00564_5	0.000973304
path:04910_2	path:04062_10	0.000973304
path:04920_6	path:04062_10	0.000973304
path:04920_6	path:04062_6	0.000973304
path:05200_29	path:05200_30	0.000973304
path:05200_11	path:05222_7	0.000973304
path:04130_7	path:04114_13	0.000973304
path:04130_7	path:04114_14	0.000973304
path:04062_3	path:04062_10	0.000973304
path:05218_5	path:05212_1	0.000973304
path:05218_5	path:04660_5	0.000973304
path:05218_5	path:04660_4	0.000973304
path:05218_5	path:05160_11	0.000973304
path:05412_1	path:04514_30	0.000973304
path:04510_16	path:04010_5	0.000973304
path:04510_16	path:05145_9	0.000973304
path:04510_16	path:04660_5	0.000973304
path:04510_16	path:05160_11	0.000973304
path:04510_16	path:05212_2	0.000973304
path:04510_16	path:05212_3	0.000973304
path:04510_16	path:04370_2	0.000973304
path:04722_6	path:04062_8	0.000973304
path:04722_6	path:04670_18	0.000973304
path:05211_6	path:05145_9	0.000973304
path:05211_6	path:04660_4	0.000973304
path:05211_6	path:04360_16	0.000973304
path:04910_1	path:04530_8	0.000973304
path:04666_5	path:05145_9	0.000973304
path:04666_5	path:04660_5	0.000973304
path:04666_5	path:05160_11	0.000973304
path:04666_5	path:05212_2	0.000973304
path:04666_5	path:05212_3	0.000973304
path:04666_5	path:04370_2	0.000973304
path:04666_8	path:05145_9	0.000973304
path:04666_8	path:04660_5	0.000973304
path:04666_8	path:05160_11	0.000973304
path:04666_8	path:05212_2	0.000973304
path:04666_8	path:05212_3	0.000973304
path:04666_8	path:04370_2	0.000973304
path:04510_19	path:05210_3	0.000973304
path:04510_19	path:04370_6	0.000973304
path:04730_6	path:04114_13	0.000973304
path:04730_6	path:04114_14	0.000973304
path:04730_6	path:04730_5	0.000973304
path:04650_18	path:04062_6	0.000973304
path:04972_3	path:04916_8	0.000973304
path:04530_3	path:04971_1	0.000973304
path:04530_3	path:04971_3	0.000973304
path:04530_3	path:04972_1	0.000973304
path:04650_7	path:04010_5	0.000973304
path:04650_7	path:05145_9	0.000973304
path:04650_13	path:04650_3	0.000973304
path:04650_13	path:04650_16	0.000973304
path:05211_4	path:04012_7	0.000973304
path:04510_17	path:04660_5	0.000973304
path:04510_17	path:05160_11	0.000973304
path:04670_17	path:04670_18	0.000973304
path:04920_2	path:04062_6	0.000973304
path:05223_4	path:04210_11	0.000973304
path:05223_4	path:05213_4	0.000973304
path:05223_4	path:05222_7	0.000973304
path:05223_4	path:05212_2	0.000973304
path:05223_4	path:05212_3	0.000973304
path:05223_4	path:04370_2	0.000973304
path:05414_5	path:04916_8	0.000973304
path:04912_2	path:04916_8	0.000973304
path:04360_4	path:04810_10	0.000990331
path:04722_7	path:04510_4	0.000990331
path:05218_3	path:05214_1	0.000990331
path:04310_9	path:04720_4	0.000990331
path:04310_9	path:04270_9	0.000990331
path:04720_2	path:04510_4	0.000990331
path:04810_6	path:04810_10	0.000990331
path:04020_1	path:04720_2	0.000990331
path:05215_7	path:05214_4	0.000990331
path:05215_7	path:05214_8	0.000990331
path:04720_6	path:04540_8	0.000990331
path:04720_4	path:04540_6	0.000990331
path:04270_9	path:04540_9	0.000990331
path:04510_4	path:04722_12	0.000990331
path:04510_4	path:04540_8	0.000990331

## Sheet: up subpathway-subpathway
subpathway	subpathway	P-value
path:04722_3	path:04722_4	3.69801e-07
path:04510_5	path:04510_7	3.69801e-07
path:04720_6	path:04720_5	3.69801e-07
path:04010_22	path:04010_10	4.00618e-07
path:04110_11	path:04110_15	7.64816e-07
path:04110_11	path:04110_16	7.64816e-07
path:04110_11	path:04110_3	7.64816e-07
path:04110_15	path:04110_16	7.64816e-07
path:04110_15	path:04110_3	7.64816e-07
path:04110_16	path:04110_3	7.64816e-07
path:04350_1	path:04350_8	7.64816e-07
path:04660_4	path:05223_1	1.35967e-06
path:04070_4	path:04070_2	1.35967e-06
path:04110_1	path:04110_12	1.35967e-06
path:04510_5	path:04510_1	4.80741e-06
path:04510_7	path:04510_1	4.80741e-06
path:04920_7	path:04920_3	4.80741e-06
path:04720_6	path:04720_3	4.80741e-06
path:04720_5	path:04720_3	4.80741e-06
path:04510_5	path:04510_6	4.80741e-06
path:04510_7	path:04510_6	4.80741e-06
path:04666_6	path:04666_7	5.60865e-06
path:05215_9	path:05215_10	5.60865e-06
path:04010_22	path:04010_11	5.60865e-06
path:04010_10	path:04010_11	5.60865e-06
path:04010_12	path:04010_13	7.42964e-06
path:04510_18	path:05211_1	7.64816e-06
path:05211_3	path:05200_22	7.64816e-06
path:04666_6	path:04666_8	7.64816e-06
path:05222_4	path:05222_8	7.64816e-06
path:04115_1	path:04110_1	1.22371e-05
path:04115_1	path:04110_12	1.22371e-05
path:04722_6	path:04660_4	1.22371e-05
path:04722_6	path:05223_1	1.22371e-05
path:04660_5	path:04510_18	1.22371e-05
path:04510_18	path:04660_4	1.22371e-05
path:04510_18	path:05223_1	1.22371e-05
path:04660_4	path:05221_2	1.22371e-05
path:04110_1	path:04110_11	1.22371e-05
path:04110_1	path:04110_15	1.22371e-05
path:04110_1	path:04110_16	1.22371e-05
path:04110_1	path:04110_3	1.22371e-05
path:04110_11	path:04110_12	1.22371e-05
path:04110_15	path:04110_12	1.22371e-05
path:04110_16	path:04110_12	1.22371e-05
path:05223_1	path:05221_2	1.22371e-05
path:04110_12	path:04110_3	1.22371e-05
path:04010_15	path:04010_23	1.22371e-05
path:04510_12	path:05214_1	1.22371e-05
path:04660_5	path:04510_15	2.31144e-05
path:04930_3	path:04930_4	2.31144e-05
path:05214_1	path:05214_4	2.31144e-05
path:05014_2	path:04650_17	2.31144e-05
path:05200_2	path:04110_1	2.31144e-05
path:05200_2	path:04110_12	2.31144e-05
path:05218_4	path:05218_5	2.31144e-05
path:04270_14	path:04270_12	2.31144e-05
path:04144_9	path:04144_10	2.31144e-05
path:04510_17	path:04510_8	2.35272e-05
path:04510_17	path:04914_2	2.35272e-05
path:04510_17	path:04914_7	2.35272e-05
path:04510_17	path:04114_2	2.35272e-05
path:04510_8	path:04914_2	2.35272e-05
path:04510_8	path:04914_7	2.35272e-05
path:04510_8	path:04114_2	2.35272e-05
path:00910_2	path:04666_10	2.35272e-05
path:00910_2	path:04210_3	2.35272e-05
path:00910_2	path:04666_2	2.35272e-05
path:04914_2	path:04914_7	2.35272e-05
path:04914_2	path:04114_2	2.35272e-05
path:04666_10	path:04210_3	2.35272e-05
path:04666_10	path:04666_2	2.35272e-05
path:04914_7	path:04114_2	2.35272e-05
path:04210_3	path:04666_2	2.35272e-05
path:04514_41	path:04514_42	2.35272e-05
path:04514_41	path:04514_43	2.35272e-05
path:04514_41	path:04514_44	2.35272e-05
path:04514_42	path:04514_43	2.35272e-05
path:04514_42	path:04514_44	2.35272e-05
path:04514_43	path:04514_44	2.35272e-05
path:04970_4	path:05414_5	2.35272e-05
path:04971_4	path:04971_2	2.35272e-05
path:05200_36	path:05200_35	2.35272e-05
path:05200_36	path:05222_1	2.35272e-05
path:04722_14	path:05220_6	2.35272e-05
path:05214_11	path:05212_8	2.35272e-05
path:05214_11	path:05219_4	2.35272e-05
path:05214_11	path:05223_3	2.35272e-05
path:05200_35	path:05222_1	2.35272e-05
path:05212_8	path:05219_4	2.35272e-05
path:05212_8	path:05223_3	2.35272e-05
path:05219_4	path:05223_3	2.35272e-05
path:04510_1	path:04510_6	3.12482e-05
path:04720_1	path:04720_3	3.12482e-05
path:05200_13	path:04070_1	3.36519e-05
path:05222_2	path:05222_4	3.36519e-05
path:04666_8	path:04666_7	4.20649e-05
path:04510_15	path:04360_14	5.20075e-05
path:05200_2	path:04916_7	5.20075e-05
path:04670_13	path:04670_16	5.20075e-05
path:05217_4	path:05217_1	5.20075e-05
path:05218_4	path:05218_6	5.20075e-05
path:04810_4	path:04810_2	5.20075e-05
path:04510_14	path:04510_1	5.7689e-05
path:04720_4	path:04720_3	5.7689e-05
path:04310_6	path:05200_19	6.11853e-05
path:04910_11	path:05200_19	6.11853e-05
path:04070_5	path:04070_4	6.11853e-05
path:04070_5	path:04070_2	6.11853e-05
path:05211_1	path:05223_1	6.11853e-05
path:04660_5	path:05211_1	6.11853e-05
path:04660_4	path:05211_1	6.11853e-05
path:04070_4	path:04070_1	6.11853e-05
path:04070_2	path:04070_1	6.11853e-05
path:04010_7	path:05218_2	6.11853e-05
path:04070_5	path:04070_1	7.18927e-05
path:00471_1	path:04964_1	9.41088e-05
path:00471_1	path:05215_2	9.41088e-05
path:04964_1	path:05215_2	9.41088e-05
path:04912_4	path:05100_14	9.41088e-05
path:04971_1	path:04971_3	9.41088e-05
path:04971_1	path:04972_1	9.41088e-05
path:04971_3	path:04972_1	9.41088e-05
path:00592_2	path:00592_3	9.41088e-05
path:00592_2	path:00592_4	9.41088e-05
path:00592_3	path:00592_4	9.41088e-05
path:04912_2	path:04970_1	9.41088e-05
path:00562_6	path:00562_4	9.41088e-05
path:04650_8	path:04650_12	9.41088e-05
path:00564_9	path:00564_5	9.41088e-05
path:00564_9	path:00564_1	9.41088e-05
path:00564_9	path:00564_2	9.41088e-05
path:00564_9	path:00564_7	9.41088e-05
path:00564_9	path:00564_6	9.41088e-05
path:00564_9	path:00564_10	9.41088e-05
path:00564_5	path:00564_1	9.41088e-05
path:00564_5	path:00564_2	9.41088e-05
path:00564_5	path:00564_7	9.41088e-05
path:00564_5	path:00564_6	9.41088e-05
path:00564_5	path:00564_10	9.41088e-05
path:04810_15	path:04916_5	9.41088e-05
path:00564_1	path:00564_2	9.41088e-05
path:00564_1	path:00564_7	9.41088e-05
path:00564_1	path:00564_6	9.41088e-05
path:00564_1	path:00564_10	9.41088e-05
path:04730_2	path:05142_1	9.41088e-05
path:04530_2	path:04530_1	9.41088e-05
path:05214_7	path:05220_9	9.41088e-05
path:00564_2	path:00564_7	9.41088e-05
path:00564_2	path:00564_6	9.41088e-05
path:00564_2	path:00564_10	9.41088e-05
path:00564_7	path:00564_6	9.41088e-05
path:00564_7	path:00564_10	9.41088e-05
path:00564_6	path:00564_10	9.41088e-05
path:05020_1	path:05020_2	9.41088e-05
path:05020_1	path:05020_4	9.41088e-05
path:05020_1	path:05020_5	9.41088e-05
path:05020_1	path:05020_3	9.41088e-05
path:05020_2	path:05020_4	9.41088e-05
path:05020_2	path:05020_5	9.41088e-05
path:05020_2	path:05020_3	9.41088e-05
path:05020_4	path:05020_5	9.41088e-05
path:05020_4	path:05020_3	9.41088e-05
path:05020_5	path:05020_3	9.41088e-05
path:05212_5	path:04620_15	9.41088e-05
path:04115_1	path:05200_2	0.000104015
path:04115_1	path:04110_11	0.000104015
path:04115_1	path:04110_15	0.000104015
path:04115_1	path:04110_16	0.000104015
path:04115_1	path:04110_3	0.000104015
path:04722_6	path:04510_18	0.000104015
path:04722_6	path:05221_2	0.000104015
path:04510_18	path:04510_15	0.000104015
path:04510_18	path:05221_2	0.000104015
path:04510_15	path:04722_5	0.000104015
path:05200_2	path:04110_11	0.000104015
path:05200_2	path:04110_15	0.000104015
path:05200_2	path:04110_16	0.000104015
path:05200_2	path:04110_3	0.000104015
path:04010_16	path:04010_15	0.000104015
path:04510_12	path:05214_4	0.000104015
path:04960_3	path:04930_2	0.000104015
path:04020_3	path:04540_6	0.000104015
path:04270_11	path:04270_10	0.000141163
path:04110_10	path:04360_14	0.000141163
path:04510_17	path:04114_1	0.000141163
path:04510_8	path:04114_1	0.000141163
path:00910_2	path:04666_5	0.000141163
path:00910_2	path:04360_14	0.000141163
path:04666_5	path:04666_10	0.000141163
path:04666_5	path:04210_3	0.000141163
path:04666_5	path:04666_2	0.000141163
path:04914_2	path:04114_1	0.000141163
path:04360_14	path:04110_14	0.000141163
path:04360_14	path:04666_10	0.000141163
path:04360_14	path:04210_3	0.000141163
path:04360_14	path:04666_2	0.000141163
path:04914_7	path:04114_1	0.000141163
path:05217_5	path:04916_7	0.000141163
path:04114_1	path:04114_2	0.000141163
path:04062_6	path:04062_3	0.000141163
path:05212_6	path:05214_2	0.000141163
path:04960_4	path:05214_2	0.000141163
path:04062_5	path:04062_3	0.000141163
path:04350_7	path:04810_18	0.000141163
path:04010_24	path:04660_3	0.000141163
path:04114_5	path:04114_3	0.000141163
path:04722_14	path:05217_1	0.000141163
path:04010_9	path:04530_8	0.000141163
path:04810_2	path:04810_1	0.000141163
path:05200_33	path:05200_34	0.000141163
path:05217_1	path:05220_6	0.000141163
path:04010_4	path:04010_12	0.000141163
path:04010_4	path:04010_13	0.000141163
path:04510_14	path:04510_4	0.000145825
path:04510_6	path:05222_4	0.000145825
path:04810_9	path:04810_17	0.000145825
path:04720_1	path:04270_9	0.000145825
path:04510_18	path:04722_3	0.00016826
path:04510_18	path:04722_4	0.00016826
path:04722_3	path:04722_5	0.00016826
path:05200_13	path:04666_8	0.00016826
path:04722_4	path:04722_5	0.00016826
path:05222_2	path:05222_8	0.00016826
path:04660_5	path:04660_4	0.000175398
path:04660_5	path:05223_1	0.000175398
path:04660_5	path:05200_19	0.000175398
path:05218_5	path:04630_2	0.000175398
path:04722_8	path:04350_10	0.000175398
path:04270_11	path:04070_4	0.00020803
path:04270_11	path:04070_2	0.00020803
path:04660_5	path:04360_14	0.00020803
path:04660_4	path:05220_3	0.00020803
path:04110_1	path:04360_14	0.00020803
path:04110_1	path:04916_7	0.00020803
path:04666_5	path:04010_7	0.00020803
path:05223_1	path:05220_3	0.00020803
path:04514_40	path:04916_7	0.00020803
path:04360_14	path:04110_12	0.00020803
path:04360_14	path:05200_19	0.00020803
path:04110_12	path:04916_7	0.00020803
path:04510_2	path:04270_2	0.00020803
path:05220_3	path:04630_2	0.00020803
path:05218_5	path:05218_6	0.00020803
path:04650_7	path:04114_10	0.00020803
path:04650_7	path:04114_3	0.00020803
path:04012_9	path:04012_5	0.00020803
path:04722_8	path:04010_24	0.00020803
path:04010_24	path:04350_10	0.00020803
path:05215_6	path:04350_2	0.00020803
path:04010_7	path:04666_7	0.000224346
path:04510_1	path:04514_40	0.000224346
path:05215_10	path:05214_1	0.000224346
path:04722_3	path:05218_3	0.000322097
path:04510_14	path:04510_5	0.000322097
path:04510_14	path:04510_7	0.000322097
path:04510_5	path:04510_13	0.000322097
path:04510_7	path:04510_13	0.000322097
path:05200_13	path:04666_7	0.000322097
path:05200_13	path:05200_6	0.000322097
path:04722_4	path:05218_3	0.000322097
path:04510_6	path:05222_2	0.000322097
path:04510_6	path:05200_10	0.000322097
path:04720_2	path:04720_4	0.000322097
path:04720_2	path:04720_1	0.000322097
path:04720_4	path:04720_6	0.000322097
path:04720_4	path:04720_5	0.000322097
path:05200_5	path:05200_10	0.000322097
path:05200_5	path:04150_2	0.000322097
path:05220_4	path:05200_10	0.000322097
path:05200_10	path:05200_6	0.000322097
path:04810_3	path:04810_17	0.000322097
path:04720_1	path:04720_6	0.000322097
path:04720_1	path:04720_5	0.000322097
path:04510_15	path:05211_1	0.000346717
path:05200_2	path:05217_4	0.000346717
path:05020_7	path:04916_6	0.000346717
path:04012_1	path:04012_6	0.000346717
path:04920_6	path:04920_1	0.000346717
path:04310_6	path:04540_7	0.000346717
path:04810_9	path:04810_6	0.000346717
path:04810_9	path:04810_16	0.000346717
path:05200_7	path:05214_4	0.000346717
path:04310_6	path:04310_4	0.000370171
path:04510_4	path:04510_6	0.000370171
path:05218_2	path:05200_6	0.000370171
path:04510_14	path:04510_16	0.000370171
path:04920_7	path:04920_1	0.000370171
path:00471_1	path:04110_10	0.000470544
path:00471_1	path:00910_2	0.000470544
path:00471_1	path:04666_10	0.000470544
path:00471_1	path:04210_3	0.000470544
path:00471_1	path:04666_2	0.000470544
path:04964_1	path:04110_10	0.000470544
path:04964_1	path:00910_2	0.000470544
path:04964_1	path:04666_10	0.000470544
path:04964_1	path:04210_3	0.000470544
path:04964_1	path:04666_2	0.000470544
path:04510_10	path:00564_9	0.000470544
path:04510_10	path:00564_5	0.000470544
path:04510_10	path:00564_1	0.000470544
path:04510_10	path:00564_2	0.000470544
path:04510_10	path:00564_7	0.000470544
path:04510_10	path:00564_6	0.000470544
path:04510_10	path:00564_10	0.000470544
path:04914_5	path:04110_10	0.000470544
path:04110_10	path:05215_2	0.000470544
path:04310_8	path:05217_6	0.000470544
path:00910_2	path:05215_2	0.000470544
path:05215_2	path:04666_10	0.000470544
path:05215_2	path:04210_3	0.000470544
path:05215_2	path:04666_2	0.000470544
path:05217_5	path:04110_7	0.000470544
path:00531_5	path:04514_41	0.000470544
path:00531_5	path:04514_42	0.000470544
path:00531_5	path:04514_43	0.000470544
path:00531_5	path:04514_44	0.000470544
path:04664_4	path:05210_3	0.000470544
path:04664_4	path:00564_9	0.000470544
path:04664_4	path:00564_5	0.000470544
path:04664_4	path:00564_1	0.000470544
path:04664_4	path:00564_2	0.000470544
path:04664_4	path:00564_7	0.000470544
path:04664_4	path:00564_6	0.000470544
path:04664_4	path:00564_10	0.000470544
path:05212_4	path:05210_3	0.000470544
path:05220_2	path:05220_8	0.000470544
path:05221_3	path:05220_8	0.000470544
path:05146_9	path:04062_1	0.000470544
path:05146_9	path:04914_3	0.000470544
path:04360_16	path:04210_7	0.000470544
path:04810_13	path:04810_12	0.000470544
path:04912_2	path:04970_4	0.000470544
path:04912_2	path:05414_5	0.000470544
path:04912_2	path:04914_3	0.000470544
path:04970_4	path:04970_1	0.000470544
path:00510_5	path:05200_15	0.000470544
path:04970_1	path:05414_5	0.000470544
path:04970_1	path:04914_3	0.000470544
path:05223_4	path:04914_3	0.000470544
path:04114_15	path:04114_9	0.000470544
path:04062_3	path:04062_12	0.000470544
path:04062_3	path:04670_19	0.000470544
path:04650_8	path:04650_2	0.000470544
path:04650_8	path:04650_6	0.000470544
path:04650_12	path:04650_2	0.000470544
path:04650_12	path:04650_6	0.000470544
path:04370_3	path:05142_6	0.000470544
path:00564_9	path:04350_7	0.000470544
path:00564_9	path:05142_6	0.000470544
path:00564_9	path:04660_3	0.000470544
path:00564_5	path:04350_7	0.000470544
path:00564_5	path:05142_6	0.000470544
path:00564_5	path:04660_3	0.000470544
path:04270_5	path:04530_8	0.000470544
path:04270_5	path:04060_39	0.000470544
path:04350_7	path:00564_1	0.000470544
path:04350_7	path:00564_2	0.000470544
path:04350_7	path:00564_7	0.000470544
path:04350_7	path:00564_6	0.000470544
path:04350_7	path:00564_10	0.000470544
path:04350_7	path:05212_5	0.000470544
path:04350_7	path:04620_15	0.000470544
path:04360_1	path:05200_36	0.000470544
path:04360_1	path:05200_35	0.000470544
path:04360_1	path:05222_1	0.000470544
path:00564_1	path:05142_6	0.000470544
path:00564_1	path:04660_3	0.000470544
path:05215_3	path:04530_8	0.000470544
path:04722_14	path:04110_7	0.000470544
path:05142_6	path:04730_2	0.000470544
path:05142_6	path:00564_2	0.000470544
path:05142_6	path:00564_7	0.000470544
path:05142_6	path:00564_6	0.000470544
path:05142_6	path:00564_10	0.000470544
path:05142_6	path:05142_1	0.000470544
path:00564_2	path:04660_3	0.000470544
path:04660_3	path:00564_7	0.000470544
path:04660_3	path:00564_6	0.000470544
path:04660_3	path:00564_10	0.000470544
path:04530_8	path:05020_1	0.000470544
path:04530_8	path:05020_2	0.000470544
path:04530_8	path:05020_4	0.000470544
path:04530_8	path:05020_5	0.000470544
path:04530_8	path:05020_3	0.000470544
path:05220_6	path:04110_7	0.000470544
path:04512_5	path:04512_13	0.000470544
path:04512_13	path:05146_8	0.000470544
path:04110_6	path:04110_7	0.000470544
path:04320_3	path:04320_4	0.000470544
path:04722_6	path:05211_1	0.000489482
path:04722_6	path:05218_2	0.000489482
path:04510_18	path:04910_11	0.000489482
path:05211_1	path:04666_8	0.000489482
path:05211_1	path:05221_2	0.000489482
path:05211_1	path:04010_16	0.000489482
path:05211_1	path:04010_15	0.000489482
path:05218_2	path:05200_8	0.000489482
path:05222_4	path:04510_12	0.000489482
path:05222_4	path:04910_13	0.000489482
path:04920_5	path:04920_1	0.000489482
path:05200_7	path:05215_5	0.000489482
path:05200_20	path:04010_11	0.000489482
path:04510_15	path:04510_8	0.000494071
path:04510_15	path:00910_2	0.000494071
path:04510_15	path:04914_2	0.000494071
path:04510_15	path:04110_14	0.000494071
path:04510_15	path:04666_10	0.000494071
path:04510_15	path:04914_7	0.000494071
path:04510_15	path:04114_2	0.000494071
path:04510_15	path:04210_3	0.000494071
path:04510_15	path:04666_2	0.000494071
path:04510_15	path:04664_4	0.000494071
path:04510_15	path:04660_3	0.000494071
path:05200_2	path:00910_2	0.000494071
path:05200_2	path:04666_10	0.000494071
path:05200_2	path:05217_5	0.000494071
path:05200_2	path:04210_3	0.000494071
path:05200_2	path:04666_2	0.000494071
path:05200_2	path:04722_14	0.000494071
path:05200_2	path:05220_6	0.000494071
path:05217_4	path:04722_14	0.000494071
path:05217_4	path:05220_6	0.000494071
path:04916_6	path:05146_8	0.000494071
path:04270_14	path:04910_5	0.000494071
path:04012_1	path:04012_3	0.000494071
path:04360_9	path:04662_5	0.000494071
path:04810_4	path:04810_1	0.000494071
path:04650_17	path:04660_3	0.000494071
path:04514_71	path:04514_74	0.000494071
path:04514_71	path:04672_3	0.000494071
path:04514_71	path:04940_3	0.000494071
path:04514_71	path:05320_11	0.000494071
path:04514_71	path:05322_4	0.000494071
path:04514_71	path:05330_8	0.000494071
path:04514_71	path:05330_9	0.000494071
path:04514_71	path:05330_11	0.000494071
path:04514_71	path:05332_4	0.000494071
path:04514_71	path:05416_6	0.000494071
path:04514_71	path:04514_87	0.000494071
path:04514_74	path:04672_3	0.000494071
path:04514_74	path:04940_3	0.000494071
path:04514_74	path:05320_11	0.000494071
path:04514_74	path:05322_4	0.000494071
path:04514_74	path:05330_8	0.000494071
path:04514_74	path:05330_9	0.000494071
path:04514_74	path:05330_11	0.000494071
path:04514_74	path:05332_4	0.000494071
path:04514_74	path:05416_6	0.000494071
path:04514_74	path:04514_87	0.000494071
path:04672_3	path:04940_3	0.000494071
path:04672_3	path:05320_11	0.000494071
path:04672_3	path:05322_4	0.000494071
path:04672_3	path:05330_8	0.000494071
path:04672_3	path:05330_9	0.000494071
path:04672_3	path:05330_11	0.000494071
path:04672_3	path:05332_4	0.000494071
path:04672_3	path:05416_6	0.000494071
path:04672_3	path:04514_87	0.000494071
path:04940_3	path:05320_11	0.000494071
path:04940_3	path:05322_4	0.000494071
path:04940_3	path:05330_8	0.000494071
path:04940_3	path:05330_9	0.000494071
path:04940_3	path:05330_11	0.000494071
path:04940_3	path:05332_4	0.000494071
path:04940_3	path:05416_6	0.000494071
path:04940_3	path:04514_87	0.000494071
path:05320_11	path:05322_4	0.000494071
path:05320_11	path:05330_8	0.000494071
path:05320_11	path:05330_9	0.000494071
path:05320_11	path:05330_11	0.000494071
path:05320_11	path:05332_4	0.000494071
path:05320_11	path:05416_6	0.000494071
path:05320_11	path:04514_87	0.000494071
path:05322_4	path:05330_8	0.000494071
path:05322_4	path:05330_9	0.000494071
path:05322_4	path:05330_11	0.000494071
path:05322_4	path:05332_4	0.000494071
path:05322_4	path:05416_6	0.000494071
path:05322_4	path:04514_87	0.000494071
path:05330_8	path:05330_9	0.000494071
path:05330_8	path:05330_11	0.000494071
path:05330_8	path:05332_4	0.000494071
path:05330_8	path:05416_6	0.000494071
path:05330_8	path:04514_87	0.000494071
path:05330_9	path:05330_11	0.000494071
path:05330_9	path:05332_4	0.000494071
path:05330_9	path:05416_6	0.000494071
path:05330_9	path:04514_87	0.000494071
path:05330_11	path:05332_4	0.000494071
path:05330_11	path:05416_6	0.000494071
path:05330_11	path:04514_87	0.000494071
path:05332_4	path:05416_6	0.000494071
path:05332_4	path:04514_87	0.000494071
path:05416_6	path:04514_87	0.000494071
path:04510_10	path:04510_15	0.000494071
path:04110_10	path:04510_15	0.000494071
path:04510_17	path:04510_15	0.000494071
path:00910_1	path:00910_3	0.000494071
path:00910_1	path:00250_2	0.000494071
path:00910_3	path:00250_2	0.000494071
path:05217_5	path:05217_4	0.000494071
path:04664_4	path:05200_14	0.000494071
path:05212_4	path:05200_14	0.000494071
path:04662_2	path:04141_14	0.000494071
path:05214_2	path:05214_4	0.000494071
path:00280_2	path:00280_1	0.000494071
path:04540_9	path:04540_6	0.000494071
path:04270_8	path:05217_2	0.000494071
path:00140_9	path:00140_18	0.000494071
path:00140_9	path:00140_19	0.000494071
path:00140_9	path:00140_20	0.000494071
path:00140_18	path:00140_19	0.000494071
path:00140_18	path:00140_20	0.000494071
path:00140_19	path:00140_20	0.000494071
path:04650_10	path:04650_21	0.000494071
path:04650_10	path:05213_1	0.000494071
path:05200_25	path:05212_9	0.000494071
path:00564_8	path:04916_2	0.000494071
path:00564_8	path:05200_17	0.000494071
path:04114_5	path:04650_17	0.000494071
path:04270_3	path:04730_1	0.000494071
path:04650_21	path:05213_1	0.000494071
path:04916_2	path:05200_17	0.000494071
path:04514_23	path:04514_24	0.000494071
path:04662_1	path:04662_3	0.000494071
path:00603_2	path:04060_40	0.000494071
path:05412_2	path:04512_6	0.000494071
path:05412_2	path:05412_4	0.000494071
path:05412_2	path:05412_5	0.000494071
path:00510_4	path:04110_2	0.000494071
path:04512_6	path:05412_4	0.000494071
path:04512_6	path:05412_5	0.000494071
path:05412_4	path:05412_5	0.000494071
path:04510_11	path:04666_3	0.000494071
path:04510_11	path:04910_3	0.000494071
path:04510_11	path:05210_8	0.000494071
path:04510_11	path:04650_18	0.000494071
path:04510_11	path:05218_1	0.000494071
path:04510_11	path:04730_5	0.000494071
path:04510_11	path:04910_10	0.000494071
path:04510_11	path:04510_9	0.000494071
path:04510_11	path:05223_5	0.000494071
path:04510_11	path:05210_6	0.000494071
path:04510_11	path:04912_8	0.000494071
path:04510_11	path:04916_3	0.000494071
path:04510_11	path:04062_9	0.000494071
path:04510_11	path:05221_6	0.000494071
path:04510_11	path:04320_5	0.000494071
path:04510_11	path:05020_6	0.000494071
path:04510_11	path:05020_8	0.000494071
path:04510_11	path:04620_6	0.000494071
path:04510_11	path:05216_1	0.000494071
path:04510_11	path:04650_15	0.000494071
path:04666_3	path:04910_3	0.000494071
path:04666_3	path:05210_8	0.000494071
path:04666_3	path:04650_18	0.000494071
path:04666_3	path:05218_1	0.000494071
path:04666_3	path:04730_5	0.000494071
path:04666_3	path:04910_10	0.000494071
path:04666_3	path:04510_9	0.000494071
path:04666_3	path:05223_5	0.000494071
path:04666_3	path:05210_6	0.000494071
path:04666_3	path:04912_8	0.000494071
path:04666_3	path:04916_3	0.000494071
path:04666_3	path:04062_9	0.000494071
path:04666_3	path:05221_6	0.000494071
path:04666_3	path:04320_5	0.000494071
path:04666_3	path:05020_6	0.000494071
path:04666_3	path:05020_8	0.000494071
path:04666_3	path:04620_6	0.000494071
path:04666_3	path:05216_1	0.000494071
path:04666_3	path:04650_15	0.000494071
path:04910_3	path:05210_8	0.000494071
path:04910_3	path:04650_18	0.000494071
path:04910_3	path:05218_1	0.000494071
path:04910_3	path:04730_5	0.000494071
path:04910_3	path:04910_10	0.000494071
path:04910_3	path:04510_9	0.000494071
path:04910_3	path:05223_5	0.000494071
path:04910_3	path:05210_6	0.000494071
path:04910_3	path:04912_8	0.000494071
path:04910_3	path:04916_3	0.000494071
path:04910_3	path:04062_9	0.000494071
path:04910_3	path:05221_6	0.000494071
path:04910_3	path:04320_5	0.000494071
path:04910_3	path:05020_6	0.000494071
path:04910_3	path:05020_8	0.000494071
path:04910_3	path:04620_6	0.000494071
path:04910_3	path:05216_1	0.000494071
path:04910_3	path:04650_15	0.000494071
path:05210_8	path:04650_18	0.000494071
path:05210_8	path:05218_1	0.000494071
path:05210_8	path:04730_5	0.000494071
path:05210_8	path:04910_10	0.000494071
path:05210_8	path:04510_9	0.000494071
path:05210_8	path:05223_5	0.000494071
path:05210_8	path:05210_6	0.000494071
path:05210_8	path:04912_8	0.000494071
path:05210_8	path:04916_3	0.000494071
path:05210_8	path:04062_9	0.000494071
path:05210_8	path:05221_6	0.000494071
path:05210_8	path:04320_5	0.000494071
path:05210_8	path:05020_6	0.000494071
path:05210_8	path:05020_8	0.000494071
path:05210_8	path:04620_6	0.000494071
path:05210_8	path:05216_1	0.000494071
path:05210_8	path:04650_15	0.000494071
path:04650_18	path:05218_1	0.000494071
path:04650_18	path:04730_5	0.000494071
path:04650_18	path:04910_10	0.000494071
path:04650_18	path:04510_9	0.000494071
path:04650_18	path:05223_5	0.000494071
path:04650_18	path:05210_6	0.000494071
path:04650_18	path:04912_8	0.000494071
path:04650_18	path:04916_3	0.000494071
path:04650_18	path:04062_9	0.000494071
path:04650_18	path:05221_6	0.000494071
path:04650_18	path:04320_5	0.000494071
path:04650_18	path:05020_6	0.000494071
path:04650_18	path:05020_8	0.000494071
path:04650_18	path:04620_6	0.000494071
path:04650_18	path:05216_1	0.000494071
path:04650_18	path:04650_15	0.000494071
path:05218_1	path:04730_5	0.000494071
path:05218_1	path:04910_10	0.000494071
path:05218_1	path:04510_9	0.000494071
path:05218_1	path:05223_5	0.000494071
path:05218_1	path:05210_6	0.000494071
path:05218_1	path:04912_8	0.000494071
path:05218_1	path:04916_3	0.000494071
path:05218_1	path:04062_9	0.000494071
path:05218_1	path:05221_6	0.000494071
path:05218_1	path:04320_5	0.000494071
path:05218_1	path:05020_6	0.000494071
path:05218_1	path:05020_8	0.000494071
path:05218_1	path:04620_6	0.000494071
path:05218_1	path:05216_1	0.000494071
path:05218_1	path:04650_15	0.000494071
path:04730_5	path:04910_10	0.000494071
path:04730_5	path:04510_9	0.000494071
path:04730_5	path:05223_5	0.000494071
path:04730_5	path:05210_6	0.000494071
path:04730_5	path:04912_8	0.000494071
path:04730_5	path:04916_3	0.000494071
path:04730_5	path:04062_9	0.000494071
path:04730_5	path:05221_6	0.000494071
path:04730_5	path:04320_5	0.000494071
path:04730_5	path:05020_6	0.000494071
path:04730_5	path:05020_8	0.000494071
path:04730_5	path:04620_6	0.000494071
path:04730_5	path:05216_1	0.000494071
path:04730_5	path:04650_15	0.000494071
path:04910_10	path:04510_9	0.000494071
path:04910_10	path:05223_5	0.000494071
path:04910_10	path:05210_6	0.000494071
path:04910_10	path:04912_8	0.000494071
path:04910_10	path:04916_3	0.000494071
path:04910_10	path:04062_9	0.000494071
path:04910_10	path:05221_6	0.000494071
path:04910_10	path:04320_5	0.000494071
path:04910_10	path:05020_6	0.000494071
path:04910_10	path:05020_8	0.000494071
path:04910_10	path:04620_6	0.000494071
path:04910_10	path:05216_1	0.000494071
path:04910_10	path:04650_15	0.000494071
path:04510_9	path:05223_5	0.000494071
path:04510_9	path:05210_6	0.000494071
path:04510_9	path:04912_8	0.000494071
path:04510_9	path:04916_3	0.000494071
path:04510_9	path:04062_9	0.000494071
path:04510_9	path:05221_6	0.000494071
path:04510_9	path:04320_5	0.000494071
path:04510_9	path:05020_6	0.000494071
path:04510_9	path:05020_8	0.000494071
path:04510_9	path:04620_6	0.000494071
path:04510_9	path:05216_1	0.000494071
path:04510_9	path:04650_15	0.000494071
path:05223_5	path:05210_6	0.000494071
path:05223_5	path:04912_8	0.000494071
path:05223_5	path:04916_3	0.000494071
path:05223_5	path:04062_9	0.000494071
path:05223_5	path:05221_6	0.000494071
path:05223_5	path:04320_5	0.000494071
path:05223_5	path:05020_6	0.000494071
path:05223_5	path:05020_8	0.000494071
path:05223_5	path:04620_6	0.000494071
path:05223_5	path:05216_1	0.000494071
path:05223_5	path:04650_15	0.000494071
path:05210_6	path:04912_8	0.000494071
path:05210_6	path:04916_3	0.000494071
path:05210_6	path:04062_9	0.000494071
path:05210_6	path:05221_6	0.000494071
path:05210_6	path:04320_5	0.000494071
path:05210_6	path:05020_6	0.000494071
path:05210_6	path:05020_8	0.000494071
path:05210_6	path:04620_6	0.000494071
path:05210_6	path:05216_1	0.000494071
path:05210_6	path:04650_15	0.000494071
path:04912_8	path:04916_3	0.000494071
path:04912_8	path:04062_9	0.000494071
path:04912_8	path:05221_6	0.000494071
path:04912_8	path:04320_5	0.000494071
path:04912_8	path:05020_6	0.000494071
path:04912_8	path:05020_8	0.000494071
path:04912_8	path:04620_6	0.000494071
path:04912_8	path:05216_1	0.000494071
path:04912_8	path:04650_15	0.000494071
path:04916_3	path:04062_9	0.000494071
path:04916_3	path:05221_6	0.000494071
path:04916_3	path:04320_5	0.000494071
path:04916_3	path:05020_6	0.000494071
path:04916_3	path:05020_8	0.000494071
path:04916_3	path:04620_6	0.000494071
path:04916_3	path:05216_1	0.000494071
path:04916_3	path:04650_15	0.000494071
path:04062_9	path:05221_6	0.000494071
path:04062_9	path:04320_5	0.000494071
path:04062_9	path:05020_6	0.000494071
path:04062_9	path:05020_8	0.000494071
path:04062_9	path:04620_6	0.000494071
path:04062_9	path:05216_1	0.000494071
path:04062_9	path:04650_15	0.000494071
path:05221_6	path:04320_5	0.000494071
path:05221_6	path:05020_6	0.000494071
path:05221_6	path:05020_8	0.000494071
path:05221_6	path:04620_6	0.000494071
path:05221_6	path:05216_1	0.000494071
path:05221_6	path:04650_15	0.000494071
path:04320_5	path:05020_6	0.000494071
path:04320_5	path:05020_8	0.000494071
path:04320_5	path:04620_6	0.000494071
path:04320_5	path:05216_1	0.000494071
path:04320_5	path:04650_15	0.000494071
path:05020_6	path:05020_8	0.000494071
path:05020_6	path:04620_6	0.000494071
path:05020_6	path:05216_1	0.000494071
path:05020_6	path:04650_15	0.000494071
path:05020_8	path:04620_6	0.000494071
path:05020_8	path:05216_1	0.000494071
path:05020_8	path:04650_15	0.000494071
path:04620_6	path:05216_1	0.000494071
path:04620_6	path:04650_15	0.000494071
path:05214_6	path:05220_10	0.000494071
path:05216_1	path:04650_15	0.000494071
path:04514_32	path:04514_33	0.000494071
path:04530_9	path:04530_7	0.000494071
path:04510_4	path:05222_4	0.000510387
path:04510_4	path:04510_16	0.000510387
path:04510_6	path:04510_12	0.000546843
path:04510_6	path:05222_8	0.000546843
path:05200_8	path:05200_5	0.000546843
path:05200_5	path:04910_13	0.000546843
path:04115_1	path:04360_14	0.00062409
path:04115_1	path:04916_7	0.00062409
path:04340_1	path:04666_8	0.00062409
path:04722_6	path:05220_3	0.00062409
path:04270_11	path:04540_2	0.00062409
path:04510_18	path:04360_14	0.00062409
path:04510_18	path:05220_3	0.00062409
path:04710_1	path:04710_2	0.00062409
path:04540_2	path:05216_2	0.00062409
path:04110_11	path:04360_14	0.00062409
path:04110_11	path:04916_7	0.00062409
path:04110_11	path:04350_2	0.00062409
path:04666_5	path:04666_8	0.00062409
path:04666_5	path:04020_4	0.00062409
path:04666_5	path:04722_5	0.00062409
path:04110_15	path:04360_14	0.00062409
path:04110_15	path:04916_7	0.00062409
path:04110_15	path:04350_2	0.00062409
path:04110_16	path:04360_14	0.00062409
path:04110_16	path:04916_7	0.00062409
path:04110_16	path:04350_2	0.00062409
path:04666_8	path:05220_3	0.00062409
path:04360_14	path:04722_5	0.00062409
path:04360_14	path:04110_3	0.00062409
path:05221_2	path:05220_3	0.00062409
path:04010_16	path:04010_20	0.00062409
path:04010_16	path:04010_12	0.00062409
path:04010_16	path:04010_13	0.00062409
path:04722_5	path:04114_1	0.00062409
path:04722_5	path:04010_24	0.00062409
path:04110_3	path:04916_7	0.00062409
path:04110_3	path:04350_2	0.00062409
path:04510_12	path:05212_6	0.00062409
path:04660_8	path:04010_24	0.00062409
path:04960_3	path:05212_6	0.00062409
path:04960_3	path:04960_4	0.00062409
path:04960_3	path:05217_1	0.00062409
path:04920_2	path:04920_5	0.00062409
path:04960_4	path:04920_5	0.00062409
path:04960_4	path:04930_2	0.00062409
path:05211_3	path:05211_2	0.00062409
path:05211_3	path:04010_9	0.00062409
path:05211_3	path:05200_34	0.00062409
path:04930_2	path:05217_1	0.00062409
path:04350_1	path:05200_34	0.00062409
path:05200_20	path:05200_34	0.00062409
path:05200_20	path:04350_2	0.00062409
path:04350_8	path:05200_34	0.00062409
path:04722_3	path:04660_4	0.000673038
path:04722_3	path:04010_7	0.000673038
path:04722_3	path:05223_1	0.000673038
path:04510_5	path:04514_40	0.000673038
path:04510_7	path:04514_40	0.000673038
path:05200_13	path:04070_4	0.000673038
path:05200_13	path:04070_2	0.000673038
path:05200_13	path:04010_7	0.000673038
path:05200_13	path:05223_1	0.000673038
path:04722_4	path:04010_7	0.000673038
path:04722_4	path:05223_1	0.000673038
path:04810_3	path:05211_6	0.000673038
path:04310_9	path:05200_3	0.000673038
path:04660_5	path:04722_3	0.000673038
path:04660_5	path:04722_4	0.000673038
path:04660_4	path:05200_13	0.000673038
path:04660_4	path:04722_4	0.000673038
path:04510_2	path:04720_2	0.000673038
path:04722_6	path:04660_5	0.00074646
path:04660_5	path:05221_2	0.00074646
path:04660_5	path:04722_5	0.00074646
path:04660_5	path:04660_8	0.00074646
path:04510_18	path:05200_19	0.00074646
path:04660_4	path:04666_8	0.00074646
path:04540_2	path:04540_10	0.00074646
path:04110_11	path:04514_40	0.00074646
path:04110_11	path:05215_6	0.00074646
path:04010_7	path:04666_8	0.00074646
path:04010_7	path:04020_4	0.00074646
path:04110_15	path:04514_40	0.00074646
path:04110_15	path:05215_6	0.00074646
path:04110_16	path:04514_40	0.00074646
path:04110_16	path:05215_6	0.00074646
path:05223_1	path:04666_8	0.00074646
path:04514_40	path:04110_3	0.00074646
path:04010_16	path:04010_23	0.00074646
path:04722_5	path:04722_8	0.00074646
path:04110_3	path:05215_6	0.00074646
path:04960_3	path:04930_3	0.00074646
path:04930_3	path:04930_2	0.00074646
path:05214_1	path:05222_8	0.00074646
path:05200_20	path:05215_6	0.00074646
path:04340_1	path:04666_5	0.000809831
path:04666_5	path:04360_14	0.000809831
path:04010_21	path:04010_20	0.000809831
path:04010_21	path:05216_2	0.000809831
path:04010_20	path:05216_2	0.000809831
path:04114_1	path:05216_2	0.000809831
path:05145_9	path:04010_12	0.000809831
path:05145_9	path:04010_13	0.000809831
path:04062_10	path:04062_6	0.000809831
path:04350_4	path:05212_6	0.000809831
path:04062_6	path:04062_5	0.000809831
path:05212_6	path:04960_4	0.000809831
path:04920_2	path:04960_4	0.000809831
path:04920_2	path:05211_2	0.000809831
path:04062_5	path:05100_5	0.000809831
path:04270_6	path:04810_7	0.000809831
path:04010_24	path:04810_18	0.000809831
path:04062_4	path:04810_7	0.000809831
path:04010_9	path:05200_34	0.000809831
path:04114_10	path:04114_3	0.000809831
path:05200_2	path:04510_1	0.000953471
path:04510_14	path:05200_2	0.000953471
path:04510_14	path:05217_4	0.000953471
path:05218_3	path:05218_4	0.000953471
path:05200_6	path:05200_14	0.000953471
path:05215_10	path:05214_4	0.000953471
